# Supplementary material for: Dissociating Mechanisms That Underlie Seasonal and Developmental Programs for the Neuroendocrine Control of Physiology in Birds
Source: eNeuro. 2024 Apr 8;11(4):ENEURO.0154-23.2023. doi: 10.1523/ENEURO.0154-23.2023 (PMC11007308; doi:10.1523/ENEURO.0154-23.2023)
Supplement: Table 2-1 — Raw data including physiology measurements, MBH and pituitary qPCR fold changes in gene expression, and pituitary RNA-sequencing differential expression data generated using edgeR. Differential expression analyses include those relating to simultaneous comparison of all groups, age comparisons, and photoperiod comparisons. Download Table 2-1, XLS file. [file eneuro-11-ENEURO.0154-23.2023-s001.xls]

## Sheet: Physiology Measurements
Treatment	ID	Fat Score	Testes/Ovary Length	Sex
A_16L	146	5	1.92	M
A_16L	147	4	2.4	M
A_16L	149	3	2.86	M
A_8L	257	3	0.5	M
A_8L	260	4	0.54	M
A_8L	262	2	0.51	M
J_16L	401	3	N/A **	M
J_16L	403	4	0.18	M
J_16L	404	3	0.57	F
J_8L	422	2	0.35	M
J_8L	424	3	0.13	F
J_8L	425	3	0.33	M
A_16L	148	5	2.62	M
A_16L	150	5	2.18	M
A_16L	151	4	2.2	M
A_8L	258	4	0.54	M
A_8L	259	4	0.54	M
A_8L	261	3	0.5	M
J_16L	402	4	0.34	M
J_16L	405	3	0.45	M
J_16L	406	3	0.49	F
J_8L	421	2	0.33	M
J_8L	423	3	0.27	M
**	Testes shape was damaged during dissection; the testes size was indicative of photostimulated state.

## Sheet: MBH Genes qPCR
Gene Expression Fold Change
Treatment	DIO2 MBH	DIO3 MBH
A_16L	4.43162	0.157782
A_16L	4.24814	0.0340359
A_16L	3.34877	0.169294
A_8L	0.634782	0.775662
A_8L	1.46321	1.60314
A_8L	1.92857	0.600568
J_16L	3.2048	1.95139
J_16L	6.97519	0.205912
J_16L	1.61198	1.53805
J_8L	5.06841	0.477178
J_8L	5.61869	1.32869
A_16L	1.60518	0.0569761
A_16L	1.94414	0.159254
A_16L	1.8527	0.0809009
A_8L	0.528851	1.74678
A_8L	0.966159	0.683352
A_8L	1.09258	1.12179
J_16L	1.85309	0.705296
J_16L	1.93674	0.747787
J_16L	1.90031	2.48664
J_8L	3.66353	0.520583
J_8L	3.101	1.674

## Sheet: Pituitary Genes qPCR
Gene Expression Fold Change
Treatment	FSHB Pituitary	LHB Pituitary	PRL Pituitary	GH Pituitary	OPN5 Pituitary
A_16L	17.9964	1.87733	2.19112	0.722225	4.73249
A_16L	17.328	2.93667	3.39395	1.12211	2.51107
A_16L	22.9964	2.03874	2.43474	1.63673	9.00983
A_8L	0.221723	0.969814	1.16851	0.735614	0.781436
A_8L	0.27358	0.632343	1.24467	0.849873	0.891681
A_8L	4.78538	5.57967	0.935667	0.776103	4.57921
J_16L	0.0853972	0.144825	1.25324	4.82932	0.00705959
J_16L	0.26055	0.444693	0.616925	11.4305	0.552406
J_16L	N/A	0.326076	0.378474	1.08037	0.251826
J_8L	0.0309382	0.00989133	0.602974	0.547724	0.0381969
J_8L	0.10313	0.0218062	1.12519	24.7202	0.406605
J_8L	0.549935	0.0708828	6.03757	10.902	0.468169
A_16L	17.2202	0.308423	1.85301	1.83683	3.51933
A_16L	165.196	3.89758	3.06559	0.892436	18.8109
A_16L	17.9403	1.30494	46.4745	0.37996	N/A
A_8L	0.24921	0.552436	0.628536	1.29103	1.07363
A_8L	6.58705	0.406233	1.1549	0.885473	1.12171
A_8L	2.09861	1.30223	1.01232	1.8029	0.260237
J_16L	1.31188	0.226029	0.842628	16.0569	N/A
J_16L	0.383536	0.0484413	1.7413	14.8266	1.11419
J_16L	3.24503	0.417104	1.73384	15.2234	1.33496
J_8L	N/A	0.0111137	0.337806	10.2476	0.0380278
J_8L	0.00772544	0.00148151	0.730556	0.517963	0.0245897

## Sheet: EdgeR Photoperiod Comparison
Gene	logFC	logCPM	F	PValue	FDR
OPTC	4.1269	3.03807	30.8986	6.14011e-06	0.120113
HAPLN1	-6.50635	6.60063	25.1437	2.70102e-05	0.264187
OPRL1	3.89521	2.39397	23.5404	4.20772e-05	0.273945
CFAP99	4.28403	2.26883	21.9477	6.63438e-05	0.273945
NTS	3.66244	4.12776	21.7626	7.00196e-05	0.273945
MT3	3.55563	6.40874	21.081	8.55652e-05	0.278971
OCM1	-5.23892	3.95119	19.7596	0.000127326	0.281502
LOC121108342	3.30411	2.14356	19.6676	0.000130958	0.281502
DPEP2	4.54435	2.54913	19	0.000160895	0.281502
SGO2	4.75841	2.65063	18.8568	0.000168233	0.281502
BOLL	4.92688	2.1171	21.7961	0.00017039	0.281502
LOC121109047	-4.00399	2.171	18.7731	0.000172683	0.281502
LOC112533163	-2.98715	1.63749	20.0101	0.000191108	0.287573
LOC107052349	-3.68724	1.89247	17.3224	0.000273883	0.364293
ACAN	-6.92772	5.49039	17.2043	0.000284569	0.364293
CA3B	3.55864	2.30682	17.0629	0.00029796	0.364293
GPR37L1	-3.71194	1.65092	18.3716	0.000365242	0.39881
TNX	4.91785	2.72197	16.4283	0.000366966	0.39881
LSP1P1	-2.91091	3.5022	15.1512	0.000563895	0.493353
WDR64	4.0849	2.21221	15.1467	0.000564768	0.493353
LOC100859314	3.68248	1.62876	17.0845	0.000572663	0.493353
ST6GALNAC1	2.95545	2.42558	14.9368	0.000606926	0.493353
LOC101749155	3.49923	1.57464	16.7513	0.000627943	0.493353
CHAD	-4.8901	2.61098	14.7741	0.000641939	0.493353
ABCA12	2.76556	3.7225	14.502	0.000705471	0.493353
LOC421125	3.43521	1.55831	16.126	0.000748433	0.493353
COL2A1	-8.68496	5.01089	15.6126	0.000797221	0.493353
GPR78	-2.79644	1.79414	14.1071	0.000810014	0.493353
LOC121108706	3.13905	1.98778	14.0861	0.000816006	0.493353
LOC101748113	-3.54571	2.72022	14.0743	0.000819409	0.493353
CSF1R	-3.62193	2.80255	13.9589	0.000853437	0.493353
LOC121111288	2.82727	2.4057	13.8573	0.000884672	0.493353
SMIM24	2.63632	1.63356	13.7908	0.000905772	0.493353
COL6A3	-3.84554	5.23238	13.7645	0.000914262	0.493353
LOC418421	-3.56111	1.60578	15.1347	0.000918836	0.493353
PRL	2.02703	12.6952	13.7089	0.000932521	0.493353
HCLS1	-3.56435	1.84076	13.6207	0.000962268	0.493353
WDR31	3.44794	2.14413	13.4581	0.00101987	0.493353
THAP8	2.79263	1.64829	13.4188	0.00103431	0.493353
FSHB	3.24635	5.15146	13.381	0.00104844	0.493353
TGM3	-3.98786	1.74252	14.5774	0.00108727	0.493353
LOC112532831	-3.6622	1.63679	14.4826	0.00111919	0.493353
OPN3	3.22702	1.5064	14.7	0.00113173	0.493353
RGS16	2.69481	2.16702	13.1391	0.00114392	0.493353
FRMD6	-3.81617	2.2888	13.1285	0.00114831	0.493353
LAMB4	4.48001	1.88957	14.3817	0.00124451	0.493353
COL10A1	-4.07068	5.72834	12.8529	0.00126912	0.493353
LIPE	5.01484	2.17551	14.289	0.00127965	0.493353
MIR23B	2.88214	1.43378	16.6643	0.00127993	0.493353
CPS1	-3.18004	2.62746	12.7826	0.00130209	0.493353
LHX2	-3.24239	1.52207	13.9144	0.00133364	0.493353
COL9A1	-7.48064	3.90959	13.7471	0.00140518	0.493353
LOC418303	-4.44428	2.44488	12.5601	0.00141269	0.493353
DMB2	-2.67241	2.69362	12.4766	0.00145679	0.493353
NOV	-3.03083	2.58801	12.3941	0.00150177	0.493353
LOC107049117	-5.42658	2.45105	13.5254	0.00150665	0.493353
F13B	-3.69945	1.64865	13.495	0.00152118	0.493353
HSD11B1B	3.64302	1.61661	13.5892	0.00158352	0.493353
BATF3	2.41911	1.73665	12.2376	0.00159137	0.493353
VWA2	-3.29667	4.45342	12.1931	0.00161791	0.493353
LOC771030	3.07836	1.76879	12.1856	0.00162238	0.493353
ZNF469	-3.88853	2.60582	12.0677	0.00169518	0.493353
ITPKA	-2.69789	4.57349	11.9845	0.00174868	0.493353
LOC121106468	-2.91988	1.61673	11.9725	0.00175656	0.493353
MGME1	-2.66102	4.6269	11.9617	0.00176368	0.493353
IQCG	2.55456	1.79914	11.882	0.0018171	0.493353
LRRC3C	3.29742	1.51982	13.1381	0.00182169	0.493353
MATN3	-3.83415	2.26466	11.858	0.00183353	0.493353
WDR27	4.25269	1.81987	12.9483	0.00193361	0.493353
KIFC2	-4.05475	2.99351	11.7079	0.00194009	0.493353
CPA6	2.9757	2.59759	11.6745	0.00196466	0.493353
CFAP54	-2.6663	3.65573	11.6236	0.00200276	0.493353
LOC107052660	-2.98404	1.46785	12.6163	0.00201631	0.493353
MEI1	-3.25296	2.55818	11.5018	0.0020973	0.493353
LOC101751179	-3.86876	1.70447	12.481	0.0021073	0.493353
LOC107049146	-4.20678	1.8147	12.3092	0.0022295	0.493353
UVRAG	2.27285	5.05581	11.3289	0.00223992	0.493353
LOC419602	-2.97015	1.45594	12.2939	0.00224082	0.493353
LOC395100	3.42995	1.55638	12.3891	0.00231043	0.493353
PFKFB1	-2.80526	1.42248	12.1938	0.00231603	0.493353
SLC1A7	3.10009	1.4683	12.3434	0.0023446	0.493353
PEX5L	2.18987	3.9162	11.1691	0.0023811	0.493353
HSPB7L	2.63212	1.38534	13.857	0.00239531	0.493353
LOC107052611	2.78506	1.42099	14.1107	0.00239531	0.493353
PLCD4	-3.44976	1.90153	11.102	0.00244316	0.493353
CCBE1	-2.81682	1.68125	11.0944	0.00245032	0.493353
MYH7	-2.52839	2.03611	11.0888	0.00245557	0.493353
SNORC	-4.27916	2.33634	11.0682	0.00247506	0.493353
KCNMB1	-3.38169	1.76392	11.0276	0.00251404	0.493353
LOC100857512	3.01099	2.19503	10.9908	0.00255	0.493353
C14orf180	2.63659	1.37586	12.0646	0.00256611	0.493353
MEGF6	-3.26614	2.39677	10.941	0.00259939	0.493353
BCL2A1	-2.57085	1.37835	11.7622	0.00267417	0.493353
LOC101752077	-5.28057	2.27847	11.7601	0.002676	0.493353
TRAIP	-3.01561	1.48456	11.7512	0.00268401	0.493353
LOC101751851	-3.13105	1.49588	11.7064	0.00272475	0.493353
LOC121107791	2.6553	1.38029	11.877	0.00272832	0.493353
PPP1R1B	2.99194	1.45772	11.8703	0.00273431	0.493353
PTK2B	4.17141	1.78936	11.8193	0.00278047	0.493353
TTC31	-3.22437	1.7126	10.7602	0.00278792	0.493353
LOC121110431	-2.12686	3.17396	10.7599	0.00278827	0.493353
MORN3	4.643	1.94686	11.7917	0.0028058	0.493353
SLC1A6	3.02754	1.95222	10.7312	0.00281948	0.493353
PRDM1	-3.91922	2.97093	10.702	0.0028517	0.493353
SCO2	2.48011	1.35573	11.7372	0.00285655	0.493353
SNAI2	-3.38051	3.07268	10.6615	0.00289698	0.493353
LOC107051710	-4.06394	4.01471	10.6428	0.00291815	0.493353
SLC6A9	-3.66191	2.67435	10.632	0.00293054	0.493353
POLQ	-2.5078	1.50582	10.592	0.00297656	0.493353
NOXO1	-2.65663	1.66754	10.5707	0.00300147	0.493353
LOC107055873	-2.68662	1.40444	11.4181	0.00300384	0.493353
LOC107055886	-2.68662	1.40444	11.4181	0.00300384	0.493353
TWIST1	-3.77923	1.90216	10.5389	0.00303901	0.493353
CLEC3B	-3.02766	3.425	10.4998	0.00308583	0.493353
LOC107049269	-3.58613	1.61233	11.2738	0.00315532	0.493353
VIT	-4.28478	1.83521	11.2373	0.003195	0.493353
LOC121106531	-2.80808	1.42909	11.2283	0.00320485	0.493353
LECT1	-4.07663	2.01664	10.3906	0.00322095	0.493353
NRG2	2.39733	2.11679	10.3681	0.00324949	0.493353
LOC101748762	2.95388	1.69902	10.348	0.00327535	0.493353
LOC101750030	3.38663	1.55034	11.2774	0.0033282	0.493353
SLBP	-2.87937	1.98522	10.2845	0.00335823	0.493353
LOC121108645	-3.471	1.57976	11.0915	0.00335895	0.493353
GALM	-1.68171	4.39038	10.1892	0.00348698	0.493353
KIAA1462	1.42969	5.95442	10.1693	0.00351459	0.493353
LOC101748065	-3.11668	1.48842	10.9299	0.00355173	0.493353
VSX1	3.46414	1.56136	11.0817	0.00355482	0.493353
GJA9	-2.68257	1.39535	10.9015	0.00358679	0.493353
TC2N	3.21526	1.78568	10.0744	0.00364936	0.493353
LOC121108055	2.41501	1.34613	10.9977	0.00365729	0.493353
LOC121113159	2.36132	1.5615	10.503	0.00369351	0.493353
RNASE6	-2.40233	2.19043	10.0431	0.00369503	0.493353
PI16	-3.03326	2.70579	10.0256	0.00372074	0.493353
ITGA11	-2.89009	3.71483	10.0166	0.00373413	0.493353
BOP1	2.54158	1.61056	10.0135	0.00373877	0.493353
LOC107051833	3.84362	2.10498	10.0133	0.00373903	0.493353
HTR1B	-3.10694	1.50679	10.7665	0.00375919	0.493353
LOC101749170	-2.93549	2.47993	9.9895	0.00377462	0.493353
LOC121113299	2.42812	1.34882	10.8899	0.00379374	0.493353
C3AR1L	-2.95563	1.47117	10.704	0.00384204	0.493353
LOC107053635	3.18796	1.48642	10.8518	0.00384327	0.493353
SAP30	2.5259	1.59428	9.92938	0.00386615	0.493353
SULT1E1	-3.7596	1.66316	10.6677	0.0038911	0.493353
ZBTB25	2.17393	2.82653	9.90513	0.00390376	0.493353
ADGRG2	2.70914	1.65522	9.86311	0.00396984	0.493353
LOC107053801	3.06225	1.47282	10.7521	0.00397646	0.493353
LOC121110236	-2.7374	1.8923	9.85747	0.0039788	0.493353
LOC107051664	-3.82907	1.69	10.5512	0.0040533	0.493353
LOC121111352	-2.46046	1.36651	11.1066	0.00406109	0.493353
TNNT3	-2.54241	1.38692	14.0708	0.00406109	0.493353
LOC101747497	-2.54772	1.39146	11.0211	0.00406109	0.493353
DNAH17	2.64849	1.60661	9.79851	0.00407382	0.493353
IL18BP	-5.27375	2.27966	10.5203	0.0040976	0.493353
FOXM1	5.89968	2.59943	10.6644	0.00409778	0.493353
PDGFB	2.88109	1.42331	10.6587	0.00410583	0.493353
ASS1	2.00619	3.05045	9.77544	0.00411167	0.493353
PRRX2	-4.25853	1.82794	10.4729	0.0041666	0.493353
LOC421506	3.13269	1.47449	10.5586	0.00424976	0.493353
NMU	2.72343	2.31603	9.68837	0.00425797	0.493353
LOC101748347	2.95299	1.45745	10.5442	0.00427087	0.493353
PLA2G10L	-4.45502	2.38246	9.6798	0.00427269	0.493353
TMPRSS7	-4.6473	2.02208	10.3745	0.00431403	0.493353
TSPO2	-3.93144	2.15607	9.63237	0.00435505	0.493353
LOC101752274	2.33424	1.69843	9.63064	0.00435809	0.493353
ZNF488	-5.08675	2.18128	10.3457	0.00435824	0.493353
ITGA3	2.71056	2.02523	9.62248	0.00437245	0.493353
CENPP	-3.15783	2.71702	9.61703	0.00438207	0.493353
GPR15	-3.00255	1.4804	10.3301	0.0043823	0.493353
ZNF606	-4.14361	1.79907	10.324	0.00439188	0.493353
FST	-3.98433	2.09207	9.60908	0.00439613	0.493353
CRYBB2	-2.78559	1.41783	10.3174	0.00440214	0.493353
ANXA8L1	-2.64411	2.24685	9.59773	0.00441631	0.493353
SDR42E2	2.81937	1.40505	10.427	0.00444761	0.493353
TP73	-2.63723	1.38598	10.2637	0.00448691	0.493353
LOC121109256	2.43724	1.35426	13.1093	0.00450905	0.493353
LOC112532349	2.65305	1.39179	12.5694	0.00450905	0.493353
LOC107054122	2.75327	1.41365	12.0661	0.00450905	0.493353
LOC107054107	2.77188	1.4281	11.1425	0.00450905	0.493353
CORO6	2.61501	1.39628	10.3717	0.00453381	0.493353
SCUBE2	-1.83265	5.09902	9.52955	0.0045396	0.493353
RUFY4	-4.46024	1.90669	10.1931	0.00460104	0.494382
LOC107053827	3.76054	1.6515	10.3048	0.00464064	0.494382
TMEM119	-4.57819	3.19608	9.47229	0.00464603	0.494382
MAFB	-2.81245	3.68074	9.4701	0.00465015	0.494382
LOC112531922	2.15504	2.27728	9.42691	0.0047323	0.499249
CIDEC	2.64812	1.37849	10.2398	0.00474698	0.499249
DAO	-3.639	1.62917	10.0768	0.00479619	0.501727
SYCP1	2.33211	1.73699	9.3747	0.00483372	0.502964
ENTPD8	2.70638	1.62227	9.35965	0.0048634	0.503375
RGN	1.78189	3.54644	9.33428	0.00491385	0.503762
AHRR	-2.97922	1.4716	10.0065	0.00491865	0.503762
LEF1	-3.81819	3.352	9.25271	0.00507999	0.515124
FCER1G	-2.80414	1.44423	9.91555	0.00508225	0.515124
LOC121111306	2.95162	1.72707	9.22064	0.00514696	0.518994
DRGX	-3.00706	1.46483	9.85251	0.00519919	0.520792
PNLDC1	3.31133	2.05606	9.17532	0.00524326	0.520792
LOC112530292	-2.70529	1.41565	9.82018	0.00526034	0.520792
PTH2R	-3.77094	2.78397	9.1567	0.00528338	0.520792
THBS2	-3.25233	4.52956	9.15	0.0052979	0.520792
SLC13A5	-3.71528	4.8439	9.12016	0.0053631	0.521356
SIM1	-4.75014	2.01031	9.74465	0.00540629	0.521356
LOC107054049	-2.27373	1.32946	9.74018	0.00541505	0.521356
CENPI	-2.62862	1.40219	9.73335	0.00542851	0.521356
TMPRSS12	-2.83196	1.42847	9.69291	0.00550885	0.521356
LOC121110197	1.67287	2.93616	9.05417	0.00551037	0.521356
BAMBI	-2.65097	3.46719	9.04202	0.00553797	0.521356
LOC121110191	-2.62789	1.40464	9.63656	0.00562304	0.521356
LOC112532847	-2.29529	1.33367	9.6284	0.0056398	0.521356
LOC107051653	4.10741	1.76008	9.73775	0.00566742	0.521356
LOC107057076	-3.45454	1.88335	8.98541	0.00566852	0.521356
PAPOLG	-2.29793	1.33421	9.61354	0.00567045	0.521356
LOC121107700	2.29201	1.54245	8.97988	0.00568147	0.521356
LOC112532540	-3.18275	1.49892	9.60365	0.00569096	0.521356
PXDC1	-2.01512	2.89762	8.96994	0.00570479	0.521356
ZIC3	-5.25639	2.28514	9.58489	0.00573007	0.521356
OPN4-1	-3.15995	1.8196	8.94513	0.00576347	0.521968
ASIP	-3.48918	1.92407	8.93167	0.00579556	0.522455
MUTYH	2.58154	1.36651	9.64454	0.0058594	0.525787
LOC418114	-2.75631	1.57052	8.88881	0.0058991	0.526933
LOC121111344	-2.62656	1.39035	9.49016	0.00593223	0.527293
OSBPL7	2.94691	1.44725	9.59843	0.00595705	0.527293
C2H8ORF84	-2.92419	2.018	8.83831	0.00602368	0.528599
LOC112530580	-2.41382	1.35773	9.44749	0.00602585	0.528599
CBLN3	2.36851	1.33186	9.5333	0.00609807	0.53018
CRLF1	2.36851	1.33186	9.5333	0.00609807	0.53018
SLC25A40	3.21587	1.49238	9.48471	0.00620572	0.535351
LOC419333	-4.29781	1.83118	9.36469	0.00621228	0.535351
UROS	1.54408	4.00583	8.73857	0.00627821	0.53591
NF2L	-2.60746	1.65284	8.72831	0.00630503	0.53591
PHF19	2.509	2.74066	8.71962	0.00632787	0.53591
TBX4	2.1988	1.51098	9.00586	0.00636777	0.53591
VSIG1	2.77815	1.64425	11.2666	0.00636777	0.53591
FBLN2	-3.21051	3.58203	8.69028	0.0064056	0.53591
PLCD1	-2.22281	4.11454	8.68843	0.00641054	0.53591
MICALL2	-2.53717	2.99584	8.65104	0.0065112	0.540564
LOC101748017	2.55663	1.89466	8.62765	0.00657504	0.540564
LOC107053005	-4.28328	1.82503	9.19778	0.00660793	0.540564
PIH1D2	-2.73478	1.41337	9.1962	0.00661182	0.540564
PRTG	2.12097	3.11097	8.58085	0.00670482	0.540564
ZNF142	2.09916	2.57876	8.57571	0.00671926	0.540564
RAB31	-2.38583	3.27841	8.57473	0.006722	0.540564
GLRA2	2.49836	1.59557	8.54685	0.00680086	0.540564
SLC45A3	-2.75616	2.27078	8.5244	0.00686509	0.540564
MMP7	-3.53724	1.60503	9.09211	0.0068729	0.540564
OTOP2	2.899	1.43496	9.20236	0.00687492	0.540564
CNTFR	2.12848	4.54986	8.45758	0.0070602	0.540564
SLC6A2	-2.62919	1.62337	8.45105	0.0070796	0.540564
LOC101748713	-3.51515	1.5961	9.00187	0.00710855	0.540564
SLC22A31	2.14102	1.30241	9.09476	0.00715087	0.540564
DEF8	1.58863	3.83524	8.41154	0.00719814	0.540564
NKX6-1	-2.49195	1.37101	8.96377	0.00721072	0.540564
LOC112533551	2.54	1.57608	8.40693	0.00721212	0.540564
TRIM55	2.69337	1.64938	8.40199	0.00722712	0.540564
INPP5J	2.26967	2.05576	8.40055	0.0072315	0.540564
SGCD	-1.7863	5.07375	8.38452	0.00728047	0.540564
SPAG5	-2.59614	1.5367	8.36865	0.00732927	0.540564
LOC112529952	2.3293	1.5316	8.35963	0.00735718	0.540564
LOC112530086	2.3293	1.5316	8.35963	0.00735718	0.540564
LOC420107	-4.38757	1.86717	8.89387	0.00740248	0.540564
LOC107053759	2.15481	1.30516	8.9995	0.00740557	0.540564
MIER2	1.8341	3.35183	8.33504	0.00743387	0.540564
ODF1	-2.78771	1.42722	8.85581	0.0075093	0.540564
LOC112532082	3.32419	1.52966	8.94053	0.00756831	0.540564
LOC121108773	-2.52738	1.37856	8.82436	0.00759882	0.540564
RALB	-2.1584	4.88644	8.27447	0.00762644	0.540564
SIGLEC15	-3.03134	1.4955	8.79662	0.0076788	0.540564
BMP6	-3.32067	2.17838	8.25218	0.00769869	0.540564
CD86	3.99063	1.72802	8.8769	0.00774841	0.540564
VDR	-2.8381	1.70003	8.23171	0.00776568	0.540564
TBX20	-1.88323	2.85131	8.21433	0.00782304	0.540564
ADAMTS20	2.3643	1.7486	8.21278	0.0078282	0.540564
LOC112531610	1.5547	5.90915	8.20185	0.00786453	0.540564
LOC112531646	1.5547	5.90915	8.20185	0.00786453	0.540564
LOC121109522	1.5547	5.90915	8.20185	0.00786453	0.540564
LOC121109523	1.5547	5.90915	8.20185	0.00786453	0.540564
LOC121109525	1.5547	5.90915	8.20185	0.00786453	0.540564
LOC121110878	1.5547	5.90915	8.20185	0.00786453	0.540564
LOC121110879	1.5547	5.90915	8.20185	0.00786453	0.540564
LOC121110880	1.5547	5.90915	8.20185	0.00786453	0.540564
LOC121110902	1.5547	5.90915	8.20185	0.00786453	0.540564
LOC769512	2.17665	1.30978	8.83413	0.00787217	0.540564
COL21A1	2.39785	2.91255	8.18816	0.00791033	0.540564
LOC107055302	-2.85441	1.68396	8.18717	0.00791366	0.540564
NKX2-2	1.74578	3.19602	8.17821	0.00794379	0.540564
LOC121108855	-3.5165	1.9365	8.17392	0.00795827	0.540564
PTPN7	3.20954	1.50206	8.76651	0.00807239	0.540564
DLG3	1.79498	3.71759	8.10528	0.00819377	0.540564
LOC112531415	2.32162	2.16245	8.09785	0.00821972	0.540564
AvBD7	-2.9945	1.47661	8.55382	0.0084202	0.540564
RNF168	-1.87528	4.39924	8.02783	0.00846863	0.540564
PDZRN3	-1.5322	3.84704	8.02173	0.00849071	0.540564
ATXN1	2.24953	2.65379	8.01442	0.00851725	0.540564
SH2D4B	-2.79398	1.66584	8.00526	0.00855063	0.540564
MIR214	2.01396	1.28873	8.73293	0.00855157	0.540564
ADGRF5	2.13942	1.30786	8.86912	0.00855157	0.540564
TRIM63	2.13942	1.30786	8.86912	0.00855157	0.540564
LOC121108659	2.17664	1.31524	10.3985	0.00855157	0.540564
LOC419080	2.26054	1.32677	8.67046	0.00855157	0.540564
LOC112533282	2.29735	1.33408	10.4555	0.00855157	0.540564
LOC112533228	2.3343	1.34138	10.1511	0.00855157	0.540564
TMEM79	2.39076	1.34815	10.1869	0.00855157	0.540564
CCK	-3.07893	2.22786	8.00159	0.00856402	0.540564
LOC107054098	-2.26048	1.44782	7.99802	0.0085771	0.540564
LOC112532897	2.47121	1.35802	8.57443	0.00867287	0.540564
GCNT4	-2.43547	1.3514	8.46972	0.00869534	0.540564
LOC101748751	-2.43547	1.3514	8.46972	0.00869534	0.540564
LOC121107798	-2.43547	1.3514	8.46972	0.00869534	0.540564
PGRMC2	-1.68511	2.58986	7.95084	0.00875188	0.540564
SELP	-2.86113	1.70719	7.94158	0.0087866	0.540564
GYS2	3.44364	1.56268	8.51183	0.00887929	0.540564
LOC107054138	2.52347	1.3498	8.48467	0.00897054	0.540564
LOC107057564	2.52347	1.3498	8.48467	0.00897054	0.540564
FNDC3B	-1.4717	4.31267	7.89248	0.00897341	0.540564
RP11-400G3.5	-2.1345	1.74651	7.88176	0.00901479	0.540564
C2H8ORF76	1.74524	8.3501	7.87363	0.00904629	0.540564
ANO4	-3.6077	1.82357	7.86698	0.00907213	0.540564
CHGB	0.976749	11.3713	7.85979	0.00910021	0.540564
RSFR	-2.01556	2.22992	7.83766	0.00918711	0.540564
HES5	-2.23624	1.51385	7.8315	0.00921145	0.540564
CHRNA10	-2.88511	1.44046	8.30931	0.00924839	0.540564
FAM83A	2.51062	1.59906	7.80529	0.00931587	0.540564
ALB	-3.86186	3.47966	7.78436	0.00940019	0.540564
RASA3	-1.82541	2.75225	7.78338	0.00940418	0.540564
MFAP2	-2.5491	1.63808	10.6359	0.00945395	0.540564
CRYAB	-2.59023	1.64936	8.99825	0.00945395	0.540564
LOC121110103	-2.8113	1.44952	8.2487	0.0094675	0.540564
COL9A2	-2.68797	2.28621	7.76312	0.0094866	0.540564
LOC101750501	-2.76119	1.78824	7.75196	0.00953235	0.540564
R3HDML	-2.33338	2.14347	7.74638	0.0095553	0.540564
TAC1	-2.61813	1.40139	8.20587	0.00962582	0.540564
RRM2	-2.96029	2.36116	7.72391	0.00964841	0.540564
SYPL2	2.49233	1.36442	8.27778	0.00970118	0.540564
CH25H	-2.13752	1.43006	8.52711	0.00973445	0.540564
HSD17B1	-2.41452	1.4962	9.56742	0.00973445	0.540564
ARSI	-2.80841	1.59491	8.339	0.00973445	0.540564
OC3	-2.71103	1.56965	7.70086	0.00974491	0.540564
LOC107055859	-2.50448	2.12251	7.68802	0.00979916	0.540564
PDC	-2.0316	1.56891	7.65461	0.00994177	0.540564
MYL3	-3.30463	1.91702	7.65376	0.00994543	0.540564
CCDC3	1.65222	2.64258	7.64189	0.00999667	0.540564
GRM3	-2.24801	1.32479	8.10233	0.0100209	0.540564
SLC13A3	-2.9432	5.17348	7.61794	0.0101009	0.540564
ACOD1	2.3497	1.32377	8.16864	0.0101133	0.540564
LOC121110212	-2.05332	1.30227	9.23669	0.0101691	0.540564
HCN3	-2.08187	1.30702	9.44247	0.0101691	0.540564
LOC121109561	-2.07985	1.3071	9.08666	0.0101691	0.540564
LOC112530622	-2.11549	1.31429	8.84509	0.0101691	0.540564
LOC112532396	-2.14405	1.31902	10.7679	0.0101691	0.540564
PTPN9	-2.16327	1.32137	10.747	0.0101691	0.540564
PATL1	-2.19151	1.32607	8.95033	0.0101691	0.540564
LOC112533356	-2.18686	1.32562	10.5755	0.0101691	0.540564
CACNG4	-2.21218	1.32978	10.4471	0.0101691	0.540564
LOC101748554	-2.20081	1.32844	8.58064	0.0101691	0.540564
LOC112533332	-2.19616	1.32799	12.725	0.0101691	0.540564
TEX2L	-2.21982	1.33224	10.2844	0.0101691	0.540564
IL2RB	-2.23503	1.33569	10.119	0.0101691	0.540564
LOC112530511	-2.26161	1.34047	9.97097	0.0101691	0.540564
LOC121107025	-2.31616	1.34991	8.4081	0.0101691	0.540564
LOC121113227	-2.26718	1.3448	11.3824	0.0101691	0.540564
LOC107053190	-2.27011	1.34534	11.3578	0.0101691	0.540564
CENPL	-2.34921	1.35903	9.25664	0.0101691	0.540564
LOC121107099	-2.38586	1.36617	10.5962	0.0101691	0.540564
LOC121106621	-2.3572	1.36353	10.3887	0.0101691	0.540564
GJA4	-2.40958	1.37242	10.1772	0.0101691	0.540564
LOC112530388	-2.39438	1.37068	8.74719	0.0101691	0.540564
TNFRSF6B	-2.43242	1.38043	9.63737	0.0101691	0.540564
LOC112529948	-2.3616	1.36792	9.73407	0.0101691	0.540564
PAH	-2.46572	1.38968	9.0143	0.0101691	0.540564
LOC107054670	2.43248	1.35624	8.12337	0.01029	0.545141
HESX1	-2.34486	1.57786	7.57051	0.0103109	0.545141
MYOZ2	-2.70441	1.40646	8.00772	0.0103978	0.545311
RASA4B	-2.70441	1.40646	8.00772	0.0103978	0.545311
TRIM54	-2.70441	1.40646	8.00772	0.0103978	0.545311
LOC100858183	3.95827	1.71176	8.08824	0.0104296	0.545443
NPAS2	-2.28107	2.05123	7.53475	0.0104724	0.545443
2012-09-01	3.42057	1.55425	8.07469	0.0104839	0.545443
INCENP	-3.14814	2.70165	7.52393	0.0105218	0.54596
YJEFN3	2.15853	1.82729	7.48757	0.0106896	0.553203
LOC107050463	1.95034	1.95175	7.45321	0.010851	0.557146
DEPDC1	-2.52318	1.81216	7.45003	0.0108661	0.557146
TDRD9	2.25106	1.31047	7.97603	0.0108895	0.557146
LOC121107619	2.27455	2.31194	7.44165	0.0109058	0.557146
HPS6	2.30748	1.53163	7.64452	0.0109533	0.557146
TRAF3IP3	2.64738	2.14996	7.42956	0.0109635	0.557146
LOC417973	2.35897	1.56435	7.42922	0.0109652	0.557146
LOC101751112	2.26302	1.33166	7.94979	0.0110004	0.557205
POLE	-2.41051	1.9168	7.41711	0.0110233	0.557205
HSD17B7	-2.33119	2.17763	7.3958	0.0111265	0.560427
PIGZ	2.12938	1.67093	7.39213	0.0111444	0.560427
IRX5	-3.15134	1.51462	7.80755	0.0112485	0.564134
GREM1	-3.11148	1.79387	7.36533	0.0112758	0.564134
XDH	-2.59274	1.62446	7.33821	0.0114105	0.568772
TRIM65	-1.77656	2.0587	7.33375	0.0114328	0.568772
LOC420770	-2.66339	1.75266	7.3292	0.0114557	0.568772
LOC121110970	-3.13427	1.51888	7.74703	0.0115208	0.569554
TCFL5	-3.37552	3.31606	7.28584	0.0116757	0.569554
TARP	-2.69997	1.66929	7.28234	0.0116936	0.569554
LOC107051609	2.48338	1.76226	7.28077	0.0117017	0.569554
GLYCTK	-2.53806	1.97899	7.27363	0.0117385	0.569554
RTKN	2.88532	1.97982	7.27229	0.0117454	0.569554
TAGLN	-3.12107	2.21879	7.26113	0.0118031	0.569554
FN3K	2.18298	2.19509	7.25758	0.0118216	0.569554
LOC121106805	1.39816	5.97629	7.25248	0.0118481	0.569554
C2orf40	-2.09188	4.74026	7.25214	0.0118499	0.569554
GLDN	2.14242	1.29697	7.75228	0.0118764	0.569554
RAB34	-2.33504	3.80035	7.24446	0.01189	0.569554
LOC121107188	-2.20905	1.54209	7.23962	0.0119154	0.569554
EN1	-2.16898	1.50692	7.23935	0.0119167	0.569554
CGREF1	-2.54643	2.28459	7.23095	0.0119609	0.569554
LOC121107383	1.39594	5.97733	7.22697	0.0119818	0.569554
LOC112531419	3.01348	1.46558	7.71632	0.0120442	0.569554
LOC121108707	3.01348	1.46558	7.71632	0.0120442	0.569554
LOC121108333	-2.49455	1.37154	7.63109	0.0120633	0.569554
LOC121107381	1.39415	5.9774	7.20443	0.0121014	0.569554
LOC121107380	1.39406	5.97743	7.19831	0.012134	0.569554
CNTF	-2.02469	1.29752	7.61494	0.0121411	0.569554
LOC121111208	-2.02469	1.29752	7.61494	0.0121411	0.569554
ADAM8	-4.10157	1.76654	7.608	0.0121747	0.569765
LOC107054207	-2.71708	1.44295	7.59817	0.0122225	0.569909
LOC121109095	-1.88478	2.54596	7.17208	0.0122752	0.569909
FAM65B	-1.91496	2.128	7.17156	0.012278	0.569909
MGAT4C	-2.31289	2.01151	7.16405	0.0123188	0.569909
SIGIRR	2.25455	1.72004	7.15668	0.0123589	0.569909
AvBD6	-2.46343	1.38355	7.55893	0.0124153	0.569909
WNT5B	-3.174	1.87173	7.14546	0.0124203	0.569909
LOC101747860	2.56025	1.63272	7.14241	0.012437	0.569909
LOC112531926	-1.8296	1.76934	7.14187	0.01244	0.569909
LOC100857473	1.18957	4.24638	7.13537	0.0124757	0.570211
HEXB	1.66027	3.49434	7.12883	0.0125119	0.570529
ADRA2A	-2.20403	1.67797	7.12075	0.0125566	0.571239
IQCH	-2.43712	2.73867	7.10752	0.0126303	0.573258
LOC107056600	-2.57233	1.99511	7.07732	0.0128002	0.579626
LOC121107212	-2.88623	1.46169	7.46671	0.0128821	0.581985
KEL	-3.06387	1.77945	7.04782	0.0129687	0.583438
MBP	-1.76799	7.18117	7.04221	0.013001	0.583438
RASL12	2.68536	1.42091	7.51216	0.0130487	0.583438
TGFB3	-1.86782	2.624	7.03305	0.0130539	0.583438
TNMD	-2.77457	1.88587	7.03142	0.0130634	0.583438
LOC121108596	2.02145	1.28328	7.48821	0.0131726	0.586975
LOC107050047	-2.13869	1.31647	7.37438	0.0133691	0.593031
NPAS4	-2.13869	1.31647	7.37438	0.0133691	0.593031
ENKD1	2.09768	3.40039	6.97094	0.0134191	0.5939
E2F8	-2.70342	1.43624	7.35638	0.0134664	0.594651
POSTN	-3.16678	7.01889	6.95391	0.0135212	0.595724
MXRA7	1.37035	5.98112	6.94221	0.0135918	0.596165
CCDC57	2.352	3.25597	6.94215	0.0135921	0.596165
MOBP	1.93294	4.48537	6.93281	0.0136488	0.596242
KPTN	2.5306	1.5906	6.9305	0.0136629	0.596242
EAF2	-1.80157	3.86549	6.92596	0.0136906	0.596242
COL11A1	-2.30566	8.0591	6.92182	0.0137158	0.596242
CERCAM	-2.54924	2.61697	6.90199	0.0138376	0.600204
MTSS1L	-2.70319	3.95535	6.89235	0.0138973	0.600437
GRIK1	-2.63842	1.96966	6.8912	0.0139044	0.600437
BCKDK	2.31	1.5436	6.87964	0.0139763	0.601707
COLEC12	-2.68354	3.7368	6.8766	0.0139953	0.601707
ARHGEF39	-2.11947	2.03374	6.83819	0.0142376	0.603937
LOC101750998	2.1558	1.50275	6.83655	0.014248	0.603937
NOXA1	2.15054	2.35039	6.82706	0.0143087	0.603937
CENPM	-1.85529	3.02582	6.82478	0.0143233	0.603937
ITGBL1	-2.32228	2.87642	6.82122	0.0143461	0.603937
LOC107051395	-2.68212	1.86396	6.81837	0.0143645	0.603937
LOC100857843	1.96922	1.91311	6.81169	0.0144075	0.603937
LOC101752265	-1.94212	3.27343	6.79627	0.0145073	0.603937
BFSP1	-2.23282	1.33349	7.17027	0.0145207	0.603937
LOC121107257	-2.23282	1.33349	7.17027	0.0145207	0.603937
PLXNA4	-1.95345	3.77742	6.77825	0.014625	0.603937
SETD9	-2.43714	2.116	6.77431	0.0146508	0.603937
JPH2	-2.24429	1.33564	7.14501	0.0146707	0.603937
LOC112530177	-2.24429	1.33564	7.14501	0.0146707	0.603937
LOC107053051	-1.96554	4.49006	6.7691	0.0146851	0.603937
FER1L6	3.03034	1.81883	6.7657	0.0147075	0.603937
ZNF467	2.04408	1.51024	6.74888	0.0148189	0.603937
HHATL	-1.89664	2.42166	6.73607	0.0149044	0.603937
LOC419545	-2.00206	2.65863	6.73574	0.0149066	0.603937
LOC416055	1.68263	1.94596	6.73538	0.0149091	0.603937
LOC107055288	2.46848	1.61007	6.73318	0.0149238	0.603937
LOC121109708	-1.89789	1.54659	7.30613	0.0149328	0.603937
PRAM1	1.88489	1.26937	7.17038	0.0149483	0.603937
RGCCL	-1.72212	2.9772	6.71023	0.0150786	0.603937
METRNL	-1.57192	4.58016	6.70723	0.0150989	0.603937
COL18A1	-2.04955	2.81101	6.70715	0.0150994	0.603937
TMEM196	-2.17917	3.11061	6.70376	0.0151225	0.603937
IGSF9	-2.0357	1.99331	6.69517	0.015181	0.603937
ESM1	-2.13966	1.81012	6.68497	0.0152509	0.603937
SERINC4	3.16685	1.49712	7.11905	0.0152597	0.603937
MICAL2	-2.22632	5.34903	6.68084	0.0152793	0.603937
LOC107049262	-1.9825	5.88601	6.67889	0.0152927	0.603937
MATN1	-3.50587	1.98559	6.66352	0.0153989	0.603937
PDK4	2.10338	3.96639	6.66237	0.0154069	0.603937
NPHP3	1.78403	2.47319	6.63804	0.0155768	0.603937
LUM	-1.94217	6.23675	6.62528	0.0156667	0.603937
SCUBE3	-2.088	2.4367	6.61966	0.0157065	0.603937
FAM221A	-2.10775	1.66533	6.61953	0.0157074	0.603937
MPST	-1.47102	3.26194	6.60911	0.0157815	0.603937
CSTA	-3.03085	3.14585	6.60627	0.0158018	0.603937
LOC112530089	1.3664	5.76825	6.60377	0.0158196	0.603937
LOC112530097	1.3664	5.76825	6.60377	0.0158196	0.603937
LOC112530098	1.3664	5.76825	6.60377	0.0158196	0.603937
COL6A1	-2.2319	5.34542	6.59664	0.0158706	0.603937
LOC421935	-1.86135	1.72294	6.59191	0.0159046	0.603937
NELL2	1.08944	5.14309	6.57936	0.0159951	0.603937
TNFAIP2	-2.59013	2.17308	6.57506	0.0160262	0.603937
COL5A2	-2.28684	4.48657	6.57392	0.0160345	0.603937
LOC107055385	1.80273	2.5332	6.57086	0.0160567	0.603937
FKBP10	-2.32732	2.09109	6.57061	0.0160586	0.603937
CDC20B	2.36292	1.53361	6.5599	0.0161365	0.603937
LOC418355	-2.1795	2.01134	6.53098	0.0163492	0.603937
LOC107054642	1.8687	1.27485	8.26297	0.0163783	0.603937
LOC121108509	1.8687	1.27485	8.26297	0.0163783	0.603937
LOC425795	1.8687	1.27485	8.26297	0.0163783	0.603937
LOC100857706	1.88407	1.27765	8.1531	0.0163783	0.603937
LOC121107586	1.90808	1.28235	7.96634	0.0163783	0.603937
GPR157	2.00556	1.29421	8.27709	0.0163783	0.603937
LOC121107050	2.10584	1.31349	9.18026	0.0163783	0.603937
IL2RA	2.20686	1.3262	9.39631	0.0163783	0.603937
LOC101749995	2.2157	1.32808	9.31283	0.0163783	0.603937
DMRT1	2.22803	1.33058	9.20946	0.0163783	0.603937
LOC121110227	2.30847	1.3404	8.88066	0.0163783	0.603937
DPYSL4	1.9994	1.30451	7.02869	0.0163783	0.603937
HYLS1	1.9994	1.30451	7.02869	0.0163783	0.603937
LOC107050335	1.9994	1.30451	7.02869	0.0163783	0.603937
MHCY8	2.42217	1.35816	7.23445	0.0163783	0.603937
LOC101749674	2.138	1.32371	8.48278	0.0163783	0.603937
GALR1	2.47396	1.3681	8.74966	0.0163783	0.603937
LOC121107316	2.48592	1.37056	8.42615	0.0163783	0.603937
LOC107055115	2.59015	1.39114	8.31202	0.0163783	0.603937
LOC121107611	2.4903	1.38062	9.06153	0.0163783	0.603937
LOC121107270	2.59195	1.39661	7.58342	0.0163783	0.603937
LOC107054028	2.44271	1.38077	8.37616	0.0163783	0.603937
LOC121107797	2.54484	1.39563	8.04457	0.0163783	0.603937
GATAD2B	2.48751	2.04379	6.52462	0.0163964	0.603937
FZD10	-1.80802	1.59198	6.51926	0.0164363	0.603937
GRIN2C	2.31755	1.70698	6.51671	0.0164553	0.603937
SATB2	-3.58781	4.90193	6.5125	0.0164867	0.603958
HSD11B1A	2.29975	2.13094	6.47933	0.0167368	0.610972
LOC112531594	-2.38853	1.36415	6.81964	0.0167677	0.610972
GNG11	-1.38487	6.13408	6.47472	0.0167719	0.610972
TYMS	-1.3682	3.18399	6.46826	0.0168212	0.61163
LOC428244	1.8846	1.75947	6.45884	0.0168934	0.613113
RBP	-2.68777	2.15797	6.42613	0.0171466	0.620551
LOC121113250	1.58151	2.37641	6.42006	0.017194	0.620551
SRBD1	-1.09215	5.42271	6.41448	0.0172377	0.620551
TCIRG1	-1.72933	3.63997	6.40746	0.017293	0.620551
TEX11	1.64538	4.85854	6.40731	0.0172941	0.620551
AVP	-2.33322	1.81428	6.40622	0.0173027	0.620551
CBFA2T3	-2.24605	3.64107	6.40242	0.0173327	0.620551
MMP9	-3.55911	2.37531	6.39205	0.0174148	0.620551
LOC101749505	-3.0373	1.50057	6.72155	0.0174643	0.620551
LOC107055012	1.72803	1.25525	6.77814	0.0175224	0.620551
LOC112530234	1.72803	1.25525	6.77814	0.0175224	0.620551
LOC415324	1.72803	1.25525	6.77814	0.0175224	0.620551
RASD2	1.72803	1.25525	6.77814	0.0175224	0.620551
MAPRE3	1.26206	7.14247	6.37604	0.0175424	0.620551
AFF3	-1.86919	3.81731	6.32745	0.0179361	0.629464
LOC121107031	-1.84879	1.53873	6.30956	0.0180834	0.629464
SMAD9	-2.59097	3.4209	6.30927	0.0180858	0.629464
LRRC17	-2.77152	4.28896	6.30732	0.0181019	0.629464
LOC107053454	1.84162	1.66655	6.30381	0.018131	0.629464
AKR1D1	-3.40122	3.11033	6.29931	0.0181684	0.629464
TMEM208	-1.05681	4.39318	6.2956	0.0181993	0.629464
UBE3D	1.70445	2.77964	6.26993	0.0184145	0.629464
LOC121107581	1.90881	1.57916	6.26963	0.0184171	0.629464
LOC121110785	-1.84125	1.89219	6.2678	0.0184325	0.629464
LOC121108300	-1.68263	1.84298	6.25253	0.0185621	0.629464
AKR1B10	-2.13671	2.452	6.25237	0.0185634	0.629464
EPB42	-1.77355	3.18514	6.25179	0.0185683	0.629464
CD48	-2.77699	1.89001	6.24361	0.0186382	0.629464
LOC121108345	2.10413	1.50844	6.24169	0.0186546	0.629464
LAMB2	1.69289	2.25037	6.24071	0.018663	0.629464
PPIL6	-2.79448	1.75288	6.23393	0.0187211	0.629464
TEX14	1.31723	5.84372	6.22843	0.0187684	0.629464
LOC107053603	1.87456	1.48195	6.28361	0.0187911	0.629464
LOC121113201	1.91748	1.46644	8.01644	0.0187911	0.629464
SYNPO2L	2.16557	1.49861	6.42939	0.0187911	0.629464
KCNG3	2.45083	1.57463	6.31918	0.0187911	0.629464
EPHA8	-2.32159	1.58039	6.22507	0.0187974	0.629464
LOC112532220	1.36362	5.53616	6.22198	0.0188241	0.629464
LOC112532221	1.36362	5.53616	6.22198	0.0188241	0.629464
LOC112532223	1.36362	5.53616	6.22198	0.0188241	0.629464
LOC112532224	1.36362	5.53616	6.22198	0.0188241	0.629464
LOC112532225	1.36362	5.53616	6.22198	0.0188241	0.629464
LOC112532231	1.36362	5.53616	6.22198	0.0188241	0.629464
LOC112532242	1.36362	5.53616	6.22198	0.0188241	0.629464
LOC112532244	1.36362	5.53616	6.22198	0.0188241	0.629464
LOC112532245	1.36362	5.53616	6.22198	0.0188241	0.629464
LOC107054149	-1.97946	1.55904	6.5175	0.0189432	0.631289
PDZK1P1	-2.16767	1.54125	9.06053	0.0189432	0.631289
LOC121107333	1.42708	2.32358	6.19303	0.0190763	0.634642
KIF6	2.40074	1.70373	6.18254	0.0191685	0.636629
ANGPTL1	-2.07649	2.16016	6.16682	0.0193077	0.639989
CHADL	-2.40427	1.60092	6.16374	0.0193351	0.639989
LOC121108335	1.5853	2.16814	7.01779	0.019407	0.641285
PYCR1	-1.84392	1.95498	6.12127	0.0197173	0.650439
COL5A1	-1.81898	7.3349	6.11033	0.0198171	0.651652
LOC107054459	1.88325	1.28276	7.61443	0.0198207	0.651652
HDAC10	-2.26609	3.3323	6.09969	0.0199147	0.653642
HFM1	2.16229	4.12814	6.06918	0.0201975	0.65606
LOC112532222	1.34359	5.52293	6.06693	0.0202185	0.65606
LOC112529918	-2.14868	1.49188	8.43309	0.02035	0.65606
TLE1	1.78133	5.74725	6.05137	0.0203646	0.65606
COL22A1	-2.76118	3.61436	6.04944	0.0203828	0.65606
CENPH	-2.24218	2.29354	6.03938	0.0204779	0.65606
SLC26A1	-2.15238	6.54254	6.03621	0.020508	0.65606
LOC121107292	-1.43665	2.97571	6.03566	0.0205132	0.65606
SRPX	-1.64191	6.08537	6.03485	0.020521	0.65606
BMPER	1.6927	2.87126	6.03285	0.02054	0.65606
C17orf58	-2.11802	1.52582	6.02079	0.020655	0.65606
HEY2	-2.00733	1.50435	6.01316	0.0207282	0.65606
LOC107052355	-3.3337	1.56582	6.31365	0.0207313	0.65606
ITGB3	-2.84155	2.80782	6.01171	0.0207422	0.65606
GMCL1	-1.78241	2.60315	6.01123	0.0207468	0.65606
ASPA	-2.58483	2.31565	6.00632	0.0207941	0.65606
LARGE2	2.06979	3.40737	6.00223	0.0208335	0.65606
LOC121110850	2.20725	2.67741	6.00208	0.020835	0.65606
TMPRSS11D	2.78628	1.43465	6.3566	0.020861	0.65606
MYO10	-1.17593	4.61489	5.99923	0.0208626	0.65606
RNF212B	-2.38686	1.93782	5.99503	0.0209033	0.65606
DENND2A	-1.60089	4.70337	5.98506	0.0210002	0.65606
APOV1	-3.41576	2.42156	5.98084	0.0210414	0.65606
FSTL4	1.29457	7.03854	5.97669	0.0210819	0.65606
NMB	-1.82838	1.43776	6.39589	0.0211027	0.65606
LOC121108156	-2.04198	1.41431	6.42998	0.0211027	0.65606
COL28A1	-2.11483	1.43309	7.25119	0.0211027	0.65606
FOXL1	-2.16637	1.45028	6.97376	0.0211027	0.65606
LOC107052913	-2.14585	1.44381	7.93671	0.0211027	0.65606
LOC121109201	-2.20962	1.46068	7.61596	0.0211027	0.65606
ITGB2	-2.42486	1.50737	6.31357	0.0211027	0.65606
BHMT2	-2.24909	1.47348	7.1998	0.0211027	0.65606
BMP5	-2.67482	1.56485	6.32925	0.0211027	0.65606
SERPIND1	-2.00045	2.88141	5.97193	0.0211286	0.65606
SLX4	1.7289	2.91822	5.95427	0.0213027	0.659635
SPAG16	-1.93083	2.36373	5.95099	0.0213353	0.659635
VEGFD	-1.27943	2.96236	5.94674	0.0213774	0.659635
SLC25A37	-1.88905	3.04058	5.9426	0.0214186	0.659635
LOC121111686	1.90895	1.71063	5.93972	0.0214474	0.659635
TBXA2R	-2.2258	1.4616	5.93669	0.0214776	0.659635
VAC14	1.85718	2.31268	5.93461	0.0214984	0.659635
LOC107055860	-2.09308	2.19568	5.9331	0.0215135	0.659635
PLAC9	-2.54596	4.77258	5.92311	0.0216138	0.661673
CLCN1	-2.29693	2.5057	5.91617	0.0216837	0.661889
HS3ST5	-2.06131	2.40385	5.91569	0.0216885	0.661889
DEUP1	-1.99121	3.10998	5.90584	0.0217883	0.663899
GBP4L	1.89447	1.6155	5.89503	0.0218983	0.666212
DLK1	1.71112	2.2071	5.86546	0.0222025	0.669142
RNF208	1.75981	1.66768	5.86008	0.0222583	0.669142
ATP12A	1.70116	1.43752	5.85324	0.0223295	0.669142
DLX5	-2.7583	1.87879	5.82858	0.0225883	0.669142
CDCA3	-2.69524	1.72692	5.81841	0.022696	0.669142
LPAR4	-1.66297	3.07741	5.81358	0.0227474	0.669142
PROC	2.4566	1.36439	6.14274	0.0228255	0.669142
CFAP73	2.20721	1.90939	5.79383	0.0229587	0.669142
CYTH4	-2.36478	2.2742	5.79325	0.0229648	0.669142
FBN2	-2.07225	2.65836	5.78241	0.0230818	0.669142
PKD2L2	-2.13937	1.56436	5.77809	0.0231285	0.669142
ZP3	-1.94016	1.96637	5.77427	0.02317	0.669142
CGA	1.39611	13.1959	5.76884	0.023229	0.669142
GALK2	-1.87905	2.68296	5.76803	0.0232378	0.669142
TIAM2	-1.16361	4.51831	5.76345	0.0232878	0.669142
PDE4B	1.51558	3.2854	5.76154	0.0233087	0.669142
PTPRN	1.3031	3.71283	5.75642	0.0233648	0.669142
C21orf58	-2.30089	2.03919	5.75223	0.0234107	0.669142
LOC107052699	-1.94714	1.76175	5.75106	0.0234236	0.669142
RNF44	1.71044	3.47382	5.74236	0.0235194	0.669142
COL6A2	-2.17265	3.75944	5.73878	0.023559	0.669142
PXDNL	-1.79398	1.44174	5.7336	0.0236164	0.669142
TNN	-2.80493	1.59689	5.73301	0.0236229	0.669142
LOC107049085	1.47521	2.12756	5.73118	0.0236432	0.669142
CLDN25	1.86608	1.59064	5.73116	0.0236435	0.669142
MYOM2	2.49334	1.67185	5.71468	0.0238273	0.669142
LOC101750987	1.96796	1.98236	5.69928	0.0240005	0.669142
FLNB	0.951141	7.75203	5.69897	0.024004	0.669142
GPR149	1.737	5.61889	5.69737	0.0240221	0.669142
COL27A1	-2.62844	3.33972	5.69651	0.0240318	0.669142
ANTXRL	-1.49113	4.0532	5.68771	0.0241315	0.669142
NTM	1.54467	4.42996	5.67469	0.0242799	0.669142
FHL5	-1.78426	3.57266	5.6743	0.0242843	0.669142
LDLRAD1	-2.12419	1.54049	5.67396	0.0242883	0.669142
VPS8	1.29846	3.71086	5.67181	0.0243128	0.669142
LOC121110530	-2.31179	1.63336	5.64599	0.0246105	0.669142
MHCY2B7	-1.72124	2.27565	5.63968	0.0246839	0.669142
CCDC88B	-0.989955	5.79987	5.62728	0.0248287	0.669142
TTR	-3.11755	3.76346	5.62518	0.0248534	0.669142
WIPF1	-1.51418	5.00581	5.62176	0.0248935	0.669142
HTRA1	-1.81592	3.0699	5.62043	0.0249091	0.669142
SH2B3	-1.59465	3.086	5.62019	0.0249119	0.669142
ADGRG1	1.49167	3.4002	5.61353	0.0249904	0.669142
LOC100858626	1.16485	3.41862	5.61196	0.0250089	0.669142
LOC107056521	-1.7917	1.51223	5.60786	0.0250574	0.669142
LOC121111114	-1.7917	1.51223	5.60786	0.0250574	0.669142
FAM19A5	1.15081	4.72328	5.58992	0.0252708	0.669142
LSM11	1.87037	1.94677	5.58264	0.025358	0.669142
PSTPIP2	-3.21881	1.88389	5.55991	0.0256323	0.669142
CENPX	-0.889827	6.12993	5.55768	0.0256593	0.669142
CALB1	1.73211	2.16918	5.55172	0.0257319	0.669142
NDP	-2.41766	1.75885	5.54729	0.0257859	0.669142
FKBP7	-1.5819	4.1618	5.53903	0.0258871	0.669142
LOC107051936	-1.56302	1.92782	5.53853	0.0258932	0.669142
ARHGAP23	-1.75076	1.26956	6.94189	0.0260337	0.669142
GPR119	-1.75076	1.26956	6.94189	0.0260337	0.669142
GRIN1	-1.75076	1.26956	6.94189	0.0260337	0.669142
LAD1	-1.75076	1.26956	6.94189	0.0260337	0.669142
LOC107055358	-1.75076	1.26956	6.94189	0.0260337	0.669142
LOC121107992	-1.75076	1.26956	6.94189	0.0260337	0.669142
SLC2A11L4	-1.75076	1.26956	6.94189	0.0260337	0.669142
DUSP22AL	-1.81548	1.27923	8.32	0.0260337	0.669142
LOC121107030	-1.81548	1.27923	8.32	0.0260337	0.669142
PCDHA3	-1.81548	1.27923	8.32	0.0260337	0.669142
SLC22A7	-1.80942	1.27876	8.31291	0.0260337	0.669142
LOC101748925	-1.81258	1.27931	8.29256	0.0260337	0.669142
LOC121106643	-1.81258	1.27931	8.29256	0.0260337	0.669142
LOC112531365	-1.84777	1.28406	6.71071	0.0260337	0.669142
LOC396098	-1.84777	1.28406	6.71071	0.0260337	0.669142
LOC107055363	-1.84178	1.28358	9.99718	0.0260337	0.669142
LOC121110662	-1.84178	1.28358	9.99718	0.0260337	0.669142
SESN2	-1.84178	1.28358	9.99718	0.0260337	0.669142
LOC121110220	-1.87408	1.2884	8.05454	0.0260337	0.669142
LOC121111182	-1.87132	1.28848	9.74407	0.0260337	0.669142
KLHDC7A	-1.85134	1.28661	8.01672	0.0260337	0.669142
LOC107054088	-1.90361	1.29329	9.54862	0.0260337	0.669142
LOC112532241	-1.90361	1.29329	9.54862	0.0260337	0.669142
GHSR	-1.88383	1.29142	9.55123	0.0260337	0.669142
LOC101750628	-1.9068	1.29384	7.90354	0.0260337	0.669142
HEPACAM	-1.91623	1.29623	7.80251	0.0260337	0.669142
LOC107054539	-1.91035	1.29576	9.36222	0.0260337	0.669142
LPAR5	-1.91035	1.29576	9.36222	0.0260337	0.669142
LOC428824	-1.9332	1.29816	7.79611	0.0260337	0.669142
MIR1550	-1.91355	1.29631	9.33789	0.0260337	0.669142
SLC5A7	-1.91355	1.29631	9.33789	0.0260337	0.669142
LOC112531785	-1.94593	1.3011	9.17623	0.0260337	0.669142
LOC107054402	-1.96925	1.30488	7.60709	0.0260337	0.669142
LOC121111596	-1.96925	1.30488	7.60709	0.0260337	0.669142
LOC100857341	-2.01201	1.31268	7.41666	0.0260337	0.669142
LOC121113144	-2.01201	1.31268	7.41666	0.0260337	0.669142
TAT	-2.01523	1.31323	7.40588	0.0260337	0.669142
RAD51AP2	-2.04483	1.32185	7.0521	0.0260337	0.669142
LOC107054452	-2.04811	1.32239	8.20832	0.0260337	0.669142
NLRC5	-2.06153	1.32534	8.09813	0.0260337	0.669142
CYTIP	-2.00831	1.31901	8.05666	0.0260337	0.669142
SLC22A18	-1.96241	1.31417	6.81309	0.0260337	0.669142
RUNX3	-2.10719	1.33761	6.57667	0.0260337	0.669142
LOC121107960	-2.02327	1.32332	7.78215	0.0260337	0.669142
MIR128-1	-2.05978	1.32866	7.6999	0.0260337	0.669142
LOC112532877	-2.06773	1.33117	7.59169	0.0260337	0.669142
FAM83D	-2.09048	1.33354	6.61569	0.0260337	0.669142
GFI1	-2.09048	1.33354	6.61569	0.0260337	0.669142
LIF	-2.21275	1.35448	6.43875	0.0260337	0.669142
NPY4R	-2.21275	1.35448	6.43875	0.0260337	0.669142
LOC100857573	-1.97793	1.31902	6.54839	0.0260337	0.669142
EMID1	-2.19641	1.35355	7.19635	0.0260337	0.669142
LOC112532548	-2.03918	1.32817	7.44731	0.0260337	0.669142
GMNC	-2.04253	1.32873	7.4367	0.0260337	0.669142
LOC101751934	-2.10682	1.3384	6.38901	0.0260337	0.669142
LIPI	-2.14502	1.34514	7.18489	0.0260337	0.669142
LOC121110759	-2.28144	1.37155	6.72029	0.0260337	0.669142
GALNT14	-2.0522	1.33236	7.12506	0.0260337	0.669142
LOC121109980	-2.19017	1.35903	5.92699	0.0260337	0.669142
CPO	-2.22401	1.3638	5.92841	0.0260337	0.669142
APELA	-2.3493	1.38433	5.88406	0.0260337	0.669142
SERPINB2	-2.3493	1.38433	5.88406	0.0260337	0.669142
LOC112530990	-2.33241	1.38521	6.17878	0.0260337	0.669142
EDN1	-2.44066	1.40756	5.82021	0.0260337	0.669142
EFCAB5	1.8413	3.66982	5.52062	0.0261141	0.669142
PLA2G10	-2.38101	4.99976	5.51813	0.026145	0.669142
LY96	-2.05079	2.6391	5.51671	0.0261627	0.669142
SAYSD1	-1.6301	2.024	5.5163	0.0261678	0.669142
ADAM12	-1.93637	2.69013	5.48886	0.026511	0.677033
MATN4	-1.50813	3.67843	5.48385	0.0265741	0.677225
SEMA3D	-1.56823	3.65538	5.48277	0.0265877	0.677225
LOC771972	-1.84962	3.04695	5.46329	0.0268352	0.680705
LOC112530236	1.50981	1.63444	5.46134	0.0268602	0.680705
LOC107057534	-1.88503	1.45667	5.45697	0.0269161	0.680705
LOC107053789	2.58695	1.79107	5.45641	0.0269232	0.680705
NKD1	-1.48296	3.05027	5.45208	0.0269788	0.680705
IL17REL	-2.48642	2.88623	5.45187	0.0269815	0.680705
LOC121109775	2.09078	1.685	5.45159	0.026985	0.680705
VKORC1	-1.35893	2.47755	5.45022	0.0270027	0.680705
CDH23	-2.51549	1.69007	5.43932	0.0271432	0.683365
VIM	-1.15352	5.35236	5.42906	0.0272762	0.685831
LOC112533090	-1.82929	1.28413	7.96126	0.0274393	0.689046
LCP2	-1.77714	1.58859	6.5609	0.0280926	0.68958
KCNJ3	2.02314	1.6269	5.85812	0.0281952	0.68958
ATP13A4	1.69867	2.31443	5.35862	0.028209	0.68958
LOC121110173	-2.22593	1.36893	5.60114	0.0282275	0.68958
SEMA3G	-2.37397	1.39161	5.6004	0.0282367	0.68958
LOC121107246	-1.85463	1.47995	6.16102	0.028248	0.68958
RUNX2	-1.83041	5.64106	5.35346	0.0282788	0.68958
PRSS23	-2.21289	2.68391	5.35108	0.028311	0.68958
MGP	-1.70032	5.6604	5.34096	0.0284484	0.68958
NOL4L	1.19499	6.44249	5.33691	0.0285036	0.68958
SLC30A8	-2.33588	1.3859	5.57893	0.028506	0.68958
SOX8	-2.23011	2.06974	5.33109	0.0285832	0.68958
WDR88	-1.81412	1.58244	5.33047	0.0285917	0.68958
GCNA	-2.04694	1.50412	5.32952	0.0286046	0.68958
WNT7B	-2.21054	1.52849	5.32595	0.0286535	0.68958
CD36	-2.60257	4.33075	5.3213	0.0287175	0.68958
XRRA1	-2.04842	2.68491	5.31191	0.028847	0.68958
PLA2G4F	-2.03238	1.50327	5.31079	0.0288626	0.68958
LOC101749116	-2.88143	1.47524	5.54264	0.0289678	0.68958
LOC107051634	-2.88143	1.47524	5.54264	0.0289678	0.68958
C1orf198	-1.50241	3.06461	5.2953	0.0290777	0.68958
OTOGL	2.24452	1.68584	5.28933	0.0291611	0.68958
LOC422926	-1.65346	3.38125	5.27539	0.0293569	0.68958
CA4	1.4189	2.67319	5.25836	0.0295981	0.68958
TMEM120B	1.6068	2.52334	5.24168	0.0298364	0.68958
SEMA4G	1.77629	2.25822	5.23858	0.0298809	0.68958
RPE65	1.87826	1.5812	5.23669	0.0299082	0.68958
THY1	-1.7522	3.56142	5.23586	0.0299201	0.68958
ANXA11	1.0946	4.0732	5.23407	0.0299458	0.68958
FN1	-2.05813	6.08238	5.21345	0.0302446	0.68958
ARHGEF1	1.54952	3.57482	5.21328	0.0302472	0.68958
KIAA0513	1.58858	6.17728	5.21314	0.0302492	0.68958
LOC101748649	1.64852	1.38077	5.21079	0.0302834	0.68958
LOC101750929	-1.76711	3.80642	5.20523	0.0303647	0.68958
IGSF9B	1.97879	2.25041	5.20259	0.0304033	0.68958
SPAM1	-2.42097	1.86416	5.19517	0.0305122	0.68958
SLC39A3	1.60352	2.60776	5.19433	0.0305247	0.68958
LOC424300	1.82714	2.98526	5.19218	0.0305563	0.68958
CCDC146	-1.81697	3.46664	5.19208	0.0305578	0.68958
SDC2	-1.71562	4.92693	5.19055	0.0305804	0.68958
COMMD3	-1.5197	2.73216	5.18117	0.030719	0.68958
GAS1	-1.17857	4.08636	5.17993	0.0307374	0.68958
FILIP1L	-1.56895	5.28132	5.17705	0.0307801	0.68958
MRC2	-2.23259	3.22536	5.17545	0.0308039	0.68958
FRMPD2	-1.987	1.45671	5.17405	0.0308248	0.68958
AOC3	-1.73146	1.62655	5.17206	0.0308544	0.68958
LOC396477	-1.90488	1.92886	5.16748	0.0309226	0.68958
ETV5	0.87396	6.46826	5.16574	0.0309486	0.68958
SEMA7A	-2.02532	3.32985	5.16386	0.0309767	0.68958
SHROOM1	2.19667	1.91108	5.14626	0.0312414	0.68958
LOC121109090	-2.45199	1.40912	5.36571	0.031344	0.68958
CRISPLD1	-1.65603	2.91386	5.12879	0.0315063	0.68958
TMEM100	-2.10085	2.24162	5.12636	0.0315434	0.68958
IL15	-1.9981	1.88347	5.12259	0.031601	0.68958
LOC112531775	1.79641	1.95464	5.12058	0.0316318	0.68958
ASAH2	1.54387	1.24091	6.27892	0.0317964	0.68958
C10orf128	1.54387	1.24091	6.27892	0.0317964	0.68958
LOC107053111	1.54387	1.24091	6.27892	0.0317964	0.68958
LOC112531453	1.54387	1.24091	6.27892	0.0317964	0.68958
LOC121107875	1.54387	1.24091	6.27892	0.0317964	0.68958
LOC121108163	1.54387	1.24091	6.27892	0.0317964	0.68958
LOC121108292	1.54387	1.24091	6.27892	0.0317964	0.68958
LOC121108739	1.54387	1.24091	6.27892	0.0317964	0.68958
LOC121108740	1.54387	1.24091	6.27892	0.0317964	0.68958
LOC121108895	1.54387	1.24091	6.27892	0.0317964	0.68958
LOC121108905	1.54387	1.24091	6.27892	0.0317964	0.68958
LOC121109239	1.54387	1.24091	6.27892	0.0317964	0.68958
LOC121113232	1.54387	1.24091	6.27892	0.0317964	0.68958
MLXIPL	1.54387	1.24091	6.27892	0.0317964	0.68958
RGR	1.54387	1.24091	6.27892	0.0317964	0.68958
SPINK4	1.54387	1.24091	6.27892	0.0317964	0.68958
IL15RA	1.69878	1.26075	7.62751	0.0317964	0.68958
LOC112532410	1.69878	1.26075	7.62751	0.0317964	0.68958
LOC101750994	1.71513	1.26358	7.51144	0.0317964	0.68958
LOC112530072	1.71513	1.26358	7.51144	0.0317964	0.68958
LOC121110093	1.71513	1.26358	7.51144	0.0317964	0.68958
NXNL1	1.71513	1.26358	7.51144	0.0317964	0.68958
LOC101749017	1.74051	1.26832	7.31674	0.0317964	0.68958
LOC107052271	1.74051	1.26832	7.31674	0.0317964	0.68958
DCDC1	1.76244	1.2728	7.1325	0.0317964	0.68958
LOC121109709	1.76244	1.2728	7.1325	0.0317964	0.68958
LOC121108095	1.84994	1.28034	7.46397	0.0317964	0.68958
LOC121109729	1.84994	1.28034	7.46397	0.0317964	0.68958
LOC121110416	1.84994	1.28034	7.46397	0.0317964	0.68958
LOC121110903	1.84994	1.28034	7.46397	0.0317964	0.68958
SPHK1	1.84994	1.28034	7.46397	0.0317964	0.68958
SRD5A2	1.84994	1.28034	7.46397	0.0317964	0.68958
LOC428525	1.86632	1.28314	9.08787	0.0317964	0.68958
STC2	1.86632	1.28314	9.08787	0.0317964	0.68958
OPN4	1.88274	1.28595	7.29222	0.0317964	0.68958
LOC100858984	1.91414	1.2923	8.59238	0.0317964	0.68958
MSX2	1.93423	1.29535	7.01497	0.0317964	0.68958
CD247	2.01204	1.30247	8.51752	0.0317964	0.68958
LOC112532849	2.01204	1.30247	8.51752	0.0317964	0.68958
LOC121109003	2.02827	1.30525	8.4193	0.0317964	0.68958
LOC107054911	1.97948	1.30424	6.76266	0.0317964	0.68958
WDR72	1.97948	1.30424	6.76266	0.0317964	0.68958
C1QTNF1	2.05984	1.31156	8.16324	0.0317964	0.68958
SNPH	2.05984	1.31156	8.16324	0.0317964	0.68958
LOC776312	2.13538	1.31882	5.70344	0.0317964	0.68958
LOC107051621	2.0762	1.31434	9.88654	0.0317964	0.68958
XKR8	2.0762	1.31434	9.88654	0.0317964	0.68958
LOC107051729	2.10198	1.31899	9.64553	0.0317964	0.68958
LOC121106862	2.10198	1.31899	9.64553	0.0317964	0.68958
LOC107054316	2.17639	1.3262	6.68218	0.0317964	0.68958
LOC121106918	2.17639	1.3262	6.68218	0.0317964	0.68958
LOC121111565	2.19896	1.32982	5.62956	0.0317964	0.68958
C1QL3	2.14433	1.32641	7.74358	0.0317964	0.68958
DOK2	2.22417	1.33444	6.5852	0.0317964	0.68958
HS3ST2	2.21455	1.33334	7.86494	0.0317964	0.68958
LOC121111315	2.16719	1.33082	7.61705	0.0317964	0.68958
PPP1R3G	2.27475	1.34367	6.47073	0.0317964	0.68958
LOC107054298	2.03286	1.31755	7.40469	0.0317964	0.68958
KRT75L4	1.85709	1.29714	6.07517	0.0317964	0.68958
LOC121109500	2.16955	1.33479	7.29849	0.0317964	0.68958
LOC101747766	2.39083	1.36576	5.38828	0.0317964	0.68958
LOC121110429	2.39083	1.36576	5.38828	0.0317964	0.68958
LOC100859067	2.22741	1.34762	8.03461	0.0317964	0.68958
ITGB6	2.50657	1.39207	5.75495	0.0317964	0.68958
LOC107054637	2.07104	1.33243	6.28964	0.0317964	0.68958
LOC107053042	2.20335	1.34884	6.30583	0.0317964	0.68958
YIPF7	2.34507	1.36782	5.51592	0.0317964	0.68958
LOC101750454	2.54177	1.40486	6.66976	0.0317964	0.68958
CYP4V2	-2.51149	1.70829	5.10584	0.0318584	0.690079
LOXL4	-2.73136	1.73816	5.10254	0.0319092	0.690079
LOC107053557	-1.82077	2.72422	5.09994	0.0319496	0.690079
SYTL2	-1.61239	6.47467	5.09923	0.0319605	0.690079
WDR76	-2.31936	1.38666	5.31358	0.0320856	0.690699
LOC107054042	1.76329	1.43663	6.24639	0.0321371	0.690699
SHH	1.84887	1.45237	6.61861	0.0321371	0.690699
LSMEM1	1.86803	1.43362	7.38961	0.0321371	0.690699
LOC101748630	1.52391	1.37061	5.08399	0.0321975	0.690699
PHKB	1.00365	6.33081	5.08157	0.0322353	0.690699
SMPD3	-1.73294	6.33248	5.0815	0.0322364	0.690699
FAS	-2.13474	2.06874	5.07322	0.0323661	0.692583
SLITRK4	1.45178	4.35377	5.06914	0.0324302	0.692583
DRP2	-2.41	2.80342	5.06912	0.0324305	0.692583
GPR1	-1.31217	4.76056	5.048	0.0327649	0.69896
NUF2	-1.71109	3.25014	5.03399	0.0329887	0.702968
SCN5A	-2.07978	1.52248	5.03167	0.0330258	0.702994
SNX14	1.0039	5.97007	5.02226	0.0331774	0.705452
LOC107052316	1.81383	1.42485	5.01861	0.0332364	0.70594
ERAL1	-1.76113	2.03431	5.00978	0.0333795	0.707492
PNP	-1.59692	1.64082	5.00964	0.0333818	0.707492
LCP1	-2.23555	2.7881	5.0042	0.0334703	0.708115
SOCS2	-1.72207	2.09907	5.00338	0.0334836	0.708115
GMIP	1.95876	1.5364	4.99912	0.0335531	0.708416
FOXN1	2.13751	1.58741	4.99807	0.0335703	0.708416
SEC22C	-1.62322	3.734	4.9955	0.0336125	0.708542
CPED1	-1.42415	4.1977	4.98206	0.0338332	0.712427
C1H3ORF52	-2.76331	1.68106	4.96793	0.0340672	0.716584
THBS1	-1.52737	2.85226	4.9575	0.0342411	0.719355
LOC101749252	1.7362	1.43664	4.95559	0.034273	0.719355
FAM13C	-1.67923	5.55794	4.95342	0.0343093	0.719355
BTRC	1.3443	7.01686	4.9438	0.0344709	0.721013
SH3RF1	-1.08988	4.45636	4.94347	0.0344764	0.721013
NSUN5	1.55989	1.95025	4.94028	0.0345301	0.721013
TMC7	2.32695	1.8704	4.93878	0.0345555	0.721013
GJA1	-1.94387	5.52951	4.93776	0.0345726	0.721013
SVOP	1.52356	1.73276	4.93552	0.0346106	0.721036
LIPC	-2.66222	3.59362	4.9314	0.0346804	0.72172
INTU	-1.38934	3.65107	4.91697	0.0349259	0.725322
UNC50	1.03101	3.959	4.91687	0.0349276	0.725322
EVA1B	-1.56481	1.93164	4.89816	0.0352488	0.731217
CKAP2L	-1.95861	1.83435	4.89484	0.0353061	0.731415
LOC121113444	-2.11741	2.48939	4.89328	0.0353331	0.731415
SYNPO	-1.77731	2.6492	4.88234	0.0355231	0.73457
LOC121113113	-2.21995	1.57544	4.87576	0.0356379	0.734995
DEFB4A	3.94651	1.68253	5.11999	0.0356512	0.734995
E2F3	1.78648	2.27409	4.87312	0.0356839	0.734995
ITPRIP	-1.4951	2.68535	4.87088	0.0357232	0.734995
SPTSSB	-2.2407	2.43532	4.86856	0.0357638	0.734995
LOC101750820	1.58308	2.98609	4.86826	0.0357691	0.734995
CCDC80	-1.67112	4.02958	4.86397	0.0358445	0.735771
EPGN	-1.96924	1.49327	4.85604	0.0359841	0.737863
LOC772096	1.29888	2.75015	4.8429	0.036217	0.740427
PKDCCA	-1.43841	2.28876	4.84196	0.0362338	0.740427
DDX52	-1.38694	2.83419	4.83938	0.0362798	0.740427
MUC2	2.9056	2.3869	4.83463	0.0363645	0.740427
VCPKMT	-1.3794	3.66433	4.8312	0.0364259	0.740427
SPSB4	-1.45069	3.1322	4.83047	0.0364388	0.740427
ID4	-1.89922	2.13371	4.82444	0.036547	0.740427
ING2	-1.76692	1.58167	4.94257	0.0365664	0.740427
LOC121107346	-1.82589	1.5111	4.82301	0.0365727	0.740427
LOC417131	1.49283	3.54522	4.8229	0.0365746	0.740427
WRAP73	-1.18182	3.64762	4.82283	0.0365759	0.740427
PDPN	-2.01904	4.94443	4.82172	0.036596	0.740427
COMP	-2.42748	3.27888	4.82143	0.0366012	0.740427
C23H1ORF109	1.33184	3.32835	4.8183	0.0366575	0.740604
GRM1	1.61003	5.2337	4.81674	0.0366857	0.740604
NRK	-1.48671	4.36547	4.80326	0.0369296	0.744707
PUM2	-0.880559	8.4119	4.80123	0.0369666	0.744707
LOC420030	1.33925	1.94677	4.79923	0.0370031	0.744707
LOC101751749	-2.15542	2.22489	4.79097	0.0371538	0.74697
EDNRB	1.42922	1.7079	4.7866	0.0372338	0.747698
ASB11	1.79776	2.25878	4.78428	0.0372765	0.747698
RNF149	-1.64036	2.2054	4.77984	0.0373581	0.747698
LOC121106725	-1.74334	1.50621	5.24161	0.037472	0.747698
FAM3B	-1.84254	1.54941	5.33762	0.037472	0.747698
MYH1C	-1.96465	1.50011	5.257	0.037472	0.747698
MANF	0.762456	6.68171	4.7731	0.0374823	0.747698
RASSF2	-1.6461	1.77834	4.77238	0.0374958	0.747698
SDR16C5	-1.55695	2.90047	4.76496	0.0376331	0.74933
ALDH1A2	-1.79852	1.9583	4.7602	0.0377215	0.74933
LOC378902	-1.21416	2.81546	4.75975	0.0377299	0.74933
SLC7A11	-1.78394	1.43016	4.75964	0.0377319	0.74933
LOC121106717	-1.61264	1.93131	4.75764	0.0377691	0.74933
RHOBTB3	1.31904	5.17472	4.74726	0.0379631	0.752415
WDR86	-1.60164	3.40641	4.73913	0.0381158	0.754233
CHST13	-2.03752	3.2979	4.73828	0.0381319	0.754233
NFXL1	-1.13276	4.61284	4.73539	0.0381863	0.754545
LOC421675	-2.43188	1.40408	4.92471	0.0382895	0.755821
C1orf106	-2.01509	1.64496	4.7264	0.0383564	0.756356
CSNK1D	0.826064	4.79017	4.72291	0.0384225	0.756356
PDGFD	-1.7585	5.4454	4.72238	0.0384326	0.756356
KLHL41	-1.74817	2.07984	4.71995	0.0384789	0.756506
ALG1	1.16454	5.4376	4.71482	0.0385766	0.756851
CPLX2	1.20334	3.38261	4.71414	0.0385894	0.756851
XYLT1	1.17789	3.32989	4.71294	0.0386125	0.756851
LOC121110943	1.58553	1.66351	4.70719	0.0387223	0.757986
DEPDC7	-1.52318	1.5895	4.70494	0.0387656	0.757986
EME1	-1.8546	1.4433	4.69949	0.0388701	0.757986
MTMR4	1.17237	4.56193	4.6989	0.0388815	0.757986
LOC121111480	-1.76464	1.45239	4.69796	0.0388997	0.757986
PLA2G2E	-1.56809	1.40256	4.69633	0.038931	0.757986
LOC101751181	1.24013	2.4856	4.69578	0.0389416	0.757986
SAMSN1	-1.51863	2.17838	4.69297	0.0389957	0.758285
ELF5	-2.2546	1.64029	4.68562	0.039138	0.760192
GSL	1.62776	3.1787	4.68377	0.0391738	0.760192
LOC121108265	1.46643	1.37248	4.68189	0.0392104	0.760192
CYTL1	-2.27713	2.08925	4.67842	0.0392779	0.760464
CTSC	-1.086	4.24071	4.67716	0.0393024	0.760464
LOC121113304	-1.66875	1.8051	4.67518	0.039341	0.760464
LRRC55	1.47998	3.27457	4.67071	0.0394283	0.761398
CALD1	-1.28754	5.46767	4.66659	0.0395089	0.761782
DAPK2	-1.86922	2.27333	4.66245	0.0395899	0.761782
FIBIN	-1.63154	2.96598	4.65854	0.0396668	0.761782
ANAPC11	1.43998	2.65636	4.6574	0.0396893	0.761782
NPB	1.43998	2.65636	4.6574	0.0396893	0.761782
RPP40	1.45488	2.00077	4.65629	0.0397111	0.761782
LOC112531994	-1.56644	1.48385	4.65569	0.039723	0.761782
TNFRSF13C	1.62504	1.73142	4.65383	0.0397597	0.761782
CTSK	-2.69805	4.8565	4.64625	0.0399095	0.763358
RXFP1	1.84882	1.5273	4.64449	0.0399444	0.763358
CA2	-1.04727	5.82779	4.64375	0.0399591	0.763358
CCDC15	-1.6406	1.62433	4.63977	0.0400381	0.764123
LOC101747448	-1.75028	1.52883	4.63768	0.0400796	0.764168
LOC121109905	1.65907	1.71173	4.63089	0.0402151	0.764937
SH3PXD2B	-1.73215	4.0458	4.62896	0.0402535	0.764937
KSR2	1.21755	3.1292	4.62833	0.0402661	0.764937
LYPD6B	-1.94857	1.87314	4.62782	0.0402763	0.764937
MLIP	-2.67238	1.74191	4.61285	0.0405772	0.769104
LOC121110064	1.61242	2.35643	4.61266	0.040581	0.769104
APCDD1L	-2.5667	2.6603	4.61088	0.040617	0.769104
SEC23A	-1.09168	3.7084	4.60741	0.0406871	0.769104
ADAMTS17	-1.72212	4.84666	4.60353	0.0407658	0.769104
XAF1	1.85715	1.505	4.60295	0.0407776	0.769104
C6	1.63653	2.08628	4.60169	0.0408032	0.769104
TGM2	-1.18318	3.30675	4.60134	0.0408103	0.769104
ACVR2A	0.945359	3.85014	4.58969	0.0410475	0.772432
PCDH9	0.842246	7.46779	4.58754	0.0410916	0.772432
MARVELD1	1.65961	1.82552	4.5859	0.041125	0.772432
LOC121111045	-1.68591	2.65067	4.58472	0.0411492	0.772432
LOC121107613	2.116	1.67526	4.58193	0.0412065	0.772432
LOC112531493	-1.63837	1.8838	4.58109	0.0412237	0.772432
FNDC1	-2.22769	2.61285	4.57007	0.0414507	0.775238
LPAR3	-2.11807	3.49969	4.56744	0.0415051	0.775238
DCN	-1.42264	6.06597	4.56558	0.0415435	0.775238
LOC121109598	-2.36045	2.15955	4.56294	0.0415982	0.775238
MMP13	-3.19707	5.77868	4.56188	0.0416202	0.775238
ADGRD1	-1.64769	5.26132	4.56118	0.0416349	0.775238
VPS35	-0.873829	4.02761	4.5604	0.0416509	0.775238
LOC121110925	-1.19292	2.53078	4.5562	0.0417383	0.776127
TESC	1.27865	5.54715	4.5511	0.0418447	0.777366
DTX2	1.73116	2.45043	4.54321	0.0420097	0.779691
SLC34A2	-1.79298	2.15172	4.53251	0.0422348	0.78038
TNIP3	-2.39125	2.0126	4.52444	0.0424056	0.78038
CDH12	-1.95997	1.62143	4.51461	0.0426143	0.78038
THT2L	-1.78974	2.19766	4.51227	0.0426642	0.78038
PRDM5	-1.5507	2.58731	4.51164	0.0426776	0.78038
PGR	1.45991	2.359	4.50763	0.0427634	0.78038
GLDC	-1.33354	2.64415	4.50074	0.0429109	0.78038
GSG1L	1.83073	2.61208	4.49815	0.0429667	0.78038
LOC121107106	1.66248	2.41779	4.49797	0.0429705	0.78038
AGRN	0.766913	7.48722	4.49714	0.0429885	0.78038
SPI1	-1.73884	3.40641	4.49692	0.0429932	0.78038
HOXA5	-2.49319	1.41927	4.66482	0.0431944	0.78038
LOC121113170	-2.49319	1.41927	4.66482	0.0431944	0.78038
LOC121107732	0.971649	8.05791	4.47639	0.0434374	0.78038
MBD4	-1.71305	2.22982	4.47638	0.0434378	0.78038
LOC107051901	-1.65817	1.49079	4.47036	0.043569	0.78038
FABP9	-2.55793	1.94152	4.46443	0.0436987	0.78038
DMBX1	1.23494	5.19716	4.46418	0.0437042	0.78038
OTOF	-2.08201	3.48821	4.46409	0.043706	0.78038
LOC121113096	-1.75657	1.88158	4.46128	0.0437678	0.78038
ANGPTL2	-1.14082	2.99472	4.4611	0.0437717	0.78038
FGFR4	-2.50687	1.66455	4.45644	0.0438741	0.78038
TFAP2E	1.69854	1.85896	4.45503	0.0439051	0.78038
LOC121108550	2.85286	1.46344	4.661	0.0439527	0.78038
RTN4RL2	1.89614	1.61686	4.45096	0.0439948	0.78038
COL7A1	-1.77189	1.48214	4.44958	0.0440254	0.78038
LOC107049816	-1.93542	1.4779	4.44878	0.0440431	0.78038
SLC7A14	1.21518	2.85771	4.44797	0.0440609	0.78038
LOC121108557	-1.71389	1.62611	4.6883	0.0441478	0.78038
LOC418423	-1.79473	1.70636	5.53697	0.0441478	0.78038
GPR143	-1.67645	1.62067	4.44382	0.0441528	0.78038
LOC101750779	-1.53388	1.80809	4.4412	0.044211	0.78038
LYVE1	-1.81227	3.27119	4.43332	0.0443862	0.78038
MERTK	-1.6611	2.99323	4.42741	0.0445182	0.78038
TMEM126A	-1.03053	6.52588	4.42666	0.0445351	0.78038
OLFML3	-1.60974	2.96564	4.42496	0.0445731	0.78038
ABCG4	1.75725	2.72801	4.41605	0.0447733	0.78038
WDR78	1.56196	1.84054	4.40392	0.0450472	0.78038
LOC121110552	2.03912	1.65855	5.97072	0.0451598	0.78038
AZI2	-0.817228	4.83418	4.39614	0.045224	0.78038
ADAMTS7	-2.65424	2.49902	4.39503	0.0452492	0.78038
CLSPN	-2.26378	3.87993	4.3925	0.0453068	0.78038
LOC112530109	-1.44242	1.39737	4.4357	0.0454483	0.78038
MC5R	-1.65547	1.43304	4.6418	0.0454483	0.78038
MYH1B	-1.68457	1.35189	5.77437	0.0454483	0.78038
ADRB2	-1.70463	1.35615	6.64177	0.0454483	0.78038
LOC107054270	-1.75896	1.36573	5.58924	0.0454483	0.78038
APLNR	-1.75774	1.36583	6.85777	0.0454483	0.78038
MSLN	-1.79177	1.37273	5.57321	0.0454483	0.78038
LOC107055082	-1.83025	1.37971	5.62176	0.0454483	0.78038
GPRC6A	-1.86043	1.38616	7.87026	0.0454483	0.78038
PATL2	-1.90587	1.39867	6.34665	0.0454483	0.78038
KRT23	-1.9136	1.40345	7.11305	0.0454483	0.78038
CENPA	-1.99213	1.41832	5.35994	0.0454483	0.78038
NEUROG1	-1.93223	1.40881	7.95487	0.0454483	0.78038
CAPG	-2.24582	1.47578	5.96828	0.0454483	0.78038
MAP3K4	-1.44886	5.37618	4.38378	0.0455063	0.78038
MHCY2B2	-1.50839	2.31652	4.37477	0.0457135	0.78038
LOC422106	1.70375	1.57415	4.37406	0.0457298	0.78038
NRN1L	1.61996	1.51631	4.3647	0.0459462	0.78038
DZANK1	1.66279	2.36865	4.36261	0.0459945	0.78038
LOC769232	-1.52865	1.71996	4.36066	0.0460399	0.78038
LOC107051249	-1.61052	1.85126	4.36062	0.0460406	0.78038
MBOAT2	-1.36051	3.79862	4.3594	0.0460691	0.78038
LOC101750687	-2.27727	2.50274	4.35803	0.0461009	0.78038
ADRA1D	1.6056	1.54155	4.35715	0.0461213	0.78038
LOC121108286	-1.36221	1.99335	4.35552	0.0461593	0.78038
ANKRD26	-0.947642	9.37283	4.35443	0.0461848	0.78038
MYO1D	-1.83861	1.93842	4.35167	0.0462492	0.78038
LOC112532350	1.79916	1.66054	4.35053	0.0462756	0.78038
LOC107053979	3.04149	1.7056	4.34827	0.0463286	0.78038
LOC121111083	-1.71079	1.61772	4.34348	0.0464408	0.78038
TBC1D19	-1.27455	3.91475	4.33761	0.0465785	0.78038
MMP2	-1.62137	4.51671	4.33675	0.0465989	0.78038
RNF157	-1.99842	2.09606	4.33345	0.0466765	0.78038
SPATA1	1.47692	2.57337	4.3187	0.047026	0.78038
FMNL1	-1.60326	1.41134	4.31503	0.0471132	0.78038
MGAT4B	0.774025	5.77178	4.31283	0.0471657	0.78038
ZNF367	-1.55953	1.87856	4.31074	0.0472157	0.78038
MMR1L3	-1.82788	1.79559	4.31051	0.047221	0.78038
ACACA	0.922088	6.23793	4.31025	0.0472273	0.78038
TNFSF11	-2.05903	1.57682	4.3074	0.0472955	0.78038
LGALS2	-1.9725	1.78681	4.30497	0.0473537	0.78038
PRLHR2	-1.38	1.73241	4.29649	0.0475573	0.78038
C2H8ORF46	-1.58462	1.5375	4.29577	0.0475746	0.78038
EXPH5	1.96736	1.77268	4.29455	0.0476039	0.78038
PPP1R1C	1.5242	5.18563	4.28857	0.0477485	0.78038
AQP3	-1.76797	2.58335	4.28084	0.0479359	0.78038
ADAMTS6	-1.22083	4.25642	4.28006	0.0479548	0.78038
LOC107052751	-0.933656	3.18033	4.277	0.0480293	0.78038
HSPA5	0.712622	8.20633	4.27529	0.0480708	0.78038
ECT2	-2.53183	3.31061	4.26919	0.0482199	0.78038
SRRL	-1.81318	2.76797	4.26698	0.0482738	0.78038
LOC121110165	1.96436	1.47512	4.26631	0.0482902	0.78038
LOC101752152	1.1604	4.07713	4.26316	0.0483675	0.78038
GATM	-1.71883	2.13742	4.26002	0.0484446	0.78038
LOC107051851	1.70439	2.28502	4.24369	0.0488478	0.78038
TNS2	-2.12544	2.5095	4.2351	0.0490616	0.78038
LOC107052244	-1.75449	1.95354	4.23471	0.0490712	0.78038
IBSP	-3.17799	6.27987	4.23062	0.0491734	0.78038
GAS2L2	-1.59984	1.84494	4.22194	0.0493909	0.78038
LOC121109789	-1.28306	1.94873	4.22127	0.0494076	0.78038
SS18L1	1.65786	1.74483	4.2151	0.049563	0.78038
HID1	0.883495	4.65449	4.20872	0.0497241	0.78038
NEDD4L	1.88324	2.63952	4.20026	0.0499389	0.78038
BAIAP2L1	1.37233	2.23933	4.19665	0.0500308	0.78038
RAF1	0.823746	7.63947	4.1941	0.0500957	0.78038
INPP1	1.48061	1.37726	4.19266	0.0501326	0.78038
NOCT	1.54431	2.64117	4.18813	0.0502483	0.78038
CD44	-2.24172	6.58373	4.18463	0.0503381	0.78038
PAIP1	1.06744	6.78495	4.18194	0.0504071	0.78038
PDIA5	-1.69017	2.70468	4.177	0.0505342	0.78038
LOC107051960	-1.50049	1.92474	4.17651	0.0505469	0.78038
STEAP1	-2.15106	2.2653	4.17589	0.050563	0.78038
MPL	-2.01991	1.7771	4.87261	0.0508024	0.78038
LOC100857497	2.18003	2.98674	4.16248	0.0509101	0.78038
MFSD2A	-2.05154	1.72917	4.15435	0.0511217	0.78038
MAST3	1.58047	2.78666	4.15083	0.0512138	0.78038
NRAP	-1.68356	1.50244	4.14687	0.0513175	0.78038
FTCD	1.74981	4.05994	4.14581	0.0513453	0.78038
DRD4	1.12206	2.72074	4.14324	0.0514127	0.78038
OSTN	-2.41785	2.97897	4.14012	0.0514946	0.78038
ZBTB6	-1.68553	1.50019	5.22263	0.0519865	0.78038
LOC121107877	-1.6309	1.55809	5.22575	0.0519865	0.78038
KDELR3	-1.86614	2.02797	4.12145	0.0519886	0.78038
ENTPD1	-2.48819	1.93425	4.11876	0.0520602	0.78038
ARL4C	-1.6652	2.30584	4.11629	0.052126	0.78038
QPCTL	1.83309	1.79087	4.25528	0.0521784	0.78038
WASF3L	1.4118	2.82786	4.11381	0.0521922	0.78038
EXD1	1.80167	1.48433	4.10751	0.0523609	0.78038
DNASE2B	-1.52304	1.81948	4.10463	0.0524382	0.78038
KAZALD1	-2.27833	2.02787	4.10254	0.0524944	0.78038
ZNF185	1.7361	5.28446	4.09873	0.0525969	0.78038
SLC25A21	-2.16987	2.38816	4.09662	0.0526538	0.78038
WISP1	-2.06247	3.28695	4.0957	0.0526786	0.78038
CHRM5	-2.14544	1.86739	4.09368	0.0527331	0.78038
PSMB5	0.940277	5.84246	4.09297	0.0527524	0.78038
LOC121108268	1.44887	1.58766	4.09291	0.0527541	0.78038
ALK	1.74252	1.7171	4.07052	0.0533633	0.78038
VMO1	1.25971	2.74747	4.07014	0.0533738	0.78038
COL9A3	-2.49172	2.54645	4.06628	0.0534797	0.78038
LTBP2	-2.34263	3.48438	4.06571	0.0534954	0.78038
BTN1A1	-1.88627	1.61312	4.06274	0.053577	0.78038
COTL1	-1.00818	4.40104	4.06218	0.0535923	0.78038
MBTPS2	1.15068	4.79897	4.0578	0.0537131	0.78038
DEF6	1.47481	2.21025	4.05664	0.053745	0.78038
ABCA13	-1.61352	1.67668	4.05274	0.0538529	0.78038
ENPP1	-1.0772	4.89352	4.04965	0.0539383	0.78038
FAT4	-1.25769	3.50642	4.04884	0.053961	0.78038
ZNF302	-1.72888	2.8565	4.04884	0.053961	0.78038
NUDT15	1.6076	1.56276	4.04549	0.0540539	0.78038
DHCR24	1.16228	2.76747	4.02974	0.0544935	0.78038
SGK494	1.55954	1.38391	4.0245	0.0546407	0.78038
CCDC122	-1.512	1.85933	4.02399	0.054655	0.78038
GRAMD2	1.28751	2.42919	4.0215	0.054725	0.78038
KRT10	-1.96011	1.88524	4.02129	0.0547311	0.78038
LOC112531412	1.906	1.48511	4.84811	0.0547572	0.78038
LOC121109222	1.69275	1.45116	4.72733	0.0547572	0.78038
LOC121110369	1.66477	1.42241	4.67862	0.0547572	0.78038
LOC107057170	1.71523	1.42831	4.06877	0.0547572	0.78038
LOC415414	1.65784	1.42706	5.14965	0.0547572	0.78038
LOC121110531	1.68882	1.41841	5.70865	0.0547572	0.78038
LOC121111568	1.86802	1.46337	5.44238	0.0547572	0.78038
LOC121107523	2.11875	1.49478	8.06766	0.0547572	0.78038
LOC107054701	1.99265	1.49373	4.10931	0.0547572	0.78038
SCN2B	1.3941	1.59152	4.01945	0.0547827	0.78038
RGS9BP	-1.4869	1.79387	4.01383	0.0549415	0.78038
ERG	-1.69735	3.51021	4.01227	0.0549859	0.78038
LOC427665	-2.16146	1.54563	4.01153	0.0550068	0.78038
C15orf62	1.35456	2.4517	4.01098	0.0550225	0.78038
LOC101749468	1.65904	1.60815	3.99649	0.0554348	0.78038
TMEM255B	2.08626	2.40923	3.99078	0.0555982	0.78038
LOC107054051	1.12973	4.58672	3.9855	0.05575	0.78038
HOMER3	-1.69554	3.50579	3.98038	0.0558974	0.78038
ATP6V1G3	-1.63674	1.40726	3.97586	0.056028	0.78038
SIPA1L2	-1.38105	5.51215	3.97315	0.0561064	0.78038
LOC121109064	-1.69865	1.80629	3.97013	0.056194	0.78038
LOC107052867	-1.23392	2.51279	3.96977	0.0562043	0.78038
ATF3	-1.71494	2.30337	3.96691	0.0562875	0.78038
TSNAX	-1.28698	3.67979	3.96322	0.0563949	0.78038
PGF	-1.73584	2.3796	3.96224	0.0564236	0.78038
RBM44	-1.49534	1.74677	3.95833	0.0565376	0.78038
NRSN1	1.11312	6.44665	3.95813	0.0565434	0.78038
LOC424491	-1.99582	2.48076	3.95741	0.0565645	0.78038
TTK	-1.63544	1.73724	3.95673	0.0565844	0.78038
LOC769841	1.38789	1.49308	3.94756	0.0568534	0.78038
LOC121111579	-1.55086	1.46639	3.94703	0.056869	0.78038
FGF18	1.36505	3.17928	3.94587	0.0569031	0.78038
CDKL1	1.33341	2.35382	3.94368	0.0569677	0.78038
MON1A	1.47687	2.23156	3.9427	0.0569964	0.78038
ZNF521	-1.13779	5.50339	3.94207	0.057015	0.78038
PHEX	-2.21019	5.89453	3.94122	0.05704	0.78038
VCAM1	-1.85138	1.48859	3.93677	0.0571715	0.78038
SLC38A4	-2.30801	2.57169	3.93527	0.0572161	0.78038
CD34	-1.62682	2.04228	3.93348	0.0572691	0.78038
C20orf112	1.35973	4.71428	3.93201	0.0573127	0.78038
YOD1	-1.63059	1.83562	3.92709	0.0574589	0.78038
LOC107054934	-1.63304	2.68264	3.92702	0.057461	0.78038
PIGG	-1.00721	5.37399	3.92196	0.0576118	0.78038
AGMO	1.92376	1.75837	3.91855	0.0577136	0.78038
SLC26A8	1.28136	3.47741	3.91374	0.0578576	0.78038
RACGAP1	-1.69519	2.41242	3.90535	0.0581098	0.78038
MFAP3L	-1.17006	3.49478	3.90038	0.0582598	0.78038
SPON1	-1.8518	2.8478	3.89918	0.0582961	0.78038
UBN1	0.670082	7.32188	3.8983	0.0583227	0.78038
CHMP2A	1.2566	3.65601	3.89774	0.0583398	0.78038
TMEM200B	-1.56577	1.39332	3.8953	0.0584135	0.78038
GNA11	0.849942	3.86231	3.89302	0.0584828	0.78038
EPYC	-2.02285	1.72278	3.89264	0.0584944	0.78038
METTL7A	-1.53367	1.59177	3.89254	0.0584974	0.78038
PRC1	-1.7982	1.74667	3.88957	0.0585876	0.78038
BTN1	-1.78977	4.45617	3.88729	0.058657	0.78038
PRPF4	0.961214	3.62765	3.88355	0.0587709	0.78038
WBP2	0.831711	5.66577	3.88287	0.0587916	0.78038
DENND4A	0.825615	5.86559	3.88199	0.0588187	0.78038
GABBR2	-2.18621	1.56601	3.879	0.0589101	0.78038
STK36	-1.62586	2.22571	3.87357	0.0590766	0.78038
LOC770617	1.34767	1.36808	3.86815	0.0592431	0.78038
RTF1	-0.719008	8.74668	3.86479	0.0593467	0.78038
PRDX3	-1.20185	4.14958	3.86281	0.0594079	0.78038
CEP128	-0.946212	5.55487	3.86116	0.0594588	0.78038
ZDHHC9	1.29258	2.27509	3.8608	0.0594699	0.78038
LRRC41	1.52501	1.75891	3.85895	0.0595271	0.78038
PITX2	0.95701	6.27095	3.85413	0.0596767	0.78038
ZFP511	1.30261	1.35982	3.84715	0.0598939	0.78038
SLC7A2	-1.62165	3.77537	3.84105	0.0600843	0.78038
GGACT	-1.26627	4.06409	3.84097	0.0600867	0.78038
AGBL5	1.41723	1.70222	3.83303	0.0603357	0.78038
ROBO4	-1.67249	1.41189	3.83302	0.0603363	0.78038
TRIM9	1.62161	5.40716	3.83118	0.060394	0.78038
LOC107050235	-1.69349	1.42841	3.8305	0.0604154	0.78038
UCP3	1.43863	1.37594	3.82975	0.0604392	0.78038
PLP1	-2.21987	3.49188	3.82829	0.0604849	0.78038
SNRPD1	-1.12373	3.6793	3.82449	0.060605	0.78038
ST6GAL1	1.65164	1.48011	3.8236	0.0606332	0.78038
AFAP1L1	-1.95963	2.01856	3.822	0.0606838	0.78038
LOC101747310	1.55081	1.58459	3.81963	0.0607587	0.78038
TMEM68	1.16943	1.88954	3.81788	0.0608143	0.78038
CNTN5	1.28093	4.28201	3.81618	0.060868	0.78038
VASN	-1.3542	2.12538	3.8155	0.0608899	0.78038
IPP	-1.44183	1.86591	3.81478	0.0609127	0.78038
MHCY2	-1.29747	2.2973	3.81343	0.0609555	0.78038
STRADB	1.02807	5.99999	3.81245	0.0609868	0.78038
RLIM	0.795803	4.17373	3.81236	0.0609894	0.78038
SLCO2B1	-1.77758	2.20525	3.8121	0.0609979	0.78038
TAGAP	1.50328	1.94985	3.80858	0.0611099	0.78038
POLN	-1.83066	1.92704	3.80841	0.0611153	0.78038
GAS2L3	-1.93261	1.62916	3.80687	0.0611645	0.78038
RPH3A	-1.58186	3.40961	3.80592	0.0611948	0.78038
CASP6	-1.17823	3.96067	3.80124	0.0613446	0.78038
FAP	-2.3223	4.54728	3.79907	0.0614139	0.78038
AGTR1	1.28201	3.68444	3.79697	0.0614814	0.78038
DLGAP5	-2.04367	1.85504	3.79344	0.0615948	0.78038
BTN3A3L2	-1.95188	1.49855	3.78905	0.0617364	0.78038
STK17B	-1.43099	6.11529	3.78728	0.0617935	0.78038
EPB41L2	-0.736242	10.981	3.78724	0.0617949	0.78038
CAMSAP2	0.946412	5.27577	3.78717	0.0617971	0.78038
B2M	-1.08071	5.31062	3.78696	0.061804	0.78038
RNF43	1.43931	1.68381	3.7847	0.061877	0.78038
PIGF	0.899296	5.36201	3.78445	0.061885	0.78038
PRG4	1.75583	1.63188	3.78424	0.0618918	0.78038
LOC121106859	0.811388	4.76424	3.78345	0.0619174	0.78038
ATP11C	-1.08073	7.26891	3.7789	0.0620646	0.78038
FRMD4B	-1.44364	5.50511	3.77314	0.062252	0.78038
TRHDE	1.63738	2.08123	3.77081	0.0623278	0.78038
INTS13	-0.83094	5.2756	3.76894	0.0623888	0.78038
TCTE1	1.6137	1.51266	3.7631	0.0625797	0.78038
LOC107049913	1.40172	1.51854	3.76039	0.0626686	0.78038
CDC42EP1	-1.85046	1.82554	3.76037	0.0626693	0.78038
LOC424918	1.72456	1.90786	3.75236	0.0629327	0.78038
LINS1	-1.39131	2.01062	3.75136	0.0629658	0.78038
AGBL2	1.32003	1.22634	5.61112	0.0629815	0.78038
C11orf88	1.32003	1.22634	5.61112	0.0629815	0.78038
CD55	1.32003	1.22634	5.61112	0.0629815	0.78038
LOC101748353	1.32003	1.22634	5.61112	0.0629815	0.78038
LOC101750770	1.32003	1.22634	5.61112	0.0629815	0.78038
LOC107052490	1.32003	1.22634	5.61112	0.0629815	0.78038
LOC107053277	1.32003	1.22634	5.61112	0.0629815	0.78038
LOC107054740	1.32003	1.22634	5.61112	0.0629815	0.78038
LOC121106485	1.32003	1.22634	5.61112	0.0629815	0.78038
LOC121107885	1.32003	1.22634	5.61112	0.0629815	0.78038
LOC121110216	1.32003	1.22634	5.61112	0.0629815	0.78038
LOC121111054	1.32003	1.22634	5.61112	0.0629815	0.78038
LOC121111408	1.32003	1.22634	5.61112	0.0629815	0.78038
MIR6623	1.32003	1.22634	5.61112	0.0629815	0.78038
SLC22A1	1.32003	1.22634	5.61112	0.0629815	0.78038
SLCO1C1	1.32003	1.22634	5.61112	0.0629815	0.78038
TMPRSS3	1.32003	1.22634	5.61112	0.0629815	0.78038
XKR9	1.32003	1.22634	5.61112	0.0629815	0.78038
C17H9ORF172	1.49403	1.24642	6.72432	0.0629815	0.78038
IL12RB2	1.49403	1.24642	6.72432	0.0629815	0.78038
LOC101748011	1.49403	1.24642	6.72432	0.0629815	0.78038
LOC107051686	1.49403	1.24642	6.72432	0.0629815	0.78038
LOC107051727	1.49403	1.24642	6.72432	0.0629815	0.78038
LOC107052888	1.49403	1.24642	6.72432	0.0629815	0.78038
LOC112531644	1.49403	1.24642	6.72432	0.0629815	0.78038
LOC112533310	1.49403	1.24642	6.72432	0.0629815	0.78038
LOC121107423	1.49403	1.24642	6.72432	0.0629815	0.78038
LOC121107541	1.49403	1.24642	6.72432	0.0629815	0.78038
LOC121107833	1.49403	1.24642	6.72432	0.0629815	0.78038
LOC121109401	1.49403	1.24642	6.72432	0.0629815	0.78038
LOC121110126	1.49403	1.24642	6.72432	0.0629815	0.78038
LOC121113327	1.49403	1.24642	6.72432	0.0629815	0.78038
MIR1756A	1.49403	1.24642	6.72432	0.0629815	0.78038
MIR6681	1.49403	1.24642	6.72432	0.0629815	0.78038
NAB2	1.49403	1.24642	6.72432	0.0629815	0.78038
NIPAL4	1.49403	1.24642	6.72432	0.0629815	0.78038
SFRP5	1.49403	1.24642	6.72432	0.0629815	0.78038
KCNMB4	1.51167	1.24928	6.6068	0.0629815	0.78038
LOC107049810	1.51167	1.24928	6.6068	0.0629815	0.78038
LOC107053081	1.51167	1.24928	6.6068	0.0629815	0.78038
LOC107053423	1.51167	1.24928	6.6068	0.0629815	0.78038
LOC112531738	1.51167	1.24928	6.6068	0.0629815	0.78038
LOC121107647	1.51167	1.24928	6.6068	0.0629815	0.78038
LOC121109001	1.51167	1.24928	6.6068	0.0629815	0.78038
CAPN1	1.53878	1.25407	6.41253	0.0629815	0.78038
IL2RG	1.53878	1.25407	6.41253	0.0629815	0.78038
LOC769726	1.53878	1.25407	6.41253	0.0629815	0.78038
MEOX2	1.53878	1.25407	6.41253	0.0629815	0.78038
LOC101751123	1.56197	1.25859	6.23158	0.0629815	0.78038
LOC107049037	1.56197	1.25859	6.23158	0.0629815	0.78038
LOC121108092	1.56197	1.25859	6.23158	0.0629815	0.78038
LOC121108588	1.56197	1.25859	6.23158	0.0629815	0.78038
LOC121110200	1.56197	1.25859	6.23158	0.0629815	0.78038
LOC416655	1.56197	1.25859	6.23158	0.0629815	0.78038
ADRA1A	1.66436	1.26626	6.28185	0.0629815	0.78038
EXTL1	1.66436	1.26626	6.28185	0.0629815	0.78038
FOXS1	1.66436	1.26626	6.28185	0.0629815	0.78038
LOC101751010	1.66436	1.26626	6.28185	0.0629815	0.78038
LOC107053753	1.66436	1.26626	6.28185	0.0629815	0.78038
LOC112532581	1.68211	1.26909	7.65856	0.0629815	0.78038
LOC121110634	1.68211	1.26909	7.65856	0.0629815	0.78038
LOC112530167	1.70958	1.27384	7.43573	0.0629815	0.78038
LOC121106809	1.70958	1.27384	7.43573	0.0629815	0.78038
KCNG4	1.72752	1.27667	7.32358	0.0629815	0.78038
LOC424199	1.72752	1.27667	7.32358	0.0629815	0.78038
LOC121108366	1.73327	1.27833	7.22704	0.0629815	0.78038
LOC121111633	1.73327	1.27833	7.22704	0.0629815	0.78038
LOC121110361	1.75533	1.28141	5.89627	0.0629815	0.78038
LOC101751542	1.75132	1.28115	7.12621	0.0629815	0.78038
LOC107049214	1.75132	1.28115	7.12621	0.0629815	0.78038
LOC107054435	1.75132	1.28115	7.12621	0.0629815	0.78038
IGDCC3	1.77935	1.28589	6.95476	0.0629815	0.78038
LOC121110983	1.77935	1.28589	6.95476	0.0629815	0.78038
PEAR1	1.77935	1.28589	6.95476	0.0629815	0.78038
ROBO3	1.77935	1.28589	6.95476	0.0629815	0.78038
LOC121107286	1.87373	1.29337	5.92543	0.0629815	0.78038
SLC16A8	1.9092	1.29897	5.84146	0.0629815	0.78038
GOLGA7B	1.80359	1.29037	5.68127	0.0629815	0.78038
LOC121113469	1.80359	1.29037	5.68127	0.0629815	0.78038
P2RY12	1.80359	1.29037	5.68127	0.0629815	0.78038
PNOC	1.80359	1.29037	5.68127	0.0629815	0.78038
LOC121108683	1.91537	1.30062	6.84137	0.0629815	0.78038
LOC121109752	1.91537	1.30062	6.84137	0.0629815	0.78038
SOX12	1.63715	1.27652	5.51146	0.0629815	0.78038
LOC107050376	1.96747	1.30977	5.64295	0.0629815	0.78038
CD180	1.98912	1.31281	5.62397	0.0629815	0.78038
ERBB3	2.03824	1.3217	4.71591	0.0629815	0.78038
ADIRF	1.65955	1.28306	5.23321	0.0629815	0.78038
DRD1	1.88408	1.30824	6.09881	0.0629815	0.78038
LOC121107133	1.88408	1.30824	6.09881	0.0629815	0.78038
LOC107053281	2.0426	1.32591	6.10753	0.0629815	0.78038
LOC112532233	1.6664	1.28519	5.13815	0.0629815	0.78038
LOC121107445	1.6664	1.28519	5.13815	0.0629815	0.78038
MYO15A	2.04935	1.32757	6.0596	0.0629815	0.78038
LOC121108797	1.88315	1.3103	5.91482	0.0629815	0.78038
AQP5	1.89062	1.31243	5.81249	0.0629815	0.78038
LOC121108612	1.89062	1.31243	5.81249	0.0629815	0.78038
LOC121110896	1.89062	1.31243	5.81249	0.0629815	0.78038
LOC121109973	2.21054	1.35951	5.41904	0.0629815	0.78038
LOC121107371	1.87661	1.3158	5.30027	0.0629815	0.78038
ACSS1B	2.04595	1.33525	4.70875	0.0629815	0.78038
SH3BGR	2.1694	1.35479	5.19364	0.0629815	0.78038
GAA	1.45996	1.94935	3.7488	0.06305	0.78038
CAMKMT	1.35871	3.20768	3.74857	0.0630579	0.78038
LOC107054225	-1.6722	2.425	3.74269	0.0632523	0.78038
RAB33B	-1.28166	2.34739	3.74119	0.0633022	0.78038
LOC107053548	1.25659	1.88828	3.74058	0.0633224	0.78038
NR5A2	-1.30784	2.46836	3.72692	0.0637774	0.78038
GPIHBP1	-2.55452	2.58507	3.72268	0.0639196	0.78038
JPH3	-1.33376	1.97134	3.72181	0.0639487	0.78038
DCUN1D4	0.700432	7.82917	3.72108	0.0639734	0.78038
LOC419250	1.87463	1.7519	3.72093	0.0639784	0.78038
SLX4IP	-2.18818	2.6011	3.71937	0.0640307	0.78038
COA3	-1.51179	2.79959	3.71816	0.0640713	0.78038
LOC101750167	-1.3971	3.32195	3.71636	0.0641319	0.78038
IKZF1	2.02183	3.10653	3.71627	0.0641352	0.78038
SORD	-1.41136	1.76781	3.71521	0.0641708	0.78038
CRISPLD2	-1.4122	4.49623	3.71182	0.064285	0.78038
CYP2C18	-1.46287	1.56173	3.99195	0.0643137	0.78038
LOC121111060	-1.73736	1.5795	5.01182	0.0643137	0.78038
SIRPA	1.47213	1.3719	3.71002	0.0643457	0.78038
SLIT1	1.15523	2.73291	3.70909	0.0643774	0.78038
LOC121108941	-1.66839	1.43251	3.70632	0.0644709	0.78038
THBS4	-1.42655	2.92735	3.70004	0.0646842	0.78038
LOC112532943	1.38967	2.18283	3.69441	0.0648759	0.78038
LOC112532952	1.38967	2.18283	3.69441	0.0648759	0.78038
LOC112532964	1.38967	2.18283	3.69441	0.0648759	0.78038
LOC112532965	1.38967	2.18283	3.69441	0.0648759	0.78038
BLVRA	-1.40734	3.44581	3.69366	0.0649016	0.78038
DNAAF9	0.679966	5.70224	3.68484	0.0652032	0.78038
TMED3	0.711768	4.6851	3.68345	0.0652509	0.78038
LOC121107114	1.32823	1.71313	3.68224	0.0652925	0.78038
LOC112532299	-1.88582	1.72025	3.67826	0.0654294	0.78038
C1QTNF8	-2.16246	1.78473	3.67581	0.0655137	0.78038
TMEM98	-1.30483	3.36531	3.67375	0.0655851	0.78038
SPON2	-1.80081	2.62321	3.67301	0.0656106	0.78038
SLC7A4	1.11207	3.40741	3.67129	0.0656699	0.78038
KYAT1	1.47007	4.16067	3.67052	0.0656967	0.78038
LOC121110846	-1.54187	1.91138	3.96996	0.0657877	0.78038
FBXO33	0.941786	3.66224	3.65925	0.0660878	0.78038
TM4SF4	0.933311	5.46874	3.65673	0.0661757	0.78038
AARS2	1.46131	2.63335	3.65332	0.0662946	0.78038
QRSL1	0.757601	4.20054	3.65206	0.0663387	0.78038
FAM20A	-1.69488	1.78766	3.64989	0.0664146	0.78038
LOC423752	-1.5136	3.31882	3.64643	0.0665359	0.78038
NRXN3	1.55075	6.53029	3.64284	0.0666622	0.78038
LOC121108842	-2.05502	1.7841	3.64022	0.0667544	0.78038
TASP1	1.18727	6.09187	3.64003	0.0667609	0.78038
LOC107054458	-1.64814	1.3737	6.68198	0.0667952	0.78038
KLHL24	-1.19365	4.60722	3.63808	0.0668296	0.78038
TRPA1	-1.55744	1.42731	3.63763	0.0668456	0.78038
LOC121106730	-1.42835	1.64492	3.63684	0.0668734	0.78038
MHCY9	-1.26273	2.78936	3.63674	0.0668772	0.78038
ZEB2	-1.12965	4.57645	3.62857	0.0671661	0.78038
FKBP9	-1.40336	3.73488	3.61916	0.0675007	0.78038
LOC112532941	1.35959	2.18752	3.61578	0.0676217	0.78038
LOC112532942	1.35959	2.18752	3.61578	0.0676217	0.78038
GOLGA3	-1.09178	4.12584	3.61519	0.0676428	0.78038
TCF7L1	1.74401	2.04373	3.61217	0.0677508	0.78038
RAB11FIP3	-1.1403	4.9447	3.60487	0.0680129	0.78038
SCARA5	-2.24428	2.69896	3.60474	0.0680175	0.78038
TBK1	1.24363	3.9147	3.59815	0.0682549	0.78038
NIPAL1	1.59535	1.94474	3.59774	0.0682697	0.78038
LOC107053124	0.902019	6.83504	3.59724	0.0682878	0.78038
VPS33B	-1.22161	2.72963	3.59451	0.0683866	0.78038
RER1	-0.76058	5.92681	3.59386	0.0684102	0.78038
WDPCP	-1.23994	3.27836	3.59318	0.0684347	0.78038
ABRACL	-1.01608	4.1579	3.59315	0.068436	0.78038
RCC1	-1.4911	1.58661	3.59272	0.0684514	0.78038
LOC107051752	1.38483	2.83928	3.58879	0.068594	0.78038
C1QA	-1.35785	1.86364	3.58826	0.0686135	0.78038
MMP10	-2.47543	2.15182	3.58693	0.0686616	0.78038
LOC101748409	-2.27247	1.64933	3.58355	0.0687847	0.78038
LOC107052652	-1.69322	2.29139	3.58303	0.0688038	0.78038
ZCCHC24	-1.19575	4.16993	3.57871	0.0689613	0.78038
SPC25	-1.66867	3.22013	3.57851	0.0689686	0.78038
RBPMS2	-1.47164	1.73014	3.57786	0.0689923	0.78038
C3	-1.39426	1.24087	5.9269	0.0691738	0.78038
LOC107049717	-1.39426	1.24087	5.9269	0.0691738	0.78038
LOC107051698	-1.39426	1.24087	5.9269	0.0691738	0.78038
LOC107051780	-1.39426	1.24087	5.9269	0.0691738	0.78038
LOC107054937	-1.39426	1.24087	5.9269	0.0691738	0.78038
LOC112533089	-1.39426	1.24087	5.9269	0.0691738	0.78038
LOC112533249	-1.39426	1.24087	5.9269	0.0691738	0.78038
LOC112533336	-1.39426	1.24087	5.9269	0.0691738	0.78038
LOC121106630	-1.39426	1.24087	5.9269	0.0691738	0.78038
LOC121107306	-1.39426	1.24087	5.9269	0.0691738	0.78038
LOC121109301	-1.39426	1.24087	5.9269	0.0691738	0.78038
LOC121109433	-1.39426	1.24087	5.9269	0.0691738	0.78038
LOC121110187	-1.39426	1.24087	5.9269	0.0691738	0.78038
LOC121110674	-1.39426	1.24087	5.9269	0.0691738	0.78038
LOC121111064	-1.39426	1.24087	5.9269	0.0691738	0.78038
LOC121111546	-1.39426	1.24087	5.9269	0.0691738	0.78038
LOC121113153	-1.39426	1.24087	5.9269	0.0691738	0.78038
LOC121113154	-1.39426	1.24087	5.9269	0.0691738	0.78038
LOC121113155	-1.39426	1.24087	5.9269	0.0691738	0.78038
LOC421108	-1.39426	1.24087	5.9269	0.0691738	0.78038
MMP3	-1.39426	1.24087	5.9269	0.0691738	0.78038
RBP7	-1.39426	1.24087	5.9269	0.0691738	0.78038
SLC7A9	-1.39426	1.24087	5.9269	0.0691738	0.78038
ACSM3	-1.43171	1.2458	7.13395	0.0691738	0.78038
CYP2W1	-1.43171	1.2458	7.13395	0.0691738	0.78038
GSC	-1.43171	1.2458	7.13395	0.0691738	0.78038
LOC101749111	-1.43171	1.2458	7.13395	0.0691738	0.78038
LOC101749197	-1.43171	1.2458	7.13395	0.0691738	0.78038
LOC107055553	-1.43171	1.2458	7.13395	0.0691738	0.78038
LOC107057129	-1.43171	1.2458	7.13395	0.0691738	0.78038
LOC112530003	-1.43171	1.2458	7.13395	0.0691738	0.78038
LOC112533185	-1.43171	1.2458	7.13395	0.0691738	0.78038
LOC121107132	-1.43171	1.2458	7.13395	0.0691738	0.78038
LOC121108647	-1.43171	1.2458	7.13395	0.0691738	0.78038
LOC121113289	-1.43171	1.2458	7.13395	0.0691738	0.78038
SP8	-1.43171	1.2458	7.13395	0.0691738	0.78038
GSC2	-1.46923	1.25073	5.72547	0.0691738	0.78038
LOC100857694	-1.46923	1.25073	5.72547	0.0691738	0.78038
LOC101747660	-1.46923	1.25073	5.72547	0.0691738	0.78038
LOC107049775	-1.46923	1.25073	5.72547	0.0691738	0.78038
LOC107052736	-1.46923	1.25073	5.72547	0.0691738	0.78038
LOC121108756	-1.46923	1.25073	5.72547	0.0691738	0.78038
LOC121109967	-1.46923	1.25073	5.72547	0.0691738	0.78038
LOC121110872	-1.46923	1.25073	5.72547	0.0691738	0.78038
LOC121110892	-1.46923	1.25073	5.72547	0.0691738	0.78038
TLR21	-1.46923	1.25073	5.72547	0.0691738	0.78038
WFIKKN2	-1.46923	1.25073	5.72547	0.0691738	0.78038
ANKRD33B	-1.46145	1.25024	6.95652	0.0691738	0.78038
GPR132	-1.46145	1.25024	6.95652	0.0691738	0.78038
LOC112530792	-1.46145	1.25024	6.95652	0.0691738	0.78038
LOC112532944	-1.46145	1.25024	6.95652	0.0691738	0.78038
LOC121108537	-1.46145	1.25024	6.95652	0.0691738	0.78038
LOC121110507	-1.46145	1.25024	6.95652	0.0691738	0.78038
LOC770078	-1.46145	1.25024	6.95652	0.0691738	0.78038
WBP1	-1.46145	1.25024	6.95652	0.0691738	0.78038
CD80	-1.465	1.2508	6.93409	0.0691738	0.78038
CLCN2	-1.465	1.2508	6.93409	0.0691738	0.78038
CPNE7	-1.465	1.2508	6.93409	0.0691738	0.78038
FNDC9	-1.465	1.2508	6.93409	0.0691738	0.78038
LOC107052334	-1.465	1.2508	6.93409	0.0691738	0.78038
LOC112530064	-1.465	1.2508	6.93409	0.0691738	0.78038
LOC121109443	-1.465	1.2508	6.93409	0.0691738	0.78038
LOC121110786	-1.465	1.2508	6.93409	0.0691738	0.78038
TEKT3	-1.465	1.2508	6.93409	0.0691738	0.78038
LOC107052253	-1.4991	1.25516	6.80283	0.0691738	0.78038
LOC112532766	-1.4991	1.25516	6.80283	0.0691738	0.78038
LOC121111116	-1.4991	1.25516	6.80283	0.0691738	0.78038
LOC121111236	-1.4991	1.25516	6.80283	0.0691738	0.78038
MIR24-2	-1.4991	1.25516	6.80283	0.0691738	0.78038
PDILT	-1.4991	1.25516	6.80283	0.0691738	0.78038
TMEM127	-1.4991	1.25516	6.80283	0.0691738	0.78038
AGTR2	-1.50265	1.25572	6.78271	0.0691738	0.78038
CHIA	-1.50265	1.25572	6.78271	0.0691738	0.78038
FLNA	-1.50265	1.25572	6.78271	0.0691738	0.78038
HOXC8	-1.50265	1.25572	6.78271	0.0691738	0.78038
LOC121113125	-1.50265	1.25572	6.78271	0.0691738	0.78038
LOC121113414	-1.50265	1.25572	6.78271	0.0691738	0.78038
NCAN	-1.50265	1.25572	6.78271	0.0691738	0.78038
TREMB2	-1.50265	1.25572	6.78271	0.0691738	0.78038
LIPG	-1.5291	1.25958	5.55037	0.0691738	0.78038
LOC107053905	-1.5291	1.25958	5.55037	0.0691738	0.78038
LOC112530213	-1.5291	1.25958	5.55037	0.0691738	0.78038
LOC121108239	-1.5291	1.25958	5.55037	0.0691738	0.78038
LOC121111701	-1.5291	1.25958	5.55037	0.0691738	0.78038
LOC422928	-1.5291	1.25958	5.55037	0.0691738	0.78038
LOC101750226	-1.53268	1.26014	6.64208	0.0691738	0.78038
LOC101750426	-1.53268	1.26014	6.64208	0.0691738	0.78038
LOC107054327	-1.53268	1.26014	6.64208	0.0691738	0.78038
LOC121107622	-1.53268	1.26014	6.64208	0.0691738	0.78038
LOC121109052	-1.53268	1.26014	6.64208	0.0691738	0.78038
LOC121111685	-1.53268	1.26014	6.64208	0.0691738	0.78038
MIR6656	-1.53268	1.26014	6.64208	0.0691738	0.78038
CCKAR	-1.50776	1.2582	6.63874	0.0691738	0.78038
ITIH2	-1.50776	1.2582	6.63874	0.0691738	0.78038
LOC101750642	-1.50776	1.2582	6.63874	0.0691738	0.78038
LOC107051964	-1.50776	1.2582	6.63874	0.0691738	0.78038
LOC121107282	-1.50776	1.2582	6.63874	0.0691738	0.78038
LOC121108355	-1.50776	1.2582	6.63874	0.0691738	0.78038
LOC121108356	-1.50776	1.2582	6.63874	0.0691738	0.78038
LOC121110273	-1.50776	1.2582	6.63874	0.0691738	0.78038
LOC121111000	-1.50776	1.2582	6.63874	0.0691738	0.78038
LOC430303	-1.50776	1.2582	6.63874	0.0691738	0.78038
LOC769174	-1.50776	1.2582	6.63874	0.0691738	0.78038
MIR21	-1.50776	1.2582	6.63874	0.0691738	0.78038
SEMA3B	-1.50776	1.2582	6.63874	0.0691738	0.78038
SERPINB5	-1.50776	1.2582	6.63874	0.0691738	0.78038
SNAI1	-1.50776	1.2582	6.63874	0.0691738	0.78038
ATOH1	-1.53626	1.2607	5.52851	0.0691738	0.78038
IL4I1	-1.53626	1.2607	5.52851	0.0691738	0.78038
KRT40	-1.53626	1.2607	5.52851	0.0691738	0.78038
LOC101749471	-1.53626	1.2607	5.52851	0.0691738	0.78038
LOC121108911	-1.53626	1.2607	5.52851	0.0691738	0.78038
MIR1811	-1.53626	1.2607	5.52851	0.0691738	0.78038
MSGN1	-1.53626	1.2607	5.52851	0.0691738	0.78038
REG4	-1.53626	1.2607	5.52851	0.0691738	0.78038
GIPC3	-1.54569	1.26311	6.51506	0.0691738	0.78038
LOC107051908	-1.54569	1.26311	6.51506	0.0691738	0.78038
LOC112532758	-1.54569	1.26311	6.51506	0.0691738	0.78038
LOC121106676	-1.54569	1.26311	6.51506	0.0691738	0.78038
LOC121107258	-1.54569	1.26311	6.51506	0.0691738	0.78038
LOC121111287	-1.54569	1.26311	6.51506	0.0691738	0.78038
GADD45B	-1.576	1.26752	6.39693	0.0691738	0.78038
LOC101748607	-1.576	1.26752	6.39693	0.0691738	0.78038
LOC107052210	-1.576	1.26752	6.39693	0.0691738	0.78038
LOC107054419	-1.576	1.26752	6.39693	0.0691738	0.78038
LOC112531766	-1.576	1.26752	6.39693	0.0691738	0.78038
LOC100857813	-1.57962	1.26808	6.38159	0.0691738	0.78038
LOC112530440	-1.57962	1.26808	6.38159	0.0691738	0.78038
LOC121106738	-1.57962	1.26808	6.38159	0.0691738	0.78038
LOC121107680	-1.57962	1.26808	6.38159	0.0691738	0.78038
CCL20	-1.62352	1.27546	5.2451	0.0691738	0.78038
LOC121106436	-1.62352	1.27546	5.2451	0.0691738	0.78038
LOC121109632	-1.62352	1.27546	5.2451	0.0691738	0.78038
LOC121110241	-1.62352	1.27546	5.2451	0.0691738	0.78038
LOC121113298	-1.62352	1.27546	5.2451	0.0691738	0.78038
LOC121113418	-1.62352	1.27546	5.2451	0.0691738	0.78038
IGF1	-1.58585	1.27537	5.94184	0.0691738	0.78038
LOC107049397	-1.58585	1.27537	5.94184	0.0691738	0.78038
LOC112533568	-1.62458	1.28026	5.86866	0.0691738	0.78038
LOC121110924	-1.62458	1.28026	5.86866	0.0691738	0.78038
VEPH1	-1.62458	1.28026	5.86866	0.0691738	0.78038
LOC121107345	-1.65567	1.28467	5.79269	0.0691738	0.78038
DCLRE1B	-1.65939	1.28523	5.7825	0.0691738	0.78038
DNASE1L3	-1.65939	1.28523	5.7825	0.0691738	0.78038
LOC121107495	-1.65939	1.28523	5.7825	0.0691738	0.78038
WNT6	-1.65939	1.28523	5.7825	0.0691738	0.78038
ZBTB7B	-1.65939	1.28523	5.7825	0.0691738	0.78038
LOC101750758	-1.70467	1.29262	5.63773	0.0691738	0.78038
TNNC1	-1.70467	1.29262	5.63773	0.0691738	0.78038
LOC107053509	-1.60923	1.28167	5.66947	0.0691738	0.78038
LOC121113332	-1.60923	1.28167	5.66947	0.0691738	0.78038
SLC10A4	-1.60923	1.28167	5.66947	0.0691738	0.78038
LOC121110694	-1.67967	1.29098	5.54908	0.0691738	0.78038
LOC121111127	-1.67967	1.29098	5.54908	0.0691738	0.78038
MIR15B	-1.67967	1.29098	5.54908	0.0691738	0.78038
LOC107049459	-1.68343	1.29154	5.54053	0.0691738	0.78038
LOC112530787	-1.68343	1.29154	5.54053	0.0691738	0.78038
LOC121106876	-1.68343	1.29154	5.54053	0.0691738	0.78038
LOC107051969	-1.62399	1.28598	5.47138	0.0691738	0.78038
LOC112532472	-1.62399	1.28598	5.47138	0.0691738	0.78038
LOC121109198	-1.62399	1.28598	5.47138	0.0691738	0.78038
LOC121111415	-1.62399	1.28598	5.47138	0.0691738	0.78038
LOC121113377	-1.62399	1.28598	5.47138	0.0691738	0.78038
SPATA2L	-1.62399	1.28598	5.47138	0.0691738	0.78038
CPXM1	-1.78919	1.30983	4.59491	0.0691738	0.78038
GBP	-1.78919	1.30983	4.59491	0.0691738	0.78038
LOC101752158	-1.78919	1.30983	4.59491	0.0691738	0.78038
LOC419276	-1.78919	1.30983	4.59491	0.0691738	0.78038
SLN	-1.78919	1.30983	4.59491	0.0691738	0.78038
C12orf40	-1.69488	1.2953	5.36977	0.0691738	0.78038
CBARP	-1.69488	1.2953	5.36977	0.0691738	0.78038
LOC107052559	-1.69488	1.2953	5.36977	0.0691738	0.78038
LOC121107655	-1.69488	1.2953	5.36977	0.0691738	0.78038
LOC101749151	-1.69866	1.29586	5.3623	0.0691738	0.78038
LOC121107288	-1.69866	1.29586	5.3623	0.0691738	0.78038
LOC121107350	-1.69866	1.29586	5.3623	0.0691738	0.78038
LOC101751782	-1.74484	1.30327	5.25246	0.0691738	0.78038
LOC107054966	-1.74484	1.30327	5.25246	0.0691738	0.78038
LOC112532543	-1.74484	1.30327	5.25246	0.0691738	0.78038
LOC121110178	-1.74484	1.30327	5.25246	0.0691738	0.78038
OTX1	-1.74484	1.30327	5.25246	0.0691738	0.78038
GALR2	-1.81502	1.31619	5.05888	0.0691738	0.78038
IRX6	-1.81502	1.31619	5.05888	0.0691738	0.78038
LOC101749517	-1.81502	1.31619	5.05888	0.0691738	0.78038
LOC112531874	-1.81502	1.31619	5.05888	0.0691738	0.78038
LOC415662	-1.81502	1.31619	5.05888	0.0691738	0.78038
PTPN22	-1.81502	1.31619	5.05888	0.0691738	0.78038
SLAMF1	-1.81502	1.31619	5.05888	0.0691738	0.78038
LOC112532393	-1.6395	1.29083	5.23165	0.0691738	0.78038
LOC121111391	-1.6395	1.29083	5.23165	0.0691738	0.78038
MYO3A	-1.6395	1.29083	5.23165	0.0691738	0.78038
ADH1C	-1.67903	1.29574	5.19494	0.0691738	0.78038
CAPN9	-1.67903	1.29574	5.19494	0.0691738	0.78038
KCNF1	-1.67903	1.29574	5.19494	0.0691738	0.78038
LOC112532977	-1.67903	1.29574	5.19494	0.0691738	0.78038
LOC121106883	-1.67903	1.29574	5.19494	0.0691738	0.78038
LOC121107080	-1.67903	1.29574	5.19494	0.0691738	0.78038
ASTL	-1.71088	1.30016	5.15061	0.0691738	0.78038
LOC112533343	-1.71088	1.30016	5.15061	0.0691738	0.78038
LOC121106482	-1.71088	1.30016	5.15061	0.0691738	0.78038
TRPM8	-1.71088	1.30016	5.15061	0.0691738	0.78038
LOC121109385	-1.71469	1.30072	5.14435	0.0691738	0.78038
WNT3	-1.71469	1.30072	5.14435	0.0691738	0.78038
MMRN1	-1.83149	1.32056	4.92545	0.0691738	0.78038
PLEKHN1	-1.84132	1.32257	4.3446	0.0691738	0.78038
LOC121106772	-1.76128	1.30814	5.05013	0.0691738	0.78038
GJB5	-1.85811	1.32695	4.77696	0.0691738	0.78038
LOC112532400	-1.8489	1.32547	4.75833	0.0691738	0.78038
LOC121107450	-1.8489	1.32547	4.75833	0.0691738	0.78038
CCR8	-1.72383	1.30435	4.93916	0.0691738	0.78038
DAZAP2	-1.72383	1.30435	4.93916	0.0691738	0.78038
SCRG1	-1.72383	1.30435	4.93916	0.0691738	0.78038
CDA	-1.72767	1.30491	4.93395	0.0691738	0.78038
LOC101748207	-1.72767	1.30491	4.93395	0.0691738	0.78038
LOC107053822	-1.87511	1.33135	4.16351	0.0691738	0.78038
LOC121108462	-1.87511	1.33135	4.16351	0.0691738	0.78038
LOC121109981	-1.87511	1.33135	4.16351	0.0691738	0.78038
LOC121109992	-1.87511	1.33135	4.16351	0.0691738	0.78038
LOC121111143	-1.87511	1.33135	4.16351	0.0691738	0.78038
ZPAX	-1.87511	1.33135	4.16351	0.0691738	0.78038
DCSTAMP	-1.87588	1.33189	4.62296	0.0691738	0.78038
DCHS2	-1.89313	1.3363	4.51806	0.0691738	0.78038
LOC107051930	-1.89313	1.3363	4.51806	0.0691738	0.78038
LOC121110169	-1.89313	1.3363	4.51806	0.0691738	0.78038
LOC121111148	-1.89313	1.3363	4.51806	0.0691738	0.78038
LOC428870	-1.89313	1.3363	4.51806	0.0691738	0.78038
APOLD1	-1.89035	1.33615	4.4699	0.0691739	0.78038
LOC101751292	-1.91142	1.34127	3.94546	0.0691739	0.78038
LOC112531701	-1.91142	1.34127	3.94546	0.0691739	0.78038
LOC121106831	-1.91142	1.34127	3.94546	0.0691739	0.78038
PCK1	-1.91142	1.34127	3.94546	0.0691739	0.78038
GAD1	-1.90781	1.34058	4.3736	0.0691739	0.78038
LOC121110726	1.46068	1.45217	3.57081	0.0692507	0.780797
LOC107052918	-1.44894	1.62758	3.55882	0.0696925	0.784789
RSPO3	-1.62213	1.70522	3.55853	0.0697033	0.784789
PCF11	-0.95523	6.30328	3.55794	0.0697252	0.784789
H1F0	-1.11154	4.86504	3.55673	0.06977	0.784843
LOC424473	2.04748	3.83217	3.55348	0.0698905	0.785307
LOC107053293	-1.38521	4.39314	3.55345	0.0698916	0.785307
CASS4	-1.82896	1.85	3.54167	0.0703299	0.789354
VTG1	-2.1299	1.62406	3.5409	0.0703587	0.789354
LDLRAP1	-1.11135	2.79555	3.53927	0.0704198	0.789354
LOC121108608	1.26208	1.47035	3.53759	0.0704828	0.789354
SAMD15	-1.42483	2.10251	3.53676	0.0705139	0.789354
LOC107052103	1.31231	1.79389	3.53615	0.0705367	0.789354
LOC101750227	1.29143	1.33664	3.53551	0.0705607	0.789354
MFSD13A	1.16687	3.9612	3.53514	0.0705746	0.789354
C8G	1.37361	1.80779	3.5331	0.0706511	0.789616
CDCP2	1.2559	1.32938	3.53129	0.0707191	0.789616
LOC121108450	1.2559	1.32938	3.53129	0.0707191	0.789616
FBXO31	1.24589	5.25893	3.52745	0.0708635	0.790621
RRAS	-1.81806	3.28163	3.52557	0.0709347	0.790621
BMP7	0.959604	3.21793	3.52525	0.0709466	0.790621
MB21D2	0.985964	4.4396	3.52267	0.0710441	0.790621
WWC3	-0.75387	6.01972	3.52222	0.071061	0.790621
LOC428816	-1.36739	2.29184	3.52176	0.0710785	0.790621
CTNNA2	1.03241	5.6002	3.5214	0.071092	0.790621
MXRA8	-1.24935	4.60524	3.51599	0.0712971	0.792451
ALPL	-1.54008	2.48866	3.51355	0.0713895	0.792967
UBE3A	-0.736053	5.76573	3.51263	0.0714246	0.792967
LOC121111431	1.74398	1.7287	3.51087	0.0714915	0.79326
RAB11FIP5	-1.48506	3.62548	3.50868	0.0715748	0.793734
NDUFAF3	-1.32068	2.23402	3.50581	0.0716843	0.794239
LOC112532332	1.71819	1.57271	4.60177	0.0717421	0.794239
LOC107054447	1.68252	1.55073	4.55037	0.0717421	0.794239
LOC100859218	-1.68445	1.45947	3.50163	0.0718441	0.794918
ADAMDEC1	-1.46757	1.83434	3.49951	0.0719256	0.795319
CDK6	0.602229	6.02566	3.49749	0.0720031	0.795319
ZDHHC14	-0.8717	6.46374	3.49659	0.0720374	0.795319
LIMD2	-1.49301	4.06479	3.49645	0.072043	0.795319
LOC107051677	-1.33182	1.61153	3.49324	0.0721662	0.796229
LOC107052572	-1.58703	1.61011	3.49021	0.072283	0.796744
SERPINH1	-1.28054	6.92659	3.48991	0.0722943	0.796744
CHRNA5	-1.37686	2.26761	3.48455	0.0725013	0.798328
FRS3	1.32407	4.77213	3.48408	0.0725196	0.798328
NAALAD2	1.17278	4.1166	3.47916	0.07271	0.798342
LOC101751884	1.44061	2.09032	3.47603	0.0728319	0.798342
PDLIM3	1.5367	2.22209	3.47272	0.0729604	0.798342
LOC121110667	-1.381	1.45691	3.83816	0.0729698	0.798342
RASL11AL	-1.43729	1.46292	3.82783	0.0729698	0.798342
LOC100857698	-1.56441	1.41045	5.5425	0.0729698	0.798342
LOC107053375	-1.66772	1.4311	3.56357	0.0729698	0.798342
LOC121110619	-1.53253	1.47353	4.08994	0.0729698	0.798342
LOC121110899	-1.56321	1.5024	3.72692	0.0729698	0.798342
MAFIP	-1.83262	1.47002	5.43	0.0729698	0.798342
LOC121111248	-1.86857	1.61494	3.71612	0.0729698	0.798342
LOC101749745	-1.2531	2.31474	3.46992	0.0730696	0.798571
PEX12	1.32638	2.22419	4.66764	0.0730964	0.798571
LOC107053792	-1.63228	2.26391	3.4678	0.0731525	0.798571
TUBGCP3	-1.1352	3.95759	3.46753	0.0731629	0.798571
C2CD4A	1.09888	4.21515	3.46671	0.0731949	0.798571
LOC112531776	1.29588	1.37557	3.4626	0.0733558	0.799881
SLC8A3	-1.40677	5.26616	3.45523	0.0736453	0.802254
CMC4	-1.07761	3.02017	3.45481	0.0736621	0.802254
C11orf87	1.07033	3.93667	3.45393	0.0736965	0.802254
LOC107053499	-1.11145	6.07192	3.45276	0.0737427	0.802311
C9orf40	-1.59353	2.23827	3.45082	0.0738194	0.802699
LOC107052752	-1.57456	1.60807	3.44893	0.0738939	0.803063
ADAMTS2	-0.866165	5.50668	3.4475	0.0739502	0.803228
ENOX2	0.96615	6.47265	3.44558	0.0740264	0.80361
CAPZA1	-0.811708	4.13037	3.4434	0.0741129	0.803884
GH	1.32049	13.9019	3.44287	0.0741338	0.803884
MED13	0.871899	4.74732	3.4399	0.0742517	0.80448
CCN3	-1.71476	2.37884	3.43941	0.074271	0.80448
LOC423474	-1.35171	3.85669	3.42331	0.0749142	0.810698
BAZ2A	-1.6573	2.46619	3.42296	0.074928	0.810698
MCPH1	-1.31098	2.85078	3.41881	0.075095	0.811729
PIK3C2G	1.29529	4.21725	3.41853	0.0751063	0.811729
PI4K2B	1.08201	4.83927	3.41351	0.0753085	0.813465
PTPRC	-2.08715	3.41465	3.40858	0.0755078	0.815168
LOC101751974	1.50577	1.81286	3.40649	0.0755925	0.815632
TMSB4X	-0.609853	8.8747	3.40295	0.0757364	0.816258
NEFL	0.912898	4.448	3.40205	0.075773	0.816258
LOC107053920	-1.27768	2.58175	3.40198	0.0757758	0.816258
LOC107049267	-1.48555	1.42878	3.40024	0.0758465	0.816571
SAA	-1.66415	3.70503	3.39642	0.0760021	0.817796
PLCXD3	0.992759	4.41631	3.39369	0.0761137	0.818547
LOC121111039	-1.20645	2.61632	3.39014	0.0762589	0.819657
ADAMTS1	1.09979	2.34855	3.37985	0.0766816	0.82333
GUK1	0.978436	4.64728	3.37977	0.0766847	0.82333
DCDC2	1.3639	4.26093	3.37414	0.0769173	0.825373
RASL11B	1.53438	1.5599	3.36956	0.0771071	0.826956
RINT1	1.08139	2.88665	3.36543	0.0772784	0.828293
JAGN1	-1.53302	3.804	3.36452	0.0773164	0.828293
LOC421415	-1.5334	2.24985	3.36261	0.0773959	0.828692
LOC121106795	-1.79524	2.15778	3.3596	0.0775214	0.828857
NAT9	1.27189	3.8008	3.359	0.0775463	0.828857
CLMP	-1.62393	2.35561	3.35895	0.0775485	0.828857
CA8	0.733831	4.29478	3.35793	0.077591	0.828857
RASGRF1	1.0019	4.16814	3.35716	0.0776233	0.828857
ID1	-1.42345	3.09094	3.35041	0.0779057	0.831419
RNF41	1.54686	2.14792	3.34921	0.0779563	0.831505
LOC121111657	-1.54714	2.82444	3.34594	0.0780933	0.832291
LOC101748844	-1.61763	2.80903	3.34502	0.0781324	0.832291
CRYBA2	1.01191	4.56359	3.34384	0.0781818	0.832291
SPTSSA	-0.738675	4.52498	3.34341	0.0782002	0.832291
ST3GAL2	1.73296	1.68128	3.34182	0.0782669	0.832549
LOC121110087	1.32365	1.68051	3.33927	0.0783745	0.833241
REM1	-1.99995	1.55461	3.33698	0.0784715	0.833811
TMEM64	1.01289	2.90045	3.33565	0.0785279	0.833811
MAP3K5	-1.38794	2.01848	3.33339	0.0786234	0.833811
LOC121110516	-1.34723	1.91089	3.33285	0.0786465	0.833811
SLC6A8	-1.16496	2.53912	3.33217	0.0786755	0.833811
LOC100859625	-1.32747	1.43796	3.33197	0.0786839	0.833811
LOC121107189	-1.53693	1.48359	3.32407	0.0790199	0.836917
LOC112530132	1.42658	1.63857	3.4921	0.0791867	0.836921
SLC11A1	1.6821	1.62594	3.9896	0.0791867	0.836921
LOC101752247	1.59248	1.646	4.36445	0.0791867	0.836921
ACOX1	-1.14118	3.59911	3.32005	0.0791914	0.836921
OGFOD1	-1.38451	1.87803	3.3169	0.0793263	0.837894
SLC2A8	1.11471	3.20962	3.31564	0.0793804	0.838014
LOC770126	-1.4293	3.57465	3.31421	0.0794414	0.838205
LSAMP	0.735598	6.95254	3.31278	0.0795031	0.838404
SKAP1	-1.40691	2.52327	3.31048	0.0796016	0.838806
LOC112530487	-0.746724	4.96228	3.30989	0.079627	0.838806
GAP43	-1.5316	1.84184	3.30727	0.0797398	0.839184
TRMT10B	-1.50845	1.9617	3.30707	0.0797487	0.839184
ANGPTL7	-1.95122	1.97724	3.29988	0.080059	0.841996
GLT8D1	-1.11418	2.93125	4.18984	0.0801431	0.842428
HSCB	-1.55646	2.74073	3.29506	0.0802678	0.842872
CYB561	1.05268	4.35676	3.29363	0.0803299	0.842872
LOC121111231	-0.843443	3.56353	3.29342	0.080339	0.842872
SOX13	1.26298	3.92078	3.29254	0.0803773	0.842872
LOC121109760	-2.22882	2.15045	3.29159	0.0804187	0.842872
SMARCA5	-1.09246	3.39315	3.29101	0.0804438	0.842872
IL11RA	-1.57012	2.15026	3.28655	0.080638	0.844454
HTR2B	1.57856	1.57917	3.28421	0.0807402	0.845072
LOC101749173	1.63143	2.46129	3.28196	0.0808389	0.845653
LOC112530004	-1.29054	1.94389	3.27782	0.0810203	0.847097
PLEK	-1.59789	1.54479	3.27469	0.0811576	0.84808
LOC101749092	-1.3967	1.24531	5.51962	0.0813203	0.849326
KCNK13	-1.31444	2.23412	3.26073	0.0817737	0.853605
FBXO25	-1.05733	4.1732	3.25861	0.0818678	0.854132
LOC107054224	1.16707	2.19042	3.25702	0.0819385	0.854415
CMYA5	-1.58895	1.72056	3.25436	0.0820568	0.854942
SARS2	1.18209	2.73509	3.25392	0.0820765	0.854942
LOC107052643	-1.34857	2.22748	3.25073	0.0822183	0.855863
OVCH1	1.63642	4.70191	3.24997	0.0822525	0.855863
COPS5	-0.747849	3.74688	3.2468	0.0823942	0.856882
FAM69A	1.24015	2.96365	3.2453	0.0824612	0.857123
NANP	1.306	2.92912	3.23781	0.082797	0.860157
DUSP1	1.07219	2.84971	3.23393	0.0829719	0.861516
ATP6V1C2	-2.04703	4.76198	3.23282	0.0830219	0.861578
FAM198B	-1.47835	1.78928	3.50142	0.0830807	0.861682
NOX4	-1.20697	2.8224	3.23065	0.08312	0.861682
LOC429785	1.04716	2.24851	3.21706	0.0837364	0.867612
LOC107054432	-1.58047	1.59179	3.21472	0.0838429	0.868014
LOC107052803	-1.59575	2.17364	3.21426	0.083864	0.868014
UIMC1	-1.45547	4.4385	3.21119	0.0840038	0.869002
RCN1	-1.36647	2.46365	3.20659	0.0842146	0.870705
CNTN4	0.973624	3.23319	3.20566	0.0842574	0.870705
LOC101750074	-1.88482	2.70918	3.20154	0.0844464	0.872196
LOC101748767	-1.41336	2.39939	3.20014	0.0845108	0.872401
FAM19A3	1.49624	1.4454	3.1922	0.0848772	0.875721
E2F4	1.30072	1.92905	3.1895	0.0850023	0.876131
CD274	-1.45308	2.72527	3.18889	0.0850304	0.876131
SLC35E3	-1.3423	1.74119	3.18626	0.0851523	0.876131
ZNF746	1.36596	1.48131	3.18544	0.0851904	0.876131
MMRN2	-1.06663	3.25065	3.18473	0.0852237	0.876131
RAMP2	-1.20798	3.3998	3.18387	0.0852633	0.876131
NRP2	-1.18494	5.82426	3.18227	0.0853378	0.876131
GADL1	1.24796	3.53723	3.18132	0.0853822	0.876131
SLCO2A1	-1.59026	1.88073	3.18054	0.0854183	0.876131
CKB	-0.941765	6.05974	3.17965	0.0854598	0.876131
SHROOM4	1.40029	1.49403	3.17707	0.0855805	0.876131
FAM60A	-1.47933	4.01143	3.17611	0.0856254	0.876131
CNGA2	1.25746	1.32397	3.17409	0.0857196	0.876131
UBE2I	-0.804131	6.88567	3.17346	0.085749	0.876131
C4H4ORF46	-0.906696	3.09671	3.1686	0.0859769	0.876131
LOC101747264	1.21576	1.72472	3.16851	0.085981	0.876131
ABHD10	-0.959221	3.45544	3.16838	0.0859874	0.876131
TUBB6	-1.28155	2.49268	3.16453	0.0861681	0.876131
PTBP3	1.18267	5.94484	3.16453	0.0861683	0.876131
LOC121108664	-1.31294	2.1318	3.16364	0.0862101	0.876131
LOC121106887	1.43889	2.10812	3.1615	0.0863108	0.876131
FCN2	-1.50838	2.76164	3.16069	0.0863489	0.876131
C11orf94	-1.3728	1.24446	6.49699	0.0863631	0.876131
DFFB	1.15779	2.48557	3.15836	0.0864591	0.876131
LOC121108910	1.41349	1.9717	3.14998	0.0868557	0.876131
SELENOI	0.874239	3.56916	3.14833	0.0869342	0.876131
FLRT3	-1.05029	2.50888	3.14811	0.0869446	0.876131
CCDC85A	1.35696	2.93529	3.14638	0.087027	0.876131
LOC107054251	-1.20988	2.35102	3.14421	0.0871304	0.876131
LRRTM1	1.01319	4.34771	3.14415	0.0871335	0.876131
AKIP1	-1.05629	2.94883	3.14254	0.08721	0.876131
SLC6A11	-1.43745	2.55759	3.14161	0.0872544	0.876131
LOC121107971	-1.36798	1.35656	3.13912	0.0873732	0.876131
KCNE2	-1.13561	4.3405	3.138	0.0874269	0.876131
ELN	-1.74706	5.24289	3.13721	0.0874647	0.876131
NPHP4	-1.18748	3.51832	3.13589	0.0875281	0.876131
CDH11	-1.16129	2.94907	3.13526	0.0875583	0.876131
SH3KBP1	-0.75314	7.27714	3.13301	0.0876661	0.876131
LOC422154	-1.69545	1.96013	3.13002	0.0878096	0.876131
ARMH3	1.24103	4.01335	3.12811	0.0879014	0.876131
KCND2	-1.8559	1.72689	3.12706	0.0879523	0.876131
PSME4	0.723375	5.81029	3.12667	0.0879709	0.876131
NIPSNAP2	-0.757677	4.37845	3.12564	0.0880207	0.876131
STXBP3	-1.22077	3.74077	3.12342	0.0881276	0.876131
LOC107053667	1.65021	1.79893	3.12151	0.0882201	0.876131
BMP4	-1.9247	2.01972	3.11962	0.0883114	0.876131
LOC429682	-1.13318	1.88893	3.11631	0.088472	0.876131
APBB3	1.51373	1.81215	3.11361	0.0886029	0.876131
LOXL3	1.77965	3.15572	3.11284	0.08864	0.876131
LOC429249	1.25238	1.45578	3.11196	0.0886828	0.876131
FAM151B	-1.31259	1.69316	3.11038	0.08876	0.876131
CD99	-1.28346	5.23519	3.10621	0.088963	0.876131
DECR1	0.821467	3.64255	3.10488	0.0890279	0.876131
NDUFV2	-0.713629	5.16367	3.10401	0.0890707	0.876131
SMOC1	0.986689	4.79474	3.09838	0.089346	0.876131
LOC121107479	-1.20173	2.03599	3.09727	0.0894007	0.876131
RAPH1	-0.839685	6.93545	3.09718	0.0894053	0.876131
SELENOP1	-0.735673	5.13741	3.09629	0.0894488	0.876131
HYKK	-1.72615	1.85008	3.08799	0.0898575	0.876131
TTLL2	1.31882	3.62763	3.08419	0.0900452	0.876131
LOC101748923	-1.31043	1.72574	3.85111	0.0900507	0.876131
FANCL	-1.52323	1.74111	3.3748	0.0900507	0.876131
FREM1	-1.32553	5.21027	3.08394	0.0900576	0.876131
POLD2	1.15502	3.28634	3.08012	0.0902467	0.876131
LOC121108811	-1.74244	1.76765	3.07776	0.0903641	0.876131
LOC100858664	-0.833456	4.46598	3.07705	0.0903992	0.876131
TUBE1	-1.53639	2.14644	3.0764	0.0904318	0.876131
SLC25A26	-1.05295	4.31678	3.07003	0.0907493	0.876131
CARD11	-1.49669	1.69091	3.06916	0.0907927	0.876131
LOC107053809	1.3159	1.82641	3.06715	0.0908931	0.876131
PIAS4	1.13319	2.63993	3.06474	0.0910136	0.876131
MOG	-2.00711	1.80062	3.06116	0.0911932	0.876131
RORB	-1.34905	1.64319	3.06019	0.0912417	0.876131
CHIC2	0.774288	3.55214	3.05892	0.0913059	0.876131
SYNGR2	0.75892	3.78935	3.05684	0.0914106	0.876131
ZFPM1	1.63458	3.95483	3.05569	0.0914681	0.876131
MXRA5	-1.17325	2.50103	3.0553	0.0914881	0.876131
LOC100857858	-1.00525	3.50093	3.05161	0.0916739	0.876131
EDNRB2	-1.51796	2.57433	3.04772	0.0918707	0.876131
BRCA1	-1.17038	4.9046	3.04555	0.0919805	0.876131
LOC121107504	1.24027	1.91505	3.04544	0.0919862	0.876131
RSPO2	-2.06942	1.53273	3.04093	0.0922155	0.876131
CAV1	1.07257	2.6825	3.03695	0.0924182	0.876131
MAP4K3	-0.74049	7.01699	3.03626	0.0924531	0.876131
IQCA1	1.58434	1.76543	3.03494	0.0925207	0.876131
LOC101751262	1.17391	1.9775	3.03266	0.0926369	0.876131
SORL1	0.801652	5.68924	3.02953	0.0927971	0.876131
TGFBI	-2.18023	3.83462	3.02916	0.0928161	0.876131
DDTL	-0.767816	4.90509	3.02804	0.0928733	0.876131
RDH8L	1.65993	1.50241	3.37757	0.0928764	0.876131
THRA	1.62713	1.50041	3.55255	0.0928764	0.876131
AFMID	1.70676	1.48534	3.45017	0.0928764	0.876131
LOC112533408	1.32889	1.36975	3.67387	0.0928764	0.876131
SLC9A4	1.71957	1.45275	4.14069	0.0928764	0.876131
FAM181B	1.46839	1.39165	3.94053	0.0928764	0.876131
LOC121113473	1.55883	1.40535	4.02969	0.0928764	0.876131
IL6R	1.52089	1.4016	3.9953	0.0928764	0.876131
LOC121113294	1.2685	1.33751	3.93011	0.0928764	0.876131
LOC121111151	1.29125	1.34207	3.92192	0.0928764	0.876131
LOC121107148	1.46034	1.37017	4.3313	0.0928764	0.876131
LOC121107695	1.52729	1.37877	4.55762	0.0928764	0.876131
MORN2	1.77976	1.44661	4.41124	0.0928764	0.876131
LOC121110985	1.53221	1.39069	4.02668	0.0928764	0.876131
[truncated: 17,563 more rows]

## Sheet: EdgeR Age Comparison
Gene	logFC	logCPM	F	PValue	FDR
COL1A1	9.80319	9.41106	92.9439	1.57136e-10	3.0739e-06
HBE1	6.48031	6.67333	84.8417	4.2882e-10	4.19429e-06
UBE2U	5.69626	2.6937	81.5254	6.60529e-10	4.30709e-06
SPP1	10.5474	8.80677	76.9895	1.21895e-09	5.96129e-06
SATB2	8.2563	4.88734	72.9817	2.14249e-09	8.38228e-06
PBK	5.00072	4.74635	69.6839	3.46676e-09	9.24809e-06
COL1A2	7.14964	8.98362	69.4776	3.57468e-09	9.24809e-06
SMC2	5.65404	5.08416	69.0991	3.78206e-09	9.24809e-06
BGLAP	7.73388	4.44208	65.8073	6.2362e-09	1.35547e-05
MUC13	-6.38414	5.39269	62.1981	1.10172e-08	2.15518e-05
FASTKD1	-5.03719	4.06455	59.4799	1.71753e-08	2.83872e-05
COL3A1	3.5507	8.79717	59.3969	1.74137e-08	2.83872e-05
LOC121108809	12.2172	8.85274	54.8251	3.79883e-08	5.31669e-05
MMP13	8.68743	5.77177	54.8158	3.80501e-08	5.31669e-05
LOC121108810	9.55651	6.20278	53.1451	5.11587e-08	6.03544e-05
LOC121108840	10.2511	6.89152	52.8497	5.39426e-08	6.03544e-05
LOC121108819	10.5302	7.16939	52.7923	5.45017e-08	6.03544e-05
LOC121108825	10.8692	7.50788	52.6879	5.55352e-08	6.03544e-05
LOC121108822	10.7287	7.3679	50.8796	7.71979e-08	7.49346e-05
LOC121108824	10.4841	7.12393	50.8791	7.7205e-08	7.49346e-05
IGLL1	-6.71627	8.53826	50.6564	8.04431e-08	7.49346e-05
CKS2	3.209	3.65854	48.9402	1.10855e-07	9.85705e-05
IFITM5	6.5319	4.3212	48.6242	1.17691e-07	0.000100099
CKS1B	3.18395	3.58827	45.4547	2.1757e-07	0.000173005
CTSK	5.90945	4.84204	45.3735	2.21098e-07	0.000173005
TOP2A	3.75082	3.78413	44.5341	2.614e-07	0.000196674
TGFBI	5.54165	3.80686	43.2103	3.41786e-07	0.00024763
AKR1D1	6.21076	3.0834	42.1925	4.21502e-07	0.00028756
ACP5	5.55305	4.31778	42.138	4.26297e-07	0.00028756
LOC107055278	3.01854	13.8811	40.106	6.54221e-07	0.000426596
MX1	-6.50157	5.3502	39.4955	7.45969e-07	0.000468483
LOC121109807	-4.35803	4.01297	39.3708	7.66357e-07	0.000468483
COCH	5.99557	4.82034	39.0932	8.13894e-07	0.000482466
TK1	4.3263	1.91512	38.3256	9.62588e-07	0.000553828
GH	3.16405	13.9019	37.0119	1.28876e-06	0.000720309
CENPE	4.23977	3.87354	36.6657	1.39318e-06	0.000757039
ACAN	7.96617	5.48086	36.2635	1.526e-06	0.000806319
IBSP	10.1727	6.27464	45.2654	1.56631e-06	0.000806319
CPLX1	-4.00784	3.73986	35.9269	1.64758e-06	0.000811408
PANX3	5.62051	3.28143	35.8853	1.6633e-06	0.000811408
TMEM119	6.43864	3.16232	35.7882	1.70063e-06	0.000811408
RRM2	4.3204	2.34263	35.6753	1.74521e-06	0.000812851
MYOCD	-6.99221	5.05551	34.8766	2.09838e-06	0.000954616
COL4A4	-4.34406	3.535	34.3606	2.36679e-06	0.00105225
GRID1	-3.748	4.76047	33.8987	2.63833e-06	0.00114691
GPIHBP1	5.51255	2.55434	33.6109	2.82424e-06	0.00118429
COL10A1	5.18766	5.72227	33.5795	2.84539e-06	0.00118429
PLEKHA6	-3.88896	5.78089	33.4763	2.916e-06	0.00118839
COL5A2	3.63414	4.47034	32.625	3.57528e-06	0.00142734
TBXAS1	-3.78345	4.39578	32.5131	3.67313e-06	0.00143708
RASL10A	3.32	4.50622	32.3641	3.808e-06	0.00146063
DMP1	8.0337	4.1488	39.2434	4.19012e-06	0.00157629
LOC121108846	13.0573	9.16249	38.2251	4.99925e-06	0.00171143
LOC121108838	11.4148	7.52583	38.0945	5.11491e-06	0.00171143
LOC121108841	11.4461	7.55692	38.0835	5.12482e-06	0.00171143
LOC121108848	11.4543	7.56512	38.0773	5.13041e-06	0.00171143
INCENP	4.49699	2.68308	31.1229	5.16045e-06	0.00171143
CDC45	4.10935	2.50211	31.1035	5.18528e-06	0.00171143
PIK3C2G	-4.05994	4.23283	30.7519	5.65843e-06	0.00171143
LOC121108839	11.9243	8.03245	37.1951	5.99634e-06	0.00171143
PRRX1	4.36136	4.45833	30.5149	6.0033e-06	0.00171143
CUX2	-3.2647	4.81718	30.4373	6.12113e-06	0.00171143
CCNB1	3.07478	2.94489	30.4059	6.16951e-06	0.00171143
LOC121108827	11.2307	7.34286	36.8174	6.41539e-06	0.00171143
LOC121108833	11.3152	7.42684	36.7966	6.43934e-06	0.00171143
LOC121108834	11.3152	7.42684	36.7966	6.43934e-06	0.00171143
LOC121108835	11.3152	7.42684	36.7966	6.43934e-06	0.00171143
LOC121108836	11.3152	7.42684	36.7966	6.43934e-06	0.00171143
LOC121108844	11.3173	7.42885	36.7966	6.43934e-06	0.00171143
LOC121108837	11.3197	7.43126	36.7956	6.44051e-06	0.00171143
LOC121108845	11.3806	7.49192	36.7725	6.46727e-06	0.00171143
IL17RD	-5.33798	3.77807	29.9277	6.9586e-06	0.00171143
LGALS1A	4.27402	3.65757	29.7431	7.29161e-06	0.00171143
LOC121108831	9.31157	5.4437	35.8897	7.58819e-06	0.00171143
LOC112530494	9.24798	5.37649	35.8651	7.62236e-06	0.00171143
LOC121108189	9.24445	5.37289	35.8632	7.62492e-06	0.00171143
LOC121108196	9.3692	5.49933	35.845	7.65036e-06	0.00171143
LOC121108197	9.3692	5.49933	35.845	7.65036e-06	0.00171143
LOC121108198	9.3692	5.49933	35.845	7.65036e-06	0.00171143
LOC121108200	9.3692	5.49933	35.845	7.65036e-06	0.00171143
LOC121108201	9.3692	5.49933	35.845	7.65036e-06	0.00171143
LOC121108202	9.3692	5.49933	35.845	7.65036e-06	0.00171143
LOC121108203	9.3692	5.49933	35.845	7.65036e-06	0.00171143
LOC121108204	9.3692	5.49933	35.845	7.65036e-06	0.00171143
LOC121108205	9.3692	5.49933	35.845	7.65036e-06	0.00171143
LOC121108199	9.37081	5.50097	35.8449	7.65049e-06	0.00171143
HINTW	9.4334	5.56278	35.8206	7.68457e-06	0.00171143
TMCC3	-6.37311	3.24133	34.7412	7.69891e-06	0.00171143
MRC2	3.72707	3.19882	29.4307	7.89466e-06	0.00173523
BGN	4.91169	3.06645	29.293	8.17727e-06	0.00177738
PTH2R	5.03626	2.75348	29.1441	8.49503e-06	0.00182615
TNC	10.2912	6.39658	34.493	9.82463e-06	0.00208902
COLEC12	3.98765	3.71585	27.9009	1.17273e-05	0.00246678
CKAP2	3.57463	2.28512	27.7909	1.20713e-05	0.00251211
NTS	-5.76947	4.14612	27.6423	1.25526e-05	0.00258478
USP35	-4.95837	3.38596	27.5804	1.27592e-05	0.00259996
LOC101749927	-4.65925	3.28301	27.5107	1.29964e-05	0.00262098
ECM2	3.85386	3.2899	27.3984	1.33885e-05	0.0026725
SH3GLB2	-3.03733	5.84542	27.3025	1.37329e-05	0.00271356
CDCA7	4.21099	2.26969	27.2325	1.39908e-05	0.00272735
MMP2	2.95084	4.50346	27.2081	1.40815e-05	0.00272735
FSHB	-5.21686	5.16487	27.0031	1.48719e-05	0.00284912
ZGRF1	6.24137	2.60657	32.2823	1.50015e-05	0.00284912
FAP	4.50782	4.52832	26.8278	1.5585e-05	0.00289336
LOC418303	4.77713	2.43911	26.8094	1.56622e-05	0.00289336
TPX2	3.52997	4.87298	26.8056	1.56781e-05	0.00289336
FABP9	5.11025	1.91334	31.9126	1.61311e-05	0.00294455
SPC25	3.21535	3.20305	26.6705	1.62566e-05	0.00294455
COL5A1	2.99774	7.33271	26.5786	1.66629e-05	0.00297241
LOC107053852	5.67641	6.16494	26.5672	1.67143e-05	0.00297241
C1QTNF6	5.02063	3.3373	26.4886	1.70716e-05	0.00299254
SLC13A5	4.84509	4.83591	26.4752	1.71334e-05	0.00299254
COL11A1	3.6205	8.05764	26.2143	1.8385e-05	0.00318272
LUM	3.04721	6.23196	25.9236	1.98956e-05	0.00341402
THBS2	4.20516	4.51603	25.7446	2.08916e-05	0.00355375
LOC101752077	5.06664	2.24556	25.4521	2.26358e-05	0.0037931
ITGB3	4.30197	2.77636	25.444	2.26865e-05	0.0037931
ADAM33	4.27661	2.69854	25.3247	2.34442e-05	0.00388656
ANO3	-4.30125	3.50359	25.2	2.42646e-05	0.00395879
COL6A1	3.42668	5.33963	25.1971	2.42846e-05	0.00395879
SGMS2	2.58788	6.97891	24.954	2.59762e-05	0.00419593
MMP10	4.78504	2.12059	24.8859	2.64721e-05	0.00419593
NOS1	-3.8674	3.30036	24.8703	2.65873e-05	0.00419593
SPINT1	-2.76086	4.69548	24.8689	2.65972e-05	0.00419593
MYL3	4.37093	1.89406	24.6537	2.82422e-05	0.00441979
LOC101750102	-5.78011	2.83274	28.3365	2.86023e-05	0.00442359
TRAPPC13	-2.693	4.59688	24.5938	2.87187e-05	0.00442359
OCM1	4.59098	3.96092	24.5302	2.9234e-05	0.00446777
BMP6	4.2894	2.15349	24.4699	2.97325e-05	0.00450874
PPP1R1C	-3.30496	5.19737	24.409	3.0245e-05	0.00451524
LEF1	4.72364	3.32295	24.3746	3.05382e-05	0.00451524
HBAD	2.3185	9.67719	24.3743	3.0541e-05	0.00451524
LOC431003	4.20598	2.79889	24.356	3.06986e-05	0.00451524
FOXM1	5.50789	2.57131	24.2916	3.12597e-05	0.00456345
CCNB3	4.13733	2.34565	24.2089	3.19962e-05	0.00462919
NUSAP1	3.40503	2.37301	24.1882	3.21833e-05	0.00462919
DENND6B	-3.34768	3.8188	24.0809	3.31723e-05	0.00473661
LECT1	4.73036	1.99013	23.8199	3.57189e-05	0.00503666
COL2A1	8.89489	4.99794	28.0298	3.57885e-05	0.00503666
MOG	4.70684	1.78799	27.961	3.63194e-05	0.00505769
KCNH1	-7.64348	4.23218	27.217	3.66412e-05	0.00505769
POSTN	4.80748	7.01703	23.7233	3.67137e-05	0.00505769
FAM46C	-2.94665	4.68669	23.5466	3.86108e-05	0.00527345
CATH2	4.01581	1.54732	27.6513	3.8819e-05	0.00527345
LOC121108842	3.90709	1.78538	23.4149	4.00934e-05	0.00540901
APCDD1L	4.37286	2.63128	23.346	4.0893e-05	0.0054791
FAM132A	6.26659	2.59764	27.2915	4.19629e-05	0.0055842
LOC121108811	3.57454	1.76531	23.1673	4.3048e-05	0.00568989
PHEX	4.3075	5.88949	23.0212	4.48998e-05	0.00589483
SLC37A2	5.73911	5.11788	22.7888	4.80247e-05	0.00624839
MRM1	-3.38893	5.62702	22.774	4.82316e-05	0.00624839
ZIC2	3.73226	1.8558	22.6473	5.00399e-05	0.00639956
COL9A1	7.75643	3.88524	26.4877	5.00528e-05	0.00639956
LOC112533272	-3.64449	2.50537	22.5566	5.13797e-05	0.00652656
ZDHHC2	-2.99559	4.02145	22.4383	5.31853e-05	0.00663843
SLC6A9	4.18413	2.65801	22.4378	5.31938e-05	0.00663843
TSPO2	4.62891	2.13255	22.4324	5.32785e-05	0.00663843
CDCA3	4.526	1.71306	26.1115	5.44173e-05	0.0067118
FST	4.69201	2.06813	22.3515	5.45536e-05	0.0067118
TOM1L1	-3.00442	4.96064	22.3031	5.53323e-05	0.00676507
PLAC9	3.79116	4.75102	22.2579	5.60717e-05	0.00680463
SPAG5	3.34771	1.53494	22.2409	5.63516e-05	0.00680463
ANLN	3.1904	2.64386	22.2059	5.69349e-05	0.00683289
CGA	-2.32943	13.1959	21.9368	6.16312e-05	0.0073514
MAFB	3.33291	3.66352	21.8015	6.41482e-05	0.00757033
CWH43	-4.20113	3.00652	21.7967	6.42406e-05	0.00757033
ST6GAL2	-3.78261	3.61457	21.7351	6.54242e-05	0.00766365
EPHA3	2.2965	5.96582	21.6957	6.61946e-05	0.00769391
LOC423119	3.55677	3.40518	21.6817	6.64692e-05	0.00769391
TNNC2	3.80963	1.71784	21.6467	6.7164e-05	0.0077286
MMP9	5.87561	2.34215	25.1435	6.77066e-05	0.00774548
CDH18	-2.82768	4.1981	21.5264	6.96139e-05	0.00791737
CARTPT	4.11833	1.85591	21.4965	7.02365e-05	0.00794201
HAPLN1	5.2461	6.59779	21.418	7.19021e-05	0.00799976
CACNA1H	-5.60414	2.71888	24.2926	7.20905e-05	0.00799976
SDC2	2.72289	4.91717	21.4068	7.2144e-05	0.00799976
ATP6V0D2	5.50855	2.12443	24.8481	7.24461e-05	0.00799976
DLGAP5	3.66161	1.83846	21.3746	7.28412e-05	0.00799976
PLA2G10L	5.13836	2.3599	21.3581	7.3201e-05	0.00799976
SLC13A3	3.93826	5.15034	21.2589	7.54079e-05	0.00815896
TCF20	-2.27187	6.16759	21.2321	7.60174e-05	0.00815896
TMEM88B	-2.4364	3.65553	21.2027	7.66897e-05	0.00815896
FOCAD	-2.72649	4.92243	21.2018	7.67122e-05	0.00815896
SH2D4B	3.57483	1.66337	21.2004	7.67431e-05	0.00815896
SCN4A	3.48089	1.7949	21.1252	7.84969e-05	0.00830031
CSTA	4.05602	3.11762	21.0206	8.10079e-05	0.00851977
PLA2G10	3.663	4.98905	20.9654	8.23669e-05	0.00861637
CDC20	3.25351	2.06525	20.8755	8.46354e-05	0.00880658
COL9A3	4.32161	2.51387	20.8241	8.59601e-05	0.00887029
SELP	3.64204	1.70732	20.8166	8.61545e-05	0.00887029
ALDH1A1	-2.86948	4.26958	20.7189	8.87437e-05	0.00908903
DTL	3.48763	1.60826	20.5865	9.23868e-05	0.00941287
SERPINH1	2.47747	6.92413	20.4842	9.53112e-05	0.00966051
PRRX2	4.78768	1.81124	23.6259	9.6344e-05	0.00971032
PLP1	3.9367	3.44133	20.4335	9.67954e-05	0.00971032
TMEM104	-4.04886	2.91008	20.3642	9.88663e-05	0.00986747
NCKIPSD	-2.91302	3.24384	20.2388	0.000102738	0.0102018
LOC107053772	-3.39874	3.0134	20.1546	0.000105426	0.010407
COL6A2	3.1507	3.74361	20.141	0.000105868	0.010407
LOC430697	-3.12787	3.59457	20.1056	0.000107024	0.0104681
CENPP	3.62134	2.7054	20.0315	0.000109495	0.0105608
LOC121108855	4.29483	1.91853	20.0294	0.000109564	0.0105608
CSRNP3	-2.66352	5.40193	20.0286	0.000109592	0.0105608
SPAM1	3.63026	1.8516	19.9416	0.000112571	0.0107946
TMEM184A	-2.46793	4.54552	19.8661	0.000115228	0.0109956
LAPTM4B	-3.49165	2.41798	19.8126	0.000117151	0.0111248
SIM1	4.601	1.98068	19.7595	0.000119092	0.0111775
NUF2	2.59586	3.2373	19.7532	0.000119325	0.0111775
COL22A1	3.99018	3.59442	19.739	0.000119851	0.0111775
COL8A1	3.61538	3.71373	19.7353	0.000119991	0.0111775
LOC101750687	3.69461	2.479	19.6863	0.000121828	0.0112947
SPARC	2.1885	4.9572	19.6574	0.000122926	0.0113428
RUFY4	4.28121	1.89001	19.5706	0.000126288	0.0115983
LOC430910	3.95571	2.99336	19.5166	0.00012843	0.01174
ADAMTS7	4.09136	2.46586	19.4811	0.00012986	0.0118154
TRPM1	-4.90149	4.01887	19.4549	0.000130926	0.0118573
PAPPA2	2.88712	4.03101	19.4311	0.000131901	0.0118906
LOX	3.63143	2.76158	19.3683	0.000134512	0.0120703
CDH23	3.68739	1.68992	19.339	0.000135753	0.0121261
IL18BP	5.71645	2.24878	22.16	0.000137178	0.0121976
KAZALD1	3.71837	2.00348	19.2896	0.000137868	0.0122035
LOC121111451	3.92384	2.22933	19.2457	0.000139777	0.0122778
SSBP2	-1.67856	6.83718	19.2415	0.000139963	0.0122778
ZNF488	5.54329	2.15277	21.9116	0.00014583	0.0126654
SPACA1	-5.03802	2.38057	21.4358	0.000146274	0.0126654
LOC426615	3.96153	3.32706	19.1	0.000146324	0.0126654
GJA1	3.1083	5.52148	19.0555	0.000148384	0.0127872
TMPRSS7	5.08482	2.03144	21.7524	0.000151694	0.013015
TLR3	-3.20343	3.07933	18.9486	0.00015347	0.01311
LOC121108832	3.48785	1.76546	18.6851	0.000166824	0.0141327
OSTN	3.85653	2.95129	18.6839	0.000166888	0.0141327
LOXL4	4.58111	1.7184	21.2695	0.000171128	0.0144293
PDK4	2.89701	3.94693	18.4811	0.000178022	0.014872
KPNA2	3.58784	2.40973	18.47	0.000178655	0.014872
MME	3.58654	1.87908	18.4699	0.000178659	0.014872
KCNK10	-2.81367	3.62628	18.4266	0.000181145	0.0149866
CCN3	3.01535	2.35602	18.4193	0.000181567	0.0149866
THAP4	-3.25834	3.08632	18.2684	0.000190555	0.0156624
CLEC3B	3.26341	3.40306	18.2013	0.000194705	0.0159365
BIRC5	2.93836	2.99478	18.1735	0.000196454	0.0160126
MATN1	5.19611	1.95584	20.5393	0.000205941	0.0167162
SMG7	-2.65343	4.56333	17.9865	0.000208648	0.0168008
STAMBPL1	-3.20995	4.07852	17.9736	0.00020952	0.0168008
DEAF1	-4.17066	2.83463	17.973	0.000209559	0.0168008
SKA3	3.62039	1.46807	20.4289	0.000211853	0.0169153
ACTA2	3.21409	3.17344	17.8095	0.000220948	0.0175022
STMN1	1.5064	8.26481	17.8089	0.000220992	0.0175022
UNC119	-5.12637	2.4319	19.843	0.000221968	0.0175086
TWIST1	3.94432	1.88365	17.762	0.000224375	0.0176274
MBP	2.37599	7.17688	17.7317	0.000226594	0.0177305
FAM149A	-2.97825	3.77649	17.6725	0.000230995	0.0179899
C1S	-2.56921	4.05436	17.6625	0.000231748	0.0179899
FN1	3.11148	6.07339	17.6191	0.000235051	0.0181742
TRAF1	-3.23413	2.85636	17.577	0.000238295	0.0182995
LOC415787	-2.97601	4.34409	17.5738	0.000238542	0.0182995
ZHX2	-3.25806	3.26549	17.5326	0.000241775	0.018475
BAMBI	3.02191	3.44362	17.5176	0.000242958	0.0184931
CLSPN	3.52442	3.87228	17.4838	0.000245653	0.0186258
LIPC	4.04206	3.57066	17.4676	0.000246956	0.0186523
CRIP1	2.505	2.64457	17.4486	0.000248497	0.0186966
ME3	-2.61284	3.87032	17.4135	0.000251367	0.01884
MLIP	4.60078	1.72097	19.6071	0.000262246	0.0195804
LOC121109760	3.94664	2.12574	17.2668	0.000263751	0.0196178
GHRHR-LR	-3.35408	2.33971	17.1932	0.000270211	0.0199525
CDKN3	3.39292	1.63109	17.1923	0.00027029	0.0199525
MGP	2.52587	5.65596	17.1494	0.000274136	0.0201604
ZIC3	5.69084	2.26213	19.3837	0.000278131	0.0203775
SNCA	-1.98036	5.08156	17.0624	0.000282115	0.0205313
AvBD7	3.63151	1.47179	19.3175	0.000283046	0.0205313
RPGRIP1L	-2.66873	4.38244	17.0489	0.000283378	0.0205313
LAT2	3.91156	2.02732	16.997	0.000288281	0.0208068
REM1	3.96869	1.54186	19.2349	0.000289309	0.0208068
ITGB2	3.23472	1.50046	16.8773	0.000299938	0.0214923
LOC107051664	3.54707	1.69504	16.7678	0.000311036	0.0221326
LOC420107	4.92511	1.84178	18.9617	0.000311138	0.0221326
CHST9	-2.61491	5.58065	16.7424	0.000313683	0.0222328
WBSCR27	3.03504	1.75854	16.655	0.000322948	0.0228069
PRDM1	3.95354	2.94409	16.6068	0.000328178	0.0230929
CHMP4C	-2.9312	2.69475	16.5092	0.000339057	0.0236387
CGREF1	3.0602	2.26547	16.5081	0.000339186	0.0236387
DDIT4	2.21595	3.07182	16.5048	0.000339561	0.0236387
SULT1E1	3.55335	1.64533	16.4309	0.000348075	0.0241456
HELZ2	-3.58698	3.08536	16.3611	0.00035632	0.0245723
TMEM94	-2.09207	5.15611	16.3576	0.00035674	0.0245723
BMP5	3.48112	1.55308	16.3156	0.000361814	0.0246745
LOC107053557	2.55931	2.70518	16.3124	0.000362194	0.0246745
LOC107049146	3.56091	1.80497	16.3064	0.000362936	0.0246745
ZDHHC23	-2.65811	3.50126	16.3036	0.000363269	0.0246745
TAC1	3.26419	1.39987	18.348	0.000367112	0.0247945
CDC14B	-1.66806	5.77725	16.2686	0.00036757	0.0247945
LOC121107687	1.96988	7.05891	16.2491	0.000369992	0.0248721
NIN	-2.76277	5.02536	16.1873	0.00037779	0.0249467
SNAI2	3.38593	3.04885	16.1794	0.000378794	0.0249467
SLC4A8	-2.55906	4.3976	16.1789	0.000378862	0.0249467
SPATA7	-2.78743	3.84911	16.1765	0.00037917	0.0249467
PAX1	3.54342	1.44634	18.2284	0.000379267	0.0249467
DMXL2	-1.47196	7.79701	16.1721	0.000379724	0.0249467
CYTL1	3.30416	2.06978	16.1698	0.000380029	0.0249467
SHOX2	-1.9919	4.54081	16.1472	0.000382937	0.024983
ZNF469	3.53292	2.58349	16.1456	0.000383136	0.024983
PHACTR1	-2.76259	5.36697	16.1351	0.0003845	0.0249886
CNN2	2.88906	3.02398	16.0993	0.000389176	0.0250984
PSTPIP2	4.97603	1.85616	18.1238	0.000390269	0.0250984
SGO1	3.13104	2.14107	16.0852	0.000391037	0.0250984
KRT7	2.17689	3.34073	16.0831	0.00039132	0.0250984
PLTP	4.30211	2.65166	16.0205	0.000399696	0.0255518
SLC4A1	2.02982	5.79134	15.9865	0.000404327	0.0256135
STXBP4	-2.47617	4.32881	15.9785	0.000405434	0.0256135
MUC2	4.25805	2.34231	15.9746	0.000405966	0.0256135
TBXA2R	3.02456	1.45878	15.9662	0.000407122	0.0256135
CHRNA10	3.47555	1.44308	17.9689	0.000407208	0.0256135
LOC101749734	-2.97837	4.10071	15.9548	0.000408698	0.0256248
MDFI	3.7721	1.49399	17.9254	0.000412103	0.0257558
PLEKHG5	-3.13625	4.77089	15.8319	0.000426128	0.0265475
LOC107052204	-2.77078	6.10844	15.813	0.000428878	0.026634
HBA1	1.65218	10.1041	15.7885	0.000432475	0.0267724
FNDC1	3.32526	2.59041	15.7685	0.000435433	0.0268705
PITX3	-2.12484	4.30847	15.713	0.000443755	0.0272979
FOSL2	2.72646	3.07071	15.7036	0.00044518	0.0272997
CDK1	2.52978	3.47913	15.6823	0.000448426	0.0274004
CKAP4	1.85693	4.18356	15.6745	0.000449623	0.0274004
ASPM	2.52117	3.26807	15.6433	0.000454458	0.027609
UBE2T	2.41778	5.70796	15.5924	0.000462437	0.0280068
COL12A1	4.08099	6.32186	15.5535	0.000468644	0.0282694
UNC13C	-2.63045	3.5388	15.5471	0.000469664	0.0282694
FAM184B	-2.94793	2.64442	15.4713	0.000482048	0.028801
CENPH	2.85286	2.2724	15.4692	0.000482391	0.028801
MIEF2	-4.84364	2.28054	17.0436	0.000483066	0.028801
AEBP1	3.21167	1.949	15.446	0.000486259	0.028801
MYOZ2	3.3107	1.40872	17.3108	0.000488802	0.028801
RASA4B	3.3107	1.40872	17.3108	0.000488802	0.028801
TRIM54	3.3107	1.40872	17.3108	0.000488802	0.028801
PHOSPHO1	3.00522	4.52388	15.3873	0.000496176	0.0291477
CCDC80	2.42715	4.01746	15.3472	0.000503073	0.0294644
PLEKHA7	-2.18886	5.69251	15.3235	0.000507198	0.0295202
NCAPG	3.22199	2.0554	15.3185	0.000508083	0.0295202
ANKFN1	-6.60614	3.41192	16.866	0.000508553	0.0295202
DLX5	3.61239	1.86004	15.2495	0.000520329	0.0301144
FGFR4	3.68723	1.64672	15.2085	0.000527744	0.0304535
VIT	3.65824	1.81615	15.1815	0.000532703	0.0306492
ATP2C2	-2.68841	2.70198	15.168	0.000535193	0.0307022
ADGRG1	-2.7291	3.41889	15.1568	0.000537274	0.0307314
GNB1L	-2.70963	3.46113	15.1362	0.000541132	0.0308619
TAGLN	3.68104	2.18983	15.1275	0.00054275	0.0308642
LOC100857686	4.02473	1.55252	16.9076	0.000547635	0.0309693
AvBD6	3.14237	1.38007	16.8978	0.000549157	0.0309693
LOC121110262	-2.71917	2.45915	15.0927	0.000549349	0.0309693
NPTX2	-3.21085	2.38079	15.0181	0.000563754	0.0316901
PACSIN3	-2.34938	3.9937	14.9793	0.000571424	0.0320292
MVB12B	-2.09963	7.06622	14.9566	0.000575941	0.0321784
RAD54L2	-2.48568	3.09883	14.9495	0.000577375	0.0321784
ANAPC16	-1.47649	4.55528	14.8921	0.000589029	0.0327346
SELENOP2	3.48669	1.43719	16.627	0.000593175	0.0327965
WNT5B	3.66466	1.84908	14.8671	0.000594195	0.0327965
COMP	3.42582	3.25405	14.8624	0.000595171	0.0327965
TAF5L	-4.3163	2.02101	16.2211	0.00061437	0.0336414
NDC80	3.65915	1.46429	16.5003	0.000615109	0.0336414
CENPA	2.80323	1.41683	15.0296	0.000617384	0.0336414
TRAIP	2.93564	1.47743	16.1211	0.000617384	0.0336414
LOC121108333	3.11706	1.37342	16.4525	0.000623608	0.0338861
PEX26	-3.18681	2.91026	14.7015	0.000629629	0.0341186
TMEM196	-6.21815	3.12999	16.1172	0.000633579	0.0342378
LOC107054787	3.16715	1.53636	14.67	0.000636607	0.0343066
NAV1	-3.11239	3.77424	14.6055	0.000651194	0.0349963
SRPX	2.22096	6.08428	14.59	0.000654758	0.0350914
PAQR7	-2.39229	4.66638	14.5765	0.000657871	0.0351619
VDR	3.12827	1.7036	14.5654	0.000660433	0.0352027
LOC112530656	-2.23856	3.73113	14.5245	0.000670006	0.0356159
CAV1	-2.6545	2.69946	14.511	0.000673208	0.03566
RAB22A	-3.50678	2.42885	14.5056	0.00067448	0.03566
ZNFY4	-3.59659	2.91555	14.432	0.000692222	0.0364993
TBX3	-2.43383	4.23527	14.4189	0.000695414	0.0365691
LOC419333	3.91756	1.80391	14.3745	0.000706419	0.0370482
PRLR	-1.70308	9.98218	14.3628	0.000709347	0.0371023
TNMD	3.26954	1.86886	14.3491	0.000712786	0.0371827
LOC107052003	4.03379	1.55332	15.9595	0.000719315	0.0374235
TNN	3.62078	1.58036	14.3137	0.000721784	0.0374523
ZNFY2	-3.46803	3.13296	14.2934	0.000726982	0.0376223
KRT10	2.95275	1.87044	14.2838	0.000729462	0.037651
GDA	-1.53761	6.5321	14.2699	0.000733058	0.037737
ADAM8	4.67838	1.74284	15.8645	0.000739573	0.0379725
ENTPD1	3.67464	1.90931	14.2145	0.000747607	0.0382845
DUSP26	-4.71071	2.20908	15.5047	0.000761191	0.0388784
ARRDC3	-1.52126	5.98097	14.1257	0.00077159	0.0393069
HTR1B	2.95247	1.49681	14.102	0.000778127	0.0394126
PENK	2.21578	3.26657	14.099	0.000778962	0.0394126
TMEM151B	-2.62863	3.34662	14.0963	0.000779709	0.0394126
ASIC2	-2.09842	4.16532	14.0353	0.000796834	0.0401744
QPCT	-1.60864	5.44356	14.0108	0.000803854	0.0404241
TLR1B	-2.60322	3.62317	13.9649	0.00081712	0.0409458
RASGRP1	-3.52794	3.81308	13.9605	0.000818413	0.0409458
POMT2	-2.50409	4.00372	13.9441	0.000823242	0.0410823
CHAD	3.73983	2.5867	13.9217	0.00082986	0.0412123
CENPF	1.91527	7.05174	13.921	0.00083006	0.0412123
SLC28A3	-2.74363	2.73218	13.8877	0.000840005	0.0415147
LOC418114	2.93402	1.57549	13.8864	0.000840395	0.0415147
LOC107053737	-2.91624	4.6215	13.865	0.000846874	0.0416517
ELF5	3.17649	1.62632	13.8632	0.000847428	0.0416517
HBBA	1.60369	9.74661	13.8359	0.000855747	0.0418961
MRM2	-3.9912	2.70723	13.8329	0.000856684	0.0418961
FBXO16	-3.24068	2.88498	13.8253	0.000859013	0.0419053
LOC423474	2.18502	3.84469	13.8009	0.000866563	0.0421684
JPH2	2.87986	1.33715	15.2779	0.00087946	0.0425842
LOC112530177	2.87986	1.33715	15.2779	0.00087946	0.0425842
C14orf132	-2.40459	3.23224	13.7386	0.000886202	0.0427449
DRGX	2.86223	1.46818	13.7356	0.000887151	0.0427449
GNA14	-3.28577	2.43326	13.6775	0.000905877	0.04354
MAP3K14	-3.90646	2.66864	13.6398	0.000918286	0.0439106
TMEM38B	-3.49677	3.10763	13.6346	0.000919992	0.0439106
SLC26A1	2.82232	6.53601	13.6246	0.000923341	0.0439106
CSMD2	-5.49069	2.64827	14.8714	0.000923554	0.0439106
ARHGAP22	-2.36163	6.04939	13.6191	0.000925177	0.0439106
RSAD1	-3.97792	2.81243	13.6134	0.000927057	0.0439106
EVA1C	-3.0218	2.65314	13.5943	0.000933479	0.044108
SSH2	-2.53646	3.2291	13.5867	0.000936054	0.0441231
LOC121106865	-4.18895	1.96578	14.8149	0.000939817	0.0441489
UPK1B	3.86324	1.51043	15.0514	0.000941114	0.0441489
TNFAIP2	3.01735	2.14684	13.5536	0.000947312	0.0443333
FBXL17	-1.58181	4.75107	13.5414	0.000951479	0.044422
TOX2	-1.7819	5.8635	13.5226	0.000957996	0.0445329
HTRA1	2.30093	3.04903	13.5214	0.000958407	0.0445329
GALT	-3.77622	2.5865	13.4971	0.000966854	0.0447324
WWC1	-2.62166	4.17398	13.4959	0.000967273	0.0447324
RBP4	-2.2941	3.32009	13.4779	0.00097362	0.0447332
TWF1	-1.90043	3.45372	13.4764	0.00097414	0.0447332
LIMS1	-2.07932	4.82325	13.4764	0.00097415	0.0447332
HENMT1	-5.24752	2.50478	14.6891	0.00097711	0.0447362
PMLL	-4.39504	2.05581	14.6781	0.00098047	0.0447362
PUS7	-2.69941	5.14661	13.4568	0.000981078	0.0447362
EIF4ENIF1	-2.46995	4.60452	13.3889	0.00100554	0.0457451
APTX	-1.66092	5.09381	13.3804	0.00100866	0.0457807
TCFL5	3.86119	3.28688	13.3705	0.00101231	0.0458398
LRRC17	3.24025	4.27769	13.3517	0.00101922	0.0460462
LOC112530895	-2.58504	2.83045	13.2815	0.0010456	0.0471291
IGFBP2	1.61502	4.91698	13.2611	0.00105339	0.0473711
SELENBP1	-2.72504	3.94014	13.2158	0.00107094	0.0480499
MMP7	3.32547	1.59089	13.165	0.00109098	0.048837
SLC26A2	-2.44234	3.10466	13.1372	0.00110211	0.0492225
PRIMA1	-1.7967	3.68948	13.1266	0.00110642	0.0493026
PPFIA4	-2.62951	2.9641	13.1135	0.00111171	0.0494258
KCNA2	-1.96244	3.51573	13.0761	0.00112707	0.0499174
ATXN1	-5.52727	2.6734	14.2215	0.0011308	0.0499174
B3GALT1	-2.36257	3.6885	13.0658	0.00113132	0.0499174
LOC101750975	-4.8183	2.26494	14.2154	0.00113298	0.0499174
CTNND2	-2.22862	6.05456	13.0531	0.00113661	0.0499647
GREM1	3.42933	1.77618	13.0318	0.0011455	0.0502427
LOC101750051	-4.91394	2.31399	14.1097	0.00117139	0.0512635
FBLN2	3.35224	3.53364	12.9078	0.0011989	0.0523381
ADIPOQ	2.80373	1.83776	12.9023	0.0012013	0.0523381
C1H3ORF52	3.64401	1.66213	12.8691	0.00121608	0.0528642
GMPPB	1.55675	4.31578	12.8012	0.00124693	0.0540853
SNORC	3.8276	2.30228	12.7927	0.00125084	0.0541347
MFSD2A	2.96266	1.71352	12.7582	0.00126686	0.0547072
ASIC4	-2.72314	2.37777	12.7338	0.00127834	0.0550814
COMMD6	-1.45519	5.1119	12.6965	0.00129611	0.0556403
FAM196B	-4.20287	1.9722	13.7889	0.001297	0.0556403
LOC771972	-3.36853	3.06242	12.6867	0.00130085	0.0556432
P2RX7	-4.39932	2.06171	13.768	0.00130565	0.0556432
ZC3HAV1	-2.41359	4.5989	12.6745	0.00130673	0.0556432
AKAIN1	-3.18333	2.25014	12.6679	0.00130995	0.0556432
BRIP1	-2.18479	4.52675	12.6651	0.00131129	0.0556432
TMSB15B	1.73042	5.89129	12.6542	0.0013166	0.0557474
ABI3	3.49799	3.63094	12.6218	0.00133253	0.056177
GATB	-2.6207	3.38574	12.6167	0.00133503	0.056177
OLFML3	2.2398	2.94885	12.6161	0.00133536	0.056177
MT4	2.02815	4.51286	12.5998	0.00134346	0.0563397
HPS5	-2.25579	3.25082	12.5967	0.00134499	0.0563397
DMBX1	-1.96631	5.2077	12.5585	0.00136419	0.05695
ELAVL2	-4.63025	3.15335	12.5527	0.00136715	0.05695
LOC121108058	-2.47326	2.85164	12.5505	0.00136829	0.05695
MIPOL1	-1.91515	5.78514	12.5355	0.00137592	0.0571458
HMP19	-1.56319	4.55669	12.5202	0.00138378	0.0572479
NRSN1	-1.80985	6.45189	12.5193	0.00138423	0.0572479
VCAN	2.45337	2.87904	12.4686	0.00141061	0.0582158
MCM5	2.161	2.38199	12.4546	0.00141801	0.0583979
CCDC169	-2.45756	3.16282	12.4409	0.00142526	0.0584575
2004-09-01	-2.64469	3.45195	12.4406	0.00142543	0.0584575
KIFC2	3.40363	2.97112	12.4346	0.0014286	0.0584651
RASL10B	-3.44123	2.49	12.4212	0.00143578	0.0586363
LNX1	-2.382	5.7108	12.415	0.0014391	0.0586493
C2orf69	-4.05209	1.90881	13.4258	0.00145737	0.0591682
COL4A1	1.76998	5.98353	12.3803	0.00145788	0.0591682
LOC769359	-3.84928	1.82905	13.4091	0.00146525	0.0593441
KEL	3.37876	1.76369	12.3484	0.00147534	0.0596293
LOC107054563	-2.41535	2.7474	12.3146	0.00149416	0.0602654
KDM1B	-2.11328	3.12342	12.2971	0.00150397	0.0605362
RFX7	-1.99767	3.41153	12.2633	0.0015231	0.0608132
SMYD3	-2.25235	3.86936	12.2505	0.00153046	0.0608132
PTGFR	3.78232	1.78699	12.2488	0.00153141	0.0608132
ST6GALNAC1	-5.14037	2.44509	13.2573	0.0015391	0.0608132
FGR	2.77227	1.32803	14.7351	0.00154193	0.0608132
FAM83D	2.78675	1.33036	14.453	0.00154193	0.0608132
GFI1	2.78675	1.33036	14.453	0.00154193	0.0608132
EMID1	2.91548	1.34858	16.2992	0.00154193	0.0608132
CATH1	2.92353	1.34983	16.1439	0.00154193	0.0608132
LOC107055020	3.05351	1.36962	13.7584	0.00154193	0.0608132
LPAR3	2.83148	3.48156	12.1808	0.00157099	0.0618344
KCTD21	-2.76213	2.40074	12.1615	0.00158244	0.06216
LOC112530666	2.96699	1.35644	13.35	0.00159129	0.0623822
HEPH	-5.28165	2.52724	13.0714	0.00163523	0.0639766
AAED1	-1.76201	5.5854	12.0671	0.00163969	0.0639961
CROT	-1.9623	4.11778	12.0625	0.00164257	0.0639961
LOC107054281	-2.44129	5.71756	12.0577	0.00164554	0.0639961
ACR	2.63923	1.43355	12.0169	0.00167104	0.0648589
AGR2	-1.60579	4.01357	12.0085	0.00167637	0.0649371
CACNA1I	-4.15249	2.94006	11.9965	0.00168395	0.0651016
SAMD9L	-3.35891	2.34331	11.9768	0.00169656	0.0654597
LOC107050235	2.57663	1.42836	11.9532	0.0017118	0.0659177
LOC107053519	-2.3941	3.25956	11.9421	0.00171897	0.0660638
CDH7	3.31026	1.57525	11.8836	0.00175749	0.0674117
LOC427665	3.10539	1.53321	11.8521	0.0017786	0.0679257
APELA	3.1019	1.37584	12.9911	0.00178461	0.0679257
SERPINB2	3.1019	1.37584	12.9911	0.00178461	0.0679257
GRIA2	-1.77967	6.45207	11.843	0.00178478	0.0679257
TTC12	-2.08212	4.97744	11.8372	0.00178871	0.0679434
HHLA1	2.63447	1.54864	11.8168	0.00180263	0.0682882
MT3	-2.96025	6.41589	11.8136	0.00180478	0.0682882
ID1	2.20519	3.07933	11.8009	0.00181355	0.0684878
STK17B	2.16987	6.11106	11.7727	0.00183307	0.0690917
HTR1F	-2.35391	3.08361	11.732	0.00186165	0.0699417
LTBP2	3.18216	3.46591	11.7293	0.00186362	0.0699417
LOC107053979	3.9471	1.67102	11.7254	0.00186635	0.0699417
LOC121107532	-2.15467	4.1715	11.7203	0.00186998	0.0699438
SRRL	-4.09482	2.78552	11.6962	0.00188724	0.0704547
S100A12	3.00361	1.66258	11.6835	0.00189636	0.0706068
YBX1	1.37252	7.44337	11.6805	0.00189854	0.0706068
PLCD3	-3.05215	3.10392	11.6747	0.00190279	0.0706306
ZNF831	-2.86587	2.60228	11.6647	0.00191006	0.0707143
PRRG3	-2.00617	4.97563	11.6591	0.0019141	0.0707143
DDX6	-1.3081	5.94876	11.6567	0.00191589	0.0707143
DUSP11RC1I	-2.1028	3.6177	11.6281	0.00193689	0.0712005
VANGL1	-2.31775	3.81754	11.6241	0.00193984	0.0712005
VSIG10L	-1.77294	5.73071	11.624	0.00193998	0.0712005
LOC415472	-3.29105	5.34244	11.5987	0.00195883	0.0717577
LOC112531727	-3.88631	1.84401	13.497	0.00196727	0.0719323
GCOG8	-4.07312	1.91797	12.5006	0.00197422	0.0720516
DGKG	-2.21794	3.19509	11.5655	0.00198383	0.0720958
STAT5A	-5.64647	2.74974	12.482	0.00198647	0.0720958
TDRD12	-4.00357	2.85173	11.5612	0.00198712	0.0720958
DMRT2	-3.0739	2.19336	11.5572	0.00199017	0.0720958
FAM46A	1.56486	6.46766	11.5486	0.00199668	0.0721979
TRMT5	-2.54351	3.12911	11.5212	0.00201778	0.0728263
DACT2	-3.92466	1.85897	12.4233	0.0020258	0.0729812
ATN1	-2.01519	3.87922	11.5	0.00203426	0.0731513
TMEM173	-5.51069	2.6612	12.3728	0.00206026	0.0739503
CD48	3.10903	1.87018	11.4533	0.00207098	0.0740586
RIPK2	-4.32557	2.02672	12.3515	0.00207502	0.0740586
RASGRP3	2.63167	2.11208	11.4476	0.00207556	0.0740586
LOC427517	-2.48403	2.70042	11.4401	0.00208153	0.0740586
IMP3	2.57986	1.82823	11.4392	0.00208221	0.0740586
IRX5	3.08038	1.50552	11.4304	0.00208928	0.0740767
RPS6KA1	-2.22106	5.16747	11.4292	0.00209029	0.0740767
CAPN15	-2.05826	4.32246	11.4143	0.00210224	0.0743651
L3MBTL1	-2.3437	3.09023	11.4055	0.00210938	0.0744833
MATN3	3.2543	2.2352	11.385	0.00212611	0.0749386
AKNAD1	-2.10082	2.86855	11.3785	0.00213141	0.0749905
LOC107049174	2.44551	1.90103	11.3724	0.00213642	0.0750316
TFPI	-4.60598	3.65164	11.3576	0.00214865	0.0753259
SLC7A2	2.24508	3.76508	11.3481	0.00215647	0.0754649
CENPW	1.82624	3.09159	11.3355	0.00216696	0.0756966
SLC4A11	-5.50949	2.66165	12.2139	0.00217314	0.075777
F5	-2.94997	3.08587	11.315	0.00218417	0.0760261
PNPLA6	-5.61243	2.72718	12.191	0.00218997	0.0760927
WISP1	2.86268	3.27002	11.2909	0.00220454	0.0764631
SEMA3G	3.13935	1.38155	12.3137	0.00222454	0.0770201
SEMA5A	1.96036	7.34842	11.2614	0.00222986	0.077068
COL26A1	2.90822	2.9585	11.2431	0.00224569	0.0773687
CSMD3	-2.58138	4.46679	11.2422	0.00224647	0.0773687
LOC121108550	3.56646	1.45012	12.2608	0.00226364	0.0778231
DYRK1A	-2.69392	2.11109	11.2078	0.00227651	0.0779711
DEFB4A	4.56772	1.6468	12.2378	0.00228085	0.0779711
RAB11FIP1	-2.15859	2.92616	11.2013	0.00228222	0.0779711
SPON1	2.58254	2.83198	11.1994	0.00228389	0.0779711
LOC112532107	-4.38065	2.05294	12.0613	0.002288	0.0779753
CHRM4	2.69583	1.59443	11.1668	0.00231291	0.0786874
CALD1	1.74462	5.46267	11.1571	0.00232161	0.0788462
UNC5D	-2.07754	4.69211	11.1258	0.00234992	0.0794621
LOC424473	-5.40742	3.85248	11.1251	0.00235062	0.0794621
PLPP4	-4.71587	2.21017	11.98	0.00235194	0.0794621
FAM208B	-2.19738	4.37499	11.1056	0.00236843	0.0798813
PDGFD	2.34527	5.44311	11.0916	0.00238133	0.0801755
VPS11	-1.64473	4.42165	11.0863	0.00238622	0.0801755
PRKAB2	-1.85607	3.73673	11.0791	0.00239298	0.0801755
OSGIN1	-6.0685	3.02297	11.9283	0.00239354	0.0801755
ORC3	-1.86607	4.77164	11.0646	0.00240641	0.0804689
AQP3	2.357	2.56372	11.0405	0.00242911	0.081089
SMTNL2	-1.83158	5.83263	11.0312	0.00243787	0.0812408
RNLS	-3.52442	2.5395	11.0269	0.00244196	0.0812408
ENDOD1	2.85386	1.5405	11.7048	0.00245975	0.0816938
LOC112532631	1.73146	4.52853	10.9979	0.00246965	0.0818837
LOC101749116	3.62867	1.45987	11.9393	0.00251844	0.0832191
LOC107051634	3.62867	1.45987	11.9393	0.00251844	0.0832191
SLC8A1	-2.00568	6.59473	10.9165	0.00254932	0.0840761
CCDC57	-3.81061	3.27577	10.9128	0.00255297	0.0840761
STK31	2.88864	2.70975	10.9045	0.00256129	0.0841966
PALB2	-1.8443	3.6148	10.9005	0.00256524	0.0841966
LOC101749216	-4.89683	2.29691	11.7096	0.00257912	0.0844681
ELOVL2	-3.05394	2.18613	10.8837	0.00258214	0.0844681
FKBP10	2.54368	2.07398	10.8752	0.00259073	0.0846074
PCNA	1.25914	3.61236	10.8622	0.00260396	0.0848978
SEPTIN3	-3.26988	2.9292	10.8488	0.0026176	0.0849777
PPDPF	-1.29555	4.90785	10.8431	0.00262348	0.0849777
ADGRB1	-2.13178	4.47334	10.8421	0.00262454	0.0849777
ITGBL1	2.48723	2.86385	10.8415	0.00262512	0.0849777
CYB5R2	-1.89673	3.50532	10.8386	0.00262813	0.0849777
PIAS2	-2.0981	4.4709	10.82	0.00264733	0.0854572
PCLO	-1.28951	9.20422	10.7839	0.00268498	0.0865296
LOC107053375	2.49967	1.43476	10.7658	0.00270413	0.0869949
LOC107053542	-1.71306	5.01871	10.7618	0.00270831	0.0869949
BUB1B	2.48064	2.19639	10.7461	0.00272508	0.0872134
TRIM37	-1.76845	3.67876	10.7437	0.00272768	0.0872134
LOC430766	2.39371	4.22722	10.7429	0.00272848	0.0872134
LOC121108080	-2.23808	2.85975	10.7322	0.00274002	0.0873053
CYP46A1	-2.88592	3.03281	10.731	0.00274128	0.0873053
EGFLAM	-1.81031	4.03641	10.7278	0.00274475	0.0873053
HIPK2	-1.14954	9.80366	10.7009	0.00277387	0.0880883
ZNF516	-1.52483	5.15488	10.6893	0.00278654	0.0883474
CNTNAP5	-1.71026	5.40168	10.6771	0.00279998	0.0886297
LRRC15	2.94408	1.8927	10.6644	0.002814	0.0889146
CKB	1.50086	6.05609	10.657	0.00282216	0.0889146
LOC121110371	-1.74968	3.25045	10.6566	0.00282261	0.0889146
PER2	-1.22051	9.06059	10.6391	0.00284217	0.0893869
TMEM177	-1.70618	4.57526	10.6262	0.00285664	0.0896977
LOC374195	2.32849	6.25406	10.6158	0.00286828	0.0898788
LOC416622	-4.99447	2.35865	11.3868	0.00288256	0.0898788
TRIM67	-2.50675	3.42692	10.6	0.00288629	0.0898788
TBC1D22B	-2.41504	2.82991	10.599	0.00288738	0.0898788
B3GAT1L	-2.69965	2.70567	10.5894	0.00289835	0.0898788
LOC107055141	-2.37835	3.51531	10.588	0.00289993	0.0898788
TNRC18	-1.08753	7.53355	10.5873	0.00290073	0.0898788
PLCXD3	-1.71764	4.42918	10.586	0.00290222	0.0898788
CASKIN2	-2.28355	4.1667	10.5846	0.00290376	0.0898788
C1orf186	-1.76389	6.1233	10.5761	0.00291352	0.0899178
ANO4	3.58019	1.79294	10.5755	0.00291422	0.0899178
LOC101750640	-2.00752	4.61872	10.5626	0.00292911	0.090235
PLEKHA1	-2.03968	3.906	10.5515	0.00294196	0.0904883
STX11	-1.37829	4.24435	10.5367	0.0029592	0.0906722
TMEM139	-5.2776	2.51932	11.3023	0.0029684	0.0906722
PIK3CG	-1.4959	4.54942	10.5278	0.00296959	0.0906722
CRB1	-2.63372	3.57035	10.5182	0.00298091	0.0906722
E2F1	2.59789	2.48353	10.515	0.00298474	0.0906722
ELN	2.68715	5.22643	10.5103	0.00299029	0.0906722
CBX7	-1.443	5.91039	10.5055	0.00299588	0.0906722
TUBE1	2.36759	2.13119	10.5019	0.00300017	0.0906722
SCN8A	-1.47252	6.43505	10.4997	0.00300275	0.0906722
CERS3	-4.44722	2.08329	11.264	0.00300824	0.0906722
ALPL	2.22351	2.4733	10.4942	0.00300931	0.0906722
PACSL	-2.23227	3.07574	10.4864	0.00301869	0.0906722
GNE	-1.56877	5.85727	10.4838	0.0030217	0.0906722
ERICH5	-1.85808	4.47797	10.4796	0.00302676	0.0906722
EVA1A	-5.66407	2.75747	11.2438	0.0030294	0.0906722
PACRGL	-1.57794	6.37483	10.472	0.00303584	0.0906722
RPTOR	-1.98231	4.02722	10.472	0.00303589	0.0906722
CYP39A1	-5.38816	2.58889	11.2332	0.0030406	0.0906722
FCER1G	2.66392	1.43811	11.7545	0.00304064	0.0906722
IRX3	2.67919	1.4417	11.5828	0.00304064	0.0906722
COMMD10	-1.51708	5.42813	10.4578	0.00305301	0.0909026
LOC112529955	-1.98225	2.96021	10.4484	0.00306438	0.0911023
LOC121108794	2.36833	1.39072	10.4267	0.00309083	0.0916479
GDF11	2.79877	1.53357	10.4221	0.00309649	0.0916479
ADGRG4	2.78679	1.73003	10.4209	0.00309792	0.0916479
LOC121107616	-3.84902	1.83039	11.7184	0.00310147	0.0916479
CEP78	-1.53497	6.59073	10.3938	0.00313143	0.0923937
ALPK1	-2.37181	3.52028	10.3827	0.00314526	0.0926407
ZNF185	-2.83755	5.29651	10.3795	0.00314927	0.0926407
DCK2	2.37015	2.09525	10.3474	0.0031897	0.0936891
CRYBG3	-1.35931	3.81957	10.3303	0.00321139	0.0941846
GPD1L2	-1.61655	4.54274	10.3041	0.00324505	0.0949031
GPX7	2.29328	2.98751	10.3037	0.00324559	0.0949031
ACTN4	-3.49649	1.70466	11.0253	0.00327012	0.0954778
PXDN	2.17298	2.43444	10.2805	0.00327564	0.0954962
MTCP1	-4.5711	2.13996	11.0136	0.00328351	0.0955377
CSRP1	1.78615	4.40485	10.2691	0.0032906	0.0955377
UNC13D	3.45004	1.9443	10.2682	0.00329171	0.0955377
ATP23	-1.7737	5.0126	10.2534	0.00331126	0.0958772
BMP4	2.88943	1.99915	10.2519	0.00331321	0.0958772
PALMD	-2.46367	2.74537	10.2482	0.00331811	0.0958772
COL28A1	2.30936	1.43406	10.2437	0.00332405	0.0959072
NGB	-1.62953	4.51603	10.2367	0.0033333	0.095989
CDK18	-3.31465	2.40889	10.2333	0.00333781	0.095989
LOC121108114	-2.21301	2.84461	10.2155	0.00336166	0.095989
USP54	-1.29173	7.8255	10.2149	0.00336245	0.095989
COL9A2	2.6471	2.26753	10.2139	0.00336375	0.095989
MAD2L2	-1.79203	4.51591	10.2115	0.00336705	0.095989
COL4A3	-2.00016	4.31291	10.2078	0.00337197	0.095989
SPI1	2.17861	3.39474	10.2051	0.00337557	0.095989
TRMT61A	-2.20291	3.68796	10.2048	0.00337597	0.095989
CDK8	-1.51461	5.63748	10.2004	0.00338195	0.095989
FOXK1	-2.06102	3.29683	10.1978	0.00338551	0.095989
OGFR	-1.6881	3.72176	10.1976	0.00338577	0.095989
CEP41	-3.06305	2.19116	10.1928	0.00339221	0.0960325
CCNJ	-5.41503	2.60327	10.9115	0.00340375	0.0962199
LOC112530932	-4.07677	1.91946	10.8971	0.00342112	0.0965715
CLIP1	-1.09707	9.18964	10.124	0.00348674	0.0981489
COL27A1	3.02969	3.31756	10.1225	0.00348889	0.0981489
FAM131B	-2.56006	4.82161	10.1202	0.00349206	0.0981489
NR3C2	-1.40017	6.01859	10.0984	0.00352272	0.0988687
CD99	1.99238	5.23113	10.078	0.00355166	0.0995381
LOC101749962	-2.22426	2.42805	10.0703	0.00356264	0.0997029
MIIP	-2.40217	2.29818	10.0584	0.00357961	0.100035
LY6E	-1.44212	6.23113	10.0478	0.00359488	0.100318
C8orf34	-2.94432	2.75998	10.0431	0.00360163	0.100363
KCNIP4	-1.832	3.3532	10.0389	0.00360779	0.100382
SLC9A9	-1.69403	4.71559	10.0321	0.00361758	0.100382
STXBP1	-1.72913	3.61451	10.0321	0.00361768	0.100382
COL16A1	3.21041	2.95255	10.0275	0.00362424	0.100421
SLC6A13	2.65109	2.40253	9.97852	0.00369633	0.102274
RIMS1	-2.60063	8.4174	9.96922	0.00371018	0.102396
FZD3	-2.11782	3.31065	9.96758	0.00371262	0.102396
COL6A3	2.99012	5.22861	9.95411	0.00373281	0.102396
ATP13A4	-3.13612	2.32989	9.95143	0.00373682	0.102396
LOC121109195	2.91502	1.48559	9.94867	0.00374098	0.102396
NF2L	2.48748	1.65172	9.94299	0.00374953	0.102396
LDB2	-2.063	4.39724	9.93634	0.00375959	0.102396
TFCP2L1	2.55389	1.87101	9.93498	0.00376166	0.102396
SYTL2	2.01799	6.47397	9.92916	0.00377047	0.102396
LOC107054119	-1.55778	4.09447	9.92728	0.00377333	0.102396
CUTAL	-1.86564	3.06914	9.92688	0.00377394	0.102396
RSAD2	-3.60369	1.74171	10.6203	0.003774	0.102396
SHISA6	-2.64061	2.56605	9.92642	0.00377464	0.102396
RUNX2	2.22468	5.63789	9.92434	0.00377781	0.102396
FOXP2	-1.66007	8.49075	9.92339	0.00377926	0.102396
PRSS23	2.59889	2.66715	9.91481	0.00379234	0.10246
SNX24	-1.56983	4.04001	9.91251	0.00379584	0.10246
RBSN	-1.69204	3.82484	9.90954	0.0038004	0.10246
LHX3	-1.42005	5.3941	9.90812	0.00380256	0.10246
FAM83H	-4.44617	2.07775	10.5932	0.00381073	0.102538
PQLC3	-1.16806	5.12342	9.89741	0.00381902	0.102576
PRSS35	2.17276	3.81435	9.89508	0.0038226	0.102576
C6orf89	-1.9617	4.19949	9.88695	0.00383517	0.102675
PHC1	-1.98981	3.71838	9.88514	0.00383796	0.102675
CFAP45	-1.89591	3.36062	9.88061	0.00384497	0.102675
LOC101750371	-3.02733	2.26891	9.87559	0.00385277	0.102675
H1F0	1.61399	4.85491	9.87302	0.00385676	0.102675
GTF2H2	-1.77778	4.02031	9.87236	0.00385779	0.102675
FAM189A1	-1.8541	4.10697	9.86228	0.00387352	0.102954
LOC107051391	-4.72225	2.2206	10.5018	0.00393728	0.104382
LOC421675	3.21281	1.39228	10.6317	0.00393793	0.104382
PODN	2.75544	3.19976	9.81536	0.00394762	0.104496
C2orf40	2.15375	4.73616	9.81204	0.00395293	0.104496
CCP110	-2.10758	4.77769	9.79973	0.00397265	0.104769
LOC101749175	1.32343	4.23326	9.79737	0.00397645	0.104769
LDB3	-1.94309	4.81056	9.79559	0.00397931	0.104769
SPTLC1	-1.30604	4.39386	9.78959	0.00398897	0.104882
CDH13	-1.6892	3.79806	9.78323	0.00399925	0.105011
PLAGL1	-2.6255	2.792	9.77673	0.00400978	0.105037
PIH1D2	2.42348	1.41512	9.77541	0.00401193	0.105037
TBX20	-2.46337	2.86444	9.77268	0.00401636	0.105037
ID2	1.58892	4.12672	9.76428	0.00403005	0.105255
PTPRQ	3.24294	2.50685	9.75292	0.00404863	0.105599
NEK2	2.4569	1.54809	9.74931	0.00405455	0.105613
VMO1	-2.27025	2.76475	9.74135	0.00406765	0.105777
SLC24A5	-2.1932	2.41541	9.73891	0.00407167	0.105777
LOC416959	-1.50378	4.2301	9.71972	0.00410347	0.106462
RAB3GAP1	-1.34517	5.0017	9.69624	0.00414275	0.107201
FAM43A	2.49422	2.07951	9.69341	0.0041475	0.107201
IGFBP4	2.1893	1.98479	9.69288	0.00414839	0.107201
RAB3B	-1.77505	6.57978	9.67324	0.0041816	0.107867
LOC121108364	2.35692	1.45206	9.67073	0.00418587	0.107867
ZCCHC4	-2.15342	2.85627	9.66788	0.00419072	0.107867
FAM126B	-1.93301	5.80555	9.64729	0.00422592	0.10863
ARPC1B	2.05107	2.90537	9.63702	0.0042436	0.1087
RRM2B	-1.93285	3.0351	9.63619	0.00424503	0.1087
UHRF1	1.95795	2.71017	9.63603	0.00424531	0.1087
SFMBT1	-2.28463	4.13794	9.62815	0.00425893	0.108906
EXD3	-2.67059	4.12193	9.59447	0.0043177	0.110188
KLKB1	-1.93878	4.80734	9.59298	0.00432032	0.110188
ZBTB7C	-1.84494	4.30392	9.57925	0.00434455	0.110565
FAM222B	-2.09289	3.14987	9.5782	0.00434642	0.110565
ADAMTSL3	-2.35871	4.16538	9.51223	0.00446493	0.113432
RNF128	-1.72108	3.6819	9.50663	0.00447516	0.113436
L3MBTL4	-1.99716	3.69995	9.50392	0.00448012	0.113436
FAT4	1.66415	3.495	9.49953	0.00448814	0.113436
TMEM240	-4.75452	2.22907	10.1388	0.00448825	0.113436
SLC15A2	-2.28306	4.52588	9.4905	0.00450474	0.113598
LOC107054120	-3.27305	4.0346	9.48965	0.0045063	0.113598
CENPI	2.31907	1.40112	9.4785	0.00452688	0.113928
ELMO3	-3.90765	1.8519	10.1127	0.00453101	0.113928
LOC101749505	3.0103	1.48622	9.45389	0.00457267	0.114356
AR	-1.87841	3.48885	9.44789	0.0045839	0.114356
LOC107049469	-2.64776	1.99508	9.44746	0.00458472	0.114356
MCCC2L	-2.74764	2.50032	9.44499	0.00458935	0.114356
SLC38A4	3.04912	2.53317	9.44419	0.00459085	0.114356
PITX1	-1.52573	6.92376	9.44285	0.00459337	0.114356
HHATL	-2.83109	2.43947	9.44258	0.00459387	0.114356
LOC107053920	-2.51096	2.58806	9.44207	0.00459483	0.114356
PTPN3	-1.7702	6.00417	9.43277	0.00461236	0.114532
LOC101752071	-1.28788	4.36238	9.43212	0.00461358	0.114532
FAM159A	-3.98524	1.88239	10.0449	0.00464411	0.115143
LOC121107212	2.75956	1.45417	9.39878	0.00467703	0.115813
IQSEC3	-1.78527	4.9435	9.38943	0.00469498	0.115989
RSPO2	3.09461	1.51328	9.38889	0.00469602	0.115989
ABCA4	2.42959	1.53236	9.36709	0.00473819	0.116883
LRIG1	-1.18547	5.19396	9.36392	0.00474437	0.116888
NMNAT2	-1.48918	4.50577	9.35715	0.00475756	0.117066
AGTPBP1	-1.47379	8.19948	9.34847	0.00477453	0.117336
PCMTD2	-1.43105	4.38689	9.34416	0.004783	0.11737
TNKS1BP1	-2.32064	3.89259	9.34166	0.00478791	0.11737
DIMT1	-2.08664	2.35718	9.33604	0.00479896	0.117494
ADGRG6	2.90544	3.86545	9.33195	0.00480704	0.117544
AVP	2.47268	1.79773	9.32024	0.00483023	0.117882
SMPD3	2.12061	6.33062	9.31888	0.00483292	0.117882
TP53TG5	-3.93242	2.77941	9.31305	0.00484452	0.117928
ARHGEF9	-1.32372	7.39998	9.31188	0.00484685	0.117928
TMEM63C	-1.69125	5.88063	9.30292	0.00486473	0.118088
C12orf75	-1.77849	4.15198	9.30254	0.00486549	0.118088
TNFSF11	2.68551	1.5645	9.29374	0.00488313	0.118088
CFD	-1.44672	5.11569	9.28948	0.0048917	0.118088
DIRAS2	-1.57813	6.42355	9.28807	0.00489453	0.118088
GATSL2	-1.54042	4.65345	9.28342	0.0049039	0.118088
LOC121107830	-3.60509	1.7442	10.3809	0.004906	0.118088
IGF2BP3	2.19207	3.97569	9.28215	0.00490646	0.118088
ANKRD52	-1.42249	5.06025	9.28152	0.00490774	0.118088
CYB5R1	-1.15237	6.17883	9.27353	0.0049239	0.1182
BTBD2	-2.42606	2.21974	9.36492	0.00492449	0.1182
SCAF4	-1.8865	3.2454	9.26973	0.0049316	0.118225
UVS2	2.44952	1.72682	9.25922	0.00495301	0.118593
SLBP	2.38342	1.97722	9.25115	0.00496948	0.118715
LOC121106455	-1.36488	6.17871	9.25079	0.00497023	0.118715
NEDD4L	-5.50308	2.65636	9.84111	0.00500384	0.119372
LOC419250	2.48624	1.7443	9.22322	0.00502702	0.119684
C17orf58	2.34117	1.52741	9.22218	0.00502917	0.119684
LOC101749943	-2.1843	3.68474	9.21283	0.0050486	0.120001
LOC100857714	2.79611	1.55072	9.20406	0.00506689	0.120156
PLCH1	-3.35219	3.24058	9.20275	0.00506963	0.120156
ZC3H7B	-1.28645	7.82583	9.19582	0.00508414	0.120156
LATS1	-2.00083	4.68918	9.19556	0.00508468	0.120156
MXRA8	1.74803	4.60031	9.19502	0.00508583	0.120156
LOC112531056	-4.37239	3.09309	9.18956	0.00509729	0.120281
HBE	2.67312	1.56497	9.17537	0.00512724	0.120805
ANXA8L1	2.26311	2.23378	9.1732	0.00513184	0.120805
PER3	-2.08535	6.67373	9.16967	0.00513933	0.120836
RGS10	2.13397	2.73082	9.15885	0.00516235	0.121178
SENP2	-1.94444	2.93739	9.15578	0.0051689	0.121178
EDC4	-3.22047	2.2729	9.15411	0.00517247	0.121178
ESR2	-4.54316	2.12611	9.74733	0.00517962	0.121201
VIPAS39	-2.94589	2.13051	9.13819	0.00520663	0.121687
ALPI	-3.66043	1.75967	9.71477	0.00524224	0.122373
PRC1	2.38613	1.73555	9.1119	0.00526356	0.122406
POU1F1	-1.23708	8.58196	9.11135	0.00526476	0.122406
POU3F3	2.51698	2.54962	9.11058	0.00526643	0.122406
SLC27A6	-4.06127	1.91316	9.69939	0.00527211	0.122406
DOC2B	2.76368	1.46233	9.10667	0.00527495	0.122406
LOC121113296	-2.67874	2.35139	9.09695	0.00529624	0.122724
LOC101749173	-5.20379	2.48277	9.68166	0.00530679	0.122724
SERTM1	-3.03563	2.2952	9.09183	0.00530747	0.122724
PCASP1	-2.05315	4.11659	9.08419	0.00532429	0.122968
EPCAM	-1.22266	5.40291	9.08026	0.00533297	0.122971
ANKS1A	-1.85473	5.37112	9.07843	0.00533702	0.122971
SLC8A3	1.99609	5.26418	9.06717	0.00536198	0.123401
LOC420552	-2.68039	2.88961	9.05135	0.00539726	0.124067
DOCK3	-2.15271	7.00578	9.0298	0.00544574	0.125035
PRIMPOL	2.53911	1.9394	9.02461	0.00545748	0.125157
CA2	1.33074	5.82488	9.01668	0.00547546	0.125423
DZANK1	-3.23766	2.381	9.01251	0.00548496	0.125493
KIAA1147	-2.72459	2.1435	8.99164	0.00553271	0.126316
HARBI1	2.7778	1.57802	8.98697	0.00554346	0.126316
SEMA6A	-1.47628	7.4106	8.98683	0.00554378	0.126316
FKTN	-2.47284	3.37999	8.98554	0.00554677	0.126316
CEP68	-3.25884	2.81072	8.9792	0.00556139	0.126369
TA3	-1.81974	4.1889	8.97895	0.00556199	0.126369
RNF213	-2.10681	4.22797	8.96367	0.00559744	0.126917
PXK	-1.57485	7.09903	8.96265	0.00559981	0.126917
SH3YL1	-1.57829	5.30837	8.96017	0.00560559	0.126917
ALS2	-1.89448	4.68518	8.95196	0.00562477	0.127148
DCTN3	-1.03265	6.72821	8.95025	0.00562878	0.127148
ADGRD1	2.07326	5.2566	8.94732	0.00563564	0.127156
LOC121108542	-1.35048	4.34842	8.93155	0.00567277	0.127846
C4BPM	-1.4188	5.86127	8.92546	0.00568716	0.128023
SPRY3	-1.49136	4.37085	8.88445	0.00578523	0.130081
CRAMP1	-1.67044	3.32941	8.87162	0.00581626	0.130529
THADA	-1.39821	6.40318	8.87071	0.00581847	0.130529
IL11RA	2.204	2.14687	8.86613	0.0058296	0.130628
ASB7	-1.94072	3.20556	8.86154	0.0058408	0.13073
LOC101748113	-5.63253	2.7365	9.41919	0.00585071	0.130802
FKBP9	1.89236	3.72347	8.84439	0.00588277	0.130916
ATP5F1AW	-1.23084	4.65043	8.84279	0.00588668	0.130916
GRK3	-1.22744	4.07664	8.84261	0.00588715	0.130916
ABL1	-1.21998	4.81928	8.84038	0.00589262	0.130916
GALNT18	-1.80395	5.40643	8.83952	0.00589475	0.130916
LOC121110468	-1.59132	3.71685	8.83902	0.00589598	0.130916
DCLK2	-2.07986	4.03928	8.8294	0.00591973	0.13103
LOC112531384	-3.66943	1.76302	9.38595	0.00592388	0.13103
TBX1	2.7898	1.66244	8.82741	0.00592465	0.13103
PP2D1	-5.49802	2.65342	9.38415	0.00592788	0.13103
LOC107054405	-5.51153	2.66321	9.37962	0.00593793	0.131104
SHOC2	-1.4807	5.67696	8.81083	0.00596586	0.131568
IDE	-1.35784	5.10845	8.80439	0.00598195	0.131568
ECEL1	-2.47484	2.24571	8.8014	0.00598944	0.131568
LOC121113202	-2.03881	3.77357	8.80089	0.00599071	0.131568
TLR1A	-2.81984	2.53687	8.79821	0.00599742	0.131568
TTLL4	-2.19587	2.79141	8.79745	0.00599932	0.131568
ANAPC10	-1.08168	9.33507	8.78901	0.00602057	0.131886
ITGB1	1.45974	5.44348	8.78002	0.00604325	0.132235
NKX6-1	2.2196	1.37292	8.7693	0.00607044	0.132554
LOC107054592	-1.65804	4.70873	8.76458	0.00608245	0.132554
EDIL3	1.36577	5.17004	8.76155	0.00609019	0.132554
C4H4orf54	-2.31464	2.36212	8.76104	0.00609149	0.132554
GCG	2.71504	1.50735	8.76095	0.00609171	0.132554
TCP11L1	-1.47345	4.07463	8.75402	0.00610943	0.132792
LOC101747556	-2.10939	4.25102	8.74098	0.00614289	0.133258
FAM222A	-1.72484	7.04651	8.74036	0.00614449	0.133258
LOC112531347	1.34416	5.97563	8.73281	0.00616399	0.133533
CCM2L	-2.30596	2.89519	8.72737	0.00617807	0.133546
LOC121110433	-3.44033	1.68795	11.9974	0.00617932	0.133546
ELFN1	-1.61744	4.09761	8.71988	0.0061975	0.133546
FKBP14	1.34721	3.35405	8.7185	0.00620109	0.133546
LOC107053318	-3.50029	1.70729	9.26229	0.00620519	0.133546
EPN3	-3.35345	2.3433	8.71678	0.00620557	0.133546
CFAP44	-1.91056	3.95256	8.68023	0.00630152	0.135445
LOC121106710	1.64586	5.53211	8.67791	0.00630766	0.135445
NANP	-2.46559	2.94548	8.67123	0.00632539	0.135624
MKI67	3.27625	5.38681	8.66507	0.0063418	0.135624
DGKB	-1.36302	7.00276	8.66454	0.00634321	0.135624
TRIL	2.29458	1.73839	8.66435	0.00634371	0.135624
SATB1	-1.42889	6.34501	8.65659	0.00636443	0.135918
TMEM51	-2.06716	3.7429	8.64967	0.00638298	0.136166
DCN	1.76625	6.0631	8.64602	0.0063928	0.136227
PTPRC	2.85848	3.39565	8.63311	0.00642761	0.136698
NEK5	-2.2842	2.26617	8.63264	0.00642889	0.136698
THY1	1.94166	3.55108	8.6235	0.00645365	0.136995
DMD	-1.02035	6.31682	8.62231	0.0064569	0.136995
FAM172A	-1.51263	5.54819	8.61315	0.00648185	0.137057
PALM	-2.08869	4.39818	8.6117	0.00648581	0.137057
ZNF319	-5.14269	2.45035	9.14451	0.00648694	0.137057
NCOA7	-1.29682	8.1559	8.61095	0.00648786	0.137057
KCNIP1	-1.76714	5.29221	8.60647	0.0065001	0.137057
LOC121106817	-4.62385	2.16482	9.1364	0.00650686	0.137057
GAS2L2	-3.88723	1.84549	9.1356	0.00650882	0.137057
S100B	2.83624	1.48711	8.59781	0.00652386	0.137177
GDPD5	-2.05902	3.29731	8.5961	0.00652856	0.137177
TRIM25	-1.6543	3.36245	8.58475	0.00655988	0.137687
TTR	3.41818	3.69184	8.58201	0.00656744	0.137698
PCBP3	-2.2224	5.1167	8.57423	0.00658901	0.138002
MKX	2.55429	1.5629	8.75019	0.00660423	0.138173
SEMA4G	-3.03131	2.27187	8.55912	0.00663114	0.138588
MDH1B	-2.76012	2.90164	8.53284	0.00670513	0.139985
SCARF2	2.30301	3.07863	8.52462	0.00672843	0.140322
FYTTD1L	-2.33956	2.35198	8.51136	0.00676624	0.140793
CRABP2	2.41669	1.8883	8.5104	0.00676899	0.140793
TOPORS	-1.93632	2.90553	8.50813	0.00677548	0.140793
IL18RAP	-2.78362	2.05349	8.50661	0.00677983	0.140793
CHAF1B	2.22116	2.7173	8.50146	0.0067946	0.14095
PTGFRN	-1.993	2.55258	8.49504	0.00681308	0.141032
SPOCK1	-1.77915	3.45932	8.49483	0.00681368	0.141032
RNF166	-1.88501	3.202	8.49258	0.00682017	0.141032
MOV10	-1.65693	3.4386	8.48763	0.00683447	0.141091
C11orf52	-1.43145	4.56588	8.4866	0.00683744	0.141091
PTGR1	-1.7453	3.76371	8.48105	0.00685351	0.141226
ASCL1	2.35614	1.6309	8.47607	0.00686796	0.141226
OSCP1	-1.61777	5.34029	8.4757	0.00686905	0.141226
METRNL	1.61118	4.57301	8.47439	0.00687286	0.141226
SSX2IP	-1.80109	5.17082	8.46789	0.00689178	0.141466
LOC112531506	-2.60198	2.67222	8.46009	0.00691457	0.141785
KAT6A	-0.96371	5.78996	8.45695	0.0069238	0.141826
C1R	-2.65255	2.11569	8.44965	0.00694521	0.142115
CENPQ	2.76472	1.71236	8.4367	0.00698343	0.142748
ATXN7L1	-1.83444	4.79124	8.42247	0.00702569	0.143462
LOC112531815	-2.90028	2.23887	8.40796	0.00706905	0.144197
LOC121108156	2.16634	1.41751	8.40142	0.0070887	0.144447
HS3ST4	-3.59041	1.73714	8.90473	0.00710543	0.144637
DCDC2	-2.20542	4.27907	8.39028	0.00712227	0.144829
H2AFY	-1.05436	6.14152	8.3737	0.00717258	0.145701
LOC107051757	-1.13398	7.78483	8.35972	0.00721532	0.146279
NTL	-2.41713	4.86204	8.35639	0.00722555	0.146279
ANXA11	-1.42442	4.08704	8.35428	0.00723202	0.146279
DRAXIN	-4.70993	2.21167	8.85696	0.00723631	0.146279
KCNAB1	-1.72895	4.1141	8.3522	0.00723841	0.146279
PEX11A	-2.19562	2.10992	8.34295	0.00726692	0.146703
CLMP	2.18343	2.33537	8.34044	0.00727469	0.146709
ZEB2	1.51482	4.57167	8.33536	0.00729042	0.146874
ADAT1	-1.74008	4.54714	8.32952	0.00730856	0.147089
FARS2	-1.29156	6.66687	8.32554	0.00732096	0.147187
LOC121106802	-2.20344	3.35558	8.31955	0.00733962	0.147388
OIP5-AS1	1.14276	4.08185	8.31512	0.00735349	0.147388
LOC101750987	-4.24973	1.99233	8.81427	0.00735556	0.147388
LZTS3	-1.71252	5.06494	8.31233	0.00736222	0.147388
ELAPOR2	-1.35113	5.8909	8.30914	0.00737223	0.147388
EPB41L4B	-1.41227	4.92935	8.30723	0.0073782	0.147388
PKIA	-1.94522	3.28369	8.30548	0.0073837	0.147388
P3H3	2.17802	1.74123	8.28426	0.00745076	0.148575
HKDC1	-2.03879	4.84223	8.27712	0.00747346	0.148773
LOC100859467	-3.15359	2.71685	8.27519	0.00747962	0.148773
NTF3	-1.73282	3.3167	8.27396	0.00748354	0.148773
LOC107053546	-3.39227	1.66984	8.75219	0.00753284	0.149482
RANBP3L	2.70994	2.05699	8.25806	0.00753444	0.149482
LOC121108773	2.18845	1.37992	8.25342	0.00754935	0.14952
DLGAP3	-3.96055	1.87239	8.74569	0.00755168	0.14952
ODF2	-1.97285	3.88589	8.24788	0.00756721	0.149561
LOC121109474	-2.10556	2.99522	8.24732	0.00756904	0.149561
LOC428244	-3.68882	1.77011	8.73269	0.00758951	0.149814
LOC112532981	-1.51105	4.70833	8.20251	0.00771524	0.152143
ZFP92	-2.21706	3.65162	8.19921	0.00772613	0.152204
STMN2	-1.18979	5.76916	8.19329	0.00774573	0.152351
LOC112532101	2.25226	1.52754	8.18549	0.00777158	0.152351
C1QL2	-3.82984	1.82297	8.67096	0.007772	0.152351
HLF	-1.16374	5.66838	8.17982	0.00779046	0.152351
RNF180	-1.49602	4.84742	8.17946	0.00779166	0.152351
NR5A1	-1.52245	5.00253	8.17912	0.0077928	0.152351
NWD2	-2.04914	2.82509	8.17796	0.00779667	0.152351
TLE1	-2.08859	5.75618	8.17638	0.00780192	0.152351
RIMBP2	-1.53666	8.47455	8.17586	0.00780368	0.152351
CSF1R	2.48886	2.78545	8.14953	0.00789209	0.153873
GGT7	-2.55425	2.08075	8.14797	0.00789737	0.153873
SNTA1	1.71633	3.46576	8.14441	0.00790941	0.153954
LOC121110970	2.69623	1.50421	8.13683	0.00793513	0.154155
LOC121106495	-1.53641	4.06882	8.13673	0.00793549	0.154155
RASGEF1B	2.28959	2.95898	8.11722	0.00800212	0.155295
LOC107052642	1.92208	2.23732	8.10016	0.00806086	0.156127
FICD	-1.69958	3.16526	8.09953	0.00806305	0.156127
PCSK2	1.53289	4.13577	8.09527	0.00807781	0.156127
WNT7B	2.46723	1.52216	8.08742	0.00810506	0.156127
IQCG	-3.80875	1.81315	8.5614	0.00810808	0.156127
ALOX5AP	-4.42648	2.07612	8.55656	0.00812329	0.156127
SGCD	1.65156	5.06732	8.0812	0.00812672	0.156127
NTN4L	-2.44779	1.91222	8.40169	0.00813882	0.156127
SLC19A3	-2.83611	2.55206	8.07741	0.00813995	0.156127
TUBB6	1.77155	2.47983	8.07698	0.00814145	0.156127
MTMR8	-1.7393	3.09633	8.07549	0.00814668	0.156127
LOC107051687	-1.91758	2.46466	8.06958	0.00816738	0.156127
BIN1	-1.11415	11.2401	8.06906	0.00816919	0.156127
LOC107053374	-1.37303	4.89306	8.06705	0.00817625	0.156127
TMEM120A	-2.1775	2.20261	8.06636	0.00817866	0.156127
RAB34	2.23465	3.79219	8.06614	0.00817944	0.156127
TNIP3	2.79931	1.99273	8.0658	0.00818064	0.156127
SLC7A5	1.66486	3.00388	8.06108	0.00819723	0.156291
ACSL6	-1.61766	3.89562	8.05478	0.00821945	0.156562
DCX	-1.3761	6.39989	8.04823	0.00824261	0.15685
FAM151BL	-3.17912	1.60705	8.51469	0.00825623	0.156901
KHDRBS3	-1.70318	4.00851	8.04296	0.00826131	0.156901
MYOT	-2.74881	2.03783	8.03503	0.00828951	0.157284
LOC112532462	-3.19038	1.60931	8.49493	0.00831981	0.157706
PHKA2	-1.89512	3.41445	8.02358	0.00833045	0.157754
SCARA5	2.90235	2.68522	8.02111	0.00833929	0.157769
LOC419545	1.94921	2.64299	8.01057	0.00837722	0.158333
LOC107051913	-3.3732	1.66613	8.46774	0.00840816	0.158765
PLA2G4F	2.24168	1.50711	7.99465	0.00843481	0.159055
CD36	2.80219	4.32058	7.99328	0.00843981	0.159055
CALB1	-2.79631	2.18186	7.99037	0.0084504	0.159102
NTN4	-4.78191	2.24509	8.44589	0.00847995	0.159192
SIGMAR1	-1.70989	3.54435	7.98211	0.0084805	0.159192
WBP2	-1.15809	5.67054	7.98081	0.00848527	0.159192
DENND4C	-1.18259	6.83246	7.98012	0.00848777	0.159192
VTN	-1.537	4.62893	7.9745	0.00850836	0.159426
POLE2	-2.12203	3.86529	7.96453	0.00854502	0.159959
CSNK1G2	-2.13609	2.71883	7.96205	0.00855415	0.159977
ARHGAP8	-2.43074	2.33212	7.95727	0.00857178	0.160134
GRIN2B	-2.18299	2.74665	7.95515	0.00857964	0.160134
LOC121109260	-3.42031	1.68293	8.41366	0.00858707	0.160134
MLYCD	-1.88446	4.67821	7.91923	0.00871366	0.16234
RFX2	-1.91229	5.13747	7.90902	0.00875217	0.162681
LOC112530192	-3.04205	2.1779	7.90512	0.00876693	0.162681
FNBP1	-0.870842	9.09333	7.90455	0.00876909	0.162681
TM4SF19	2.44205	1.70492	7.90215	0.00877821	0.162681
CFAP69	-1.75527	4.33741	7.88212	0.00885453	0.162681
FAM149B1	-1.71994	3.3765	7.87796	0.00887049	0.162681
ZCCHC24	1.56567	4.16313	7.8737	0.00888682	0.162681
FANCE	2.1511	2.49485	7.87307	0.00888927	0.162681
LAMP2	-0.977954	5.31	7.86758	0.00891041	0.162681
PIEZO1	2.96343	1.84665	7.86647	0.00891468	0.162681
SLC45A3	-4.85406	2.28319	8.31369	0.008929	0.162681
PROSER2	-1.14043	7.21388	7.86183	0.0089326	0.162681
TMPRSS6	-5.18331	2.46214	8.30776	0.00894975	0.162681
SCAI	-1.32247	5.34851	7.85738	0.0089498	0.162681
KCTD8	-1.44361	4.28988	7.85713	0.00895079	0.162681
CLCN6	-1.89119	2.58993	7.85166	0.008972	0.162681
RNF217	-1.81614	3.81032	7.84947	0.00898051	0.162681
RGS1	2.16393	1.78937	7.83325	0.00904381	0.162681
FBXO41	-2.27398	2.34895	7.81727	0.00910666	0.162681
POLG	-2.08937	2.77499	7.81011	0.00913499	0.162681
WDR63	-4.29778	2.01149	8.25074	0.00915203	0.162681
SCN5A	2.34193	1.51936	7.80244	0.00916541	0.162681
EPB41L4A	-1.39491	5.43094	7.79441	0.00919739	0.162681
ETNPPL	2.00605	3.43628	7.77618	0.00927047	0.162681
RASSF7	-1.78176	4.13764	7.7748	0.00927602	0.162681
LOC101750925	-3.50575	2.58128	7.77266	0.00928465	0.162681
CFAP99	-4.85033	2.28126	8.21357	0.00928666	0.162681
DNM3	-2.13941	6.44442	7.76209	0.00932737	0.162681
ADAMTS17	2.00966	4.8431	7.75862	0.00934141	0.162681
KIAA0895	-2.0137	2.8864	7.75722	0.00934712	0.162681
ARMH4	-2.13356	6.80543	7.7551	0.00935572	0.162681
LOC107051710	-4.45416	3.96786	7.74763	0.00938615	0.162681
LOC107052879	-2.332	2.17566	7.73205	0.00944995	0.162681
GJC3	2.48303	2.57443	7.73056	0.00945605	0.162681
ANKRD16	-2.08314	4.51518	7.72982	0.00945911	0.162681
AJAP1	-1.83684	3.02872	7.72875	0.00946349	0.162681
TXNDC5	1.55596	4.76494	7.72787	0.00946713	0.162681
NFYA	-1.64151	7.34176	7.72217	0.00949066	0.162681
MAEL	-1.78878	3.75216	7.70969	0.00954232	0.162681
LOC100857512	-4.71277	2.21806	8.141	0.00955586	0.162681
C10H15ORF48	2.05029	2.27047	7.70115	0.00957786	0.162681
TMEM200C	-1.78353	3.52939	7.69921	0.00958594	0.162681
STEAP1	2.50703	2.24786	7.69244	0.00961425	0.162681
UBE4B	-1.5692	5.59241	7.69113	0.00961976	0.162681
ENOX1	-1.20867	6.90022	7.68459	0.00964719	0.162681
LOC107050073	1.49491	9.61705	7.68418	0.0096489	0.162681
EVPL	-2.30936	2.93912	7.67938	0.00966913	0.162681
RNF43	-3.4507	1.69115	8.10119	0.00970721	0.162681
ATOH1	2.17593	1.26145	11.3203	0.00972159	0.162681
IL4I1	2.17593	1.26145	11.3203	0.00972159	0.162681
KRT40	2.17593	1.26145	11.3203	0.00972159	0.162681
LOC101749471	2.17593	1.26145	11.3203	0.00972159	0.162681
LOC121108911	2.17593	1.26145	11.3203	0.00972159	0.162681
MIR1811	2.17593	1.26145	11.3203	0.00972159	0.162681
MSGN1	2.17593	1.26145	11.3203	0.00972159	0.162681
REG4	2.17593	1.26145	11.3203	0.00972159	0.162681
DCLRE1B	2.34848	1.28334	12.2804	0.00972159	0.162681
DNASE1L3	2.34848	1.28334	12.2804	0.00972159	0.162681
LOC121107495	2.34848	1.28334	12.2804	0.00972159	0.162681
WNT6	2.34848	1.28334	12.2804	0.00972159	0.162681
ZBTB7B	2.34848	1.28334	12.2804	0.00972159	0.162681
LOC107052276	2.35583	1.2844	12.1847	0.00972159	0.162681
LOC121107848	2.35583	1.2844	12.1847	0.00972159	0.162681
LOC107049459	2.38504	1.28865	11.7733	0.00972159	0.162681
LOC112530787	2.38504	1.28865	11.7733	0.00972159	0.162681
LOC121106876	2.38504	1.28865	11.7733	0.00972159	0.162681
CATH3	2.39337	1.28989	11.6453	0.00972159	0.162681
LOC121107054	2.39337	1.28989	11.6453	0.00972159	0.162681
CPXM1	2.52549	1.30533	9.69999	0.00972159	0.162681
GBP	2.52549	1.30533	9.69999	0.00972159	0.162681
LOC101752158	2.52549	1.30533	9.69999	0.00972159	0.162681
LOC419276	2.52549	1.30533	9.69999	0.00972159	0.162681
SLN	2.52549	1.30533	9.69999	0.00972159	0.162681
LOC101749151	2.40885	1.29223	11.3925	0.00972159	0.162681
LOC121107288	2.40885	1.29223	11.3925	0.00972159	0.162681
LOC121107350	2.40885	1.29223	11.3925	0.00972159	0.162681
LOC107051914	2.54093	1.30745	9.60828	0.00972159	0.162681
GALR2	2.56394	1.31069	10.9049	0.0097216	0.162681
IRX6	2.56394	1.31069	10.9049	0.0097216	0.162681
LOC101749517	2.56394	1.31069	10.9049	0.0097216	0.162681
LOC112531874	2.56394	1.31069	10.9049	0.0097216	0.162681
LOC415662	2.56394	1.31069	10.9049	0.0097216	0.162681
PTPN22	2.56394	1.31069	10.9049	0.0097216	0.162681
SLAMF1	2.56394	1.31069	10.9049	0.0097216	0.162681
FAM212A	2.57177	1.31175	10.8449	0.0097216	0.162681
HJURP	2.57276	1.31194	10.8107	0.0097216	0.162681
LOC121111367	2.57276	1.31194	10.8107	0.0097216	0.162681
LOC112530066	2.58062	1.313	10.7524	0.0097216	0.162681
NT5DC4	2.58522	1.31372	10.6692	0.0097216	0.162681
LOC107054553	2.59312	1.31479	10.6134	0.0097216	0.162681
MMRN1	2.5892	1.3143	10.6218	0.0097216	0.162681
PLEKHN1	2.60303	1.31606	9.21609	0.0097216	0.162681
LOC107056267	2.59712	1.31536	10.5668	0.0097216	0.162681
LOC112530634	2.62103	1.31857	9.09468	0.0097216	0.162681
LOC121107531	2.62471	1.31911	10.3647	0.0097216	0.162681
NRSN2	2.62471	1.31911	10.3647	0.0097216	0.162681
GJB5	2.62876	1.31968	10.3215	0.0097216	0.162681
LOC100859246	2.63786	1.32094	10.2425	0.0097216	0.162681
LOC121107321	2.63786	1.32094	10.2425	0.0097216	0.162681
LOC107052681	2.65073	1.32274	10.123	0.0097216	0.162681
OCM3	2.65073	1.32274	10.123	0.0097216	0.162681
CDA	2.45581	1.29951	10.4572	0.0097216	0.162681
LOC101748207	2.45581	1.29951	10.4572	0.0097216	0.162681
LOC107053822	2.65484	1.32331	8.85541	0.0097216	0.162681
LOC121108462	2.65484	1.32331	8.85541	0.0097216	0.162681
LOC121109981	2.65484	1.32331	8.85541	0.0097216	0.162681
LOC121109992	2.65484	1.32331	8.85541	0.0097216	0.162681
LOC121111143	2.65484	1.32331	8.85541	0.0097216	0.162681
ZPAX	2.65484	1.32331	8.85541	0.0097216	0.162681
GREM2	2.64621	1.32266	9.77393	0.0097216	0.162681
SP7	2.64621	1.32266	9.77393	0.0097216	0.162681
APOLD1	2.68018	1.32708	9.65258	0.0097216	0.162681
AvBD5	2.68954	1.32835	9.58779	0.0097216	0.162681
GPRC5A	2.68702	1.32808	9.54026	0.0097216	0.162681
LOC101751005	2.68702	1.32808	9.54026	0.0097216	0.162681
GAD1	2.70705	1.33073	9.45576	0.0097216	0.162681
DLX3	2.70975	1.33115	9.38214	0.0097216	0.162681
C9orf84	2.71401	1.33173	9.34978	0.0097216	0.162681
LOC427933	2.71401	1.33173	9.34978	0.0097216	0.162681
TRIM2	-1.46778	7.77438	7.66025	0.00975008	0.163013
MIR365-2	2.58389	1.31358	10.6643	0.00975812	0.163013
LOC121107729	-3.32458	1.65105	8.08181	0.00978183	0.163134
GGT5	-1.78837	3.66229	7.65017	0.00979305	0.163134
PLA2G6	-1.73108	4.03005	7.64969	0.00979507	0.163134
NADK	-1.38301	5.43929	7.64884	0.00979871	0.163134
ATR	1.78117	2.12008	7.64496	0.00981532	0.163271
PLA2G12A	-3.0686	1.57563	8.21748	0.00983675	0.16335
FZD1	-3.29977	1.64461	11.4925	0.00983675	0.16335
MTMR12	-2.48	1.92494	7.63227	0.00986985	0.163508
NUDT13	-2.67324	3.19874	7.62845	0.00988631	0.163508
PRKAA2	-3.4781	1.70098	8.05362	0.00989155	0.163508
SECISBP2	-1.36481	5.9156	7.62706	0.00989232	0.163508
CFAP58	-2.47143	1.92165	7.63642	0.00989982	0.163508
LOC101750361	-2.3683	5.5101	7.62352	0.00990763	0.163508
CFAP61	-1.40257	4.33667	7.62236	0.00991264	0.163508
PLXNA4	1.89081	3.76573	7.61933	0.00992576	0.163508
MYT1	-1.36682	7.46394	7.61927	0.00992604	0.163508
CHTOP	-1.24552	5.15983	7.61839	0.00992983	0.163508
LOC107053182	-1.56818	3.87452	7.6051	0.00998767	0.164322
AKR1A1	-1.15747	4.58252	7.59617	0.0100267	0.164694
LOC121106819	-3.607	1.74099	8.01926	0.0100272	0.164694
C1orf112	-2.29996	2.15907	7.59157	0.0100469	0.16488
LOC121113163	-1.34715	4.0116	7.58478	0.0100768	0.165232
NAA35	-1.5707	5.05883	7.56369	0.0101702	0.16648
SUPT3H	-1.45108	4.13977	7.5616	0.0101795	0.16648
LOC107052328	-2.33707	3.1329	7.56027	0.0101854	0.16648
ZNF532	-1.16346	6.84143	7.55994	0.0101869	0.16648
LOC107051851	-3.0209	2.29874	7.55113	0.0102263	0.166853
TOR3A	-2.41393	1.9901	7.55101	0.0102268	0.166853
IFT74	-1.32522	4.74413	7.54103	0.0102716	0.167444
KIAA0513	-1.85833	6.18368	7.53172	0.0103136	0.167937
LOC121106822	-3.22314	2.37701	7.53052	0.010319	0.167937
CRBN	-1.84313	5.82693	7.52824	0.0103293	0.167965
PATL2	2.08764	1.39926	8.44602	0.0103987	0.168812
CAPG	2.50711	1.46822	8.77129	0.0103987	0.168812
NEK6	1.18987	5.50259	7.51073	0.0104089	0.168831
C1QTNF5	2.22136	1.84183	7.50895	0.0104171	0.168831
UGDH	-1.34146	5.34234	7.50393	0.01044	0.168971
LAMA4	-1.08166	6.21423	7.50278	0.0104453	0.168971
SH2D5	2.14076	1.75237	7.5014	0.0104516	0.168971
NDST3	-1.66367	4.16982	7.48267	0.0105379	0.170219
LOC107053537	1.81935	3.31681	7.47944	0.0105528	0.170219
RASA3	1.66938	2.73503	7.47899	0.0105549	0.170219
PKP3	-3.93725	1.86301	7.88188	0.0105903	0.170602
GDF7	1.98912	1.8518	7.46892	0.0106017	0.170602
LOC107057078	-2.87084	2.45736	7.46824	0.0106049	0.170602
PARP8	-1.72742	4.64389	7.46422	0.0106236	0.170764
NELFCD	-1.9227	2.88129	7.4616	0.0106359	0.17082
FKBP7	1.6501	4.15684	7.44001	0.0107373	0.172308
C3AR1L	2.29719	1.46511	7.42372	0.0108145	0.173389
LOC121110853	-2.07358	2.74619	7.42206	0.0108224	0.173389
KIF27	-1.75258	4.46975	7.41797	0.0108419	0.173468
GFRA1	-1.14585	4.60605	7.41608	0.0108509	0.173468
LOC107055376	-3.09306	1.58299	7.8188	0.0108605	0.173468
LOC107052803	-4.66801	2.19323	7.81812	0.0108635	0.173468
SETDB1	-1.73446	3.11552	7.41174	0.0108717	0.173468
LOC422513	-1.4207	4.47411	7.39927	0.0109315	0.174211
TSPAN4	-1.25822	6.7968	7.39833	0.0109361	0.174211
EXOC6B	-1.62764	5.83992	7.39428	0.0109556	0.174362
KLHL32	-2.23202	3.01137	7.39102	0.0109714	0.174362
SH3TC2	-3.78372	2.59083	7.39083	0.0109723	0.174362
RPUSD3	1.84471	2.06115	7.3864	0.0109937	0.174453
ERG	2.04585	3.49949	7.38596	0.0109958	0.174453
LOC112531745	-1.17219	6.59609	7.38191	0.0110155	0.174493
SULF1	2.03985	3.94848	7.37946	0.0110274	0.174493
DPP9	-1.17815	4.98155	7.37809	0.0110341	0.174493
LOC395368	-2.42817	2.831	7.37809	0.0110341	0.174493
MMAB	-1.3409	5.15731	7.37083	0.0110694	0.174911
TF	2.0492	2.43308	7.36574	0.0110943	0.175163
LOC423301	-1.56375	3.26978	7.36366	0.0111045	0.175182
LOC112533487	-1.71732	2.68062	7.36132	0.011116	0.175222
CERCAM	2.36303	2.6021	7.35565	0.0111438	0.175382
LOC121109149	-2.14908	3.23722	7.3556	0.0111441	0.175382
CRYAB	2.2246	1.63953	7.34515	0.0111955	0.17587
FAM188B2	-3.70935	1.77719	7.74165	0.0112016	0.17587
MAP1A	-1.18466	6.82249	7.34384	0.011202	0.17587
IFIH1	-1.54773	3.33875	7.33825	0.0112297	0.176164
ECSCR	2.31149	1.92315	7.33124	0.0112645	0.176568
LOC427470	-4.25839	1.99695	7.72234	0.0112888	0.176807
ZNF462	-0.997271	4.63835	7.32298	0.0113057	0.17693
ANTXRL	1.53094	4.04305	7.29885	0.0114269	0.178684
FTSJ1	-2.06866	3.56076	7.28391	0.0115027	0.179725
USP30	-1.61665	4.8655	7.27342	0.0115562	0.180417
ERC2	-1.61218	8.21806	7.26933	0.0115772	0.1806
SYCP1	-3.63605	1.75003	7.65699	0.0115897	0.180608
TACC2	-1.08036	6.10165	7.26425	0.0116032	0.180608
RBPJL	-4.00421	1.88998	7.65006	0.0116221	0.180608
RNF138	-1.34164	4.41417	7.26038	0.0116231	0.180608
DGKQ	-1.85037	2.72093	7.25985	0.0116259	0.180608
LOC121112823	-3.81256	1.81772	7.64723	0.0116353	0.180608
FAM20A	2.11908	1.78083	7.25666	0.0116423	0.180608
LOC107054807	2.23012	1.66462	7.2529	0.0116617	0.180709
SLC9A8	-1.73538	5.30921	7.25182	0.0116673	0.180709
LOC121108097	-2.1274	2.07745	7.23631	0.0117477	0.181666
KCNS3	-2.12858	2.45633	7.2358	0.0117504	0.181666
LOC121111657	1.98664	2.80906	7.23455	0.0117569	0.181666
COL13A1	2.71414	5.47692	7.22711	0.0117958	0.182038
RALGPS1	-1.63294	6.32549	7.22637	0.0117996	0.182038
TBC1D8	-1.43855	4.03526	7.22325	0.011816	0.182146
LOC424491	2.36886	2.47773	7.21858	0.0118405	0.182381
XKR6	-1.09271	5.8835	7.21148	0.0118778	0.182812
TSPAN19	-4.21749	1.98079	7.58771	0.0119183	0.183121
LOC121108547	2.55706	1.83999	7.20163	0.0119299	0.183121
MDM4	-1.51955	4.98031	7.20153	0.0119304	0.183121
MFAP2	2.04883	1.63051	7.19886	0.0119446	0.183121
PDZRN4	-1.42049	4.31406	7.19713	0.0119537	0.183121
TMEM150B	2.1896	2.2505	7.19706	0.0119541	0.183121
C1QC	2.25163	3.02537	7.19504	0.0119648	0.183142
CAPSL	-1.7665	5.06843	7.19113	0.0119856	0.183317
LOC107055005	-1.0245	5.11177	7.18658	0.0120099	0.183544
NABP2	-2.61718	1.98177	7.18149	0.012037	0.183602
CRIP2	1.66	3.33651	7.17878	0.0120515	0.183602
AGO4	-1.6162	2.86919	7.17626	0.012065	0.183602
CELF4	-1.15232	7.90415	7.17532	0.0120701	0.183602
GNG11	1.38819	6.13146	7.17126	0.0120919	0.183602
FASTKD3	-2.02894	2.7842	7.17121	0.0120922	0.183602
CREB3L1	1.55035	5.0797	7.17101	0.0120932	0.183602
TMEM106C	-1.57296	3.91141	7.17072	0.0120948	0.183602
ATM	-1.53649	4.26068	7.17011	0.0120981	0.183602
ARSI	2.4523	1.58294	7.15905	0.0121577	0.184364
LOC121109905	-3.53433	1.7188	7.52305	0.0122345	0.185384
TSNARE1	-1.25696	6.82835	7.12526	0.0123419	0.186804
VWA9	-1.72781	3.9705	7.12407	0.0123484	0.186804
HEXB	-1.83327	3.51263	7.12136	0.0123633	0.186804
FADS2	-1.39004	3.33213	7.1208	0.0123664	0.186804
ME1	-1.40214	4.76993	7.11818	0.0123808	0.186878
LAPTM5	2.25562	1.9782	7.11549	0.0123957	0.186958
JAG2	-1.27787	5.17646	7.11136	0.0124185	0.187158
TMEM231	-3.14271	1.59878	7.92427	0.0124354	0.187268
SLCO1B1	-1.746	4.33489	7.10091	0.0124765	0.187686
BZW2	0.963063	6.37371	7.09985	0.0124823	0.187686
ABCA12	-2.41595	3.74097	7.09684	0.0124991	0.187731
CTNNB1	0.98561	6.41188	7.09587	0.0125046	0.187731
CA3B	-3.13525	2.32936	7.09328	0.012519	0.187804
RASA1	-1.35189	3.50054	7.08819	0.0125474	0.187993
NINJ2	2.3404	1.5092	7.08657	0.0125565	0.187993
SMAD9	2.46783	3.40927	7.08587	0.0125604	0.187993
CACNA1G	-1.78743	5.42636	7.07338	0.0126306	0.188788
CACNG5	2.08621	1.54587	7.07298	0.0126328	0.188788
P3H1	2.16422	2.06265	7.06954	0.0126522	0.188934
ARHGAP19	2.59782	2.3208	7.06482	0.0126789	0.189135
LOC121107111	-1.26295	4.793	7.06373	0.0126851	0.189135
WIZ	-1.97381	4.19057	7.05951	0.012709	0.189347
EPC2	-1.30811	4.73296	7.04836	0.0127724	0.190148
CNTN6	-2.71564	2.17729	7.04624	0.0127845	0.190183
ERCC8	-1.54134	3.63643	7.04386	0.0127981	0.190239
SMARCD1	-1.22044	3.5314	7.04218	0.0128078	0.190239
MEGF11	-2.12293	2.96354	7.02953	0.0128803	0.19109
DIXDC1	-1.28925	7.06565	7.0288	0.0128845	0.19109
LOC100857850	-2.38565	2.1992	7.02105	0.0129292	0.191608
LOC107057021	-3.67304	1.76593	7.37811	0.0129777	0.192034
LOC121106820	-3.67304	1.76593	7.37811	0.0129777	0.192034
LOC121108342	-2.78554	2.15772	7.00258	0.0130365	0.19276
KIF12	-2.3685	3.69882	7.00017	0.0130506	0.192822
FMN1	-1.28957	3.53343	6.99008	0.0131097	0.193548
LOC101752274	-3.508	1.70813	7.3394	0.0131846	0.194507
NDOR1	-1.41069	3.16365	6.97361	0.0132067	0.194687
AGR3	-1.18808	8.38213	6.96847	0.0132372	0.194989
B2M	-1.45974	5.31523	6.96312	0.0132689	0.19519
C10orf2	-3.29176	1.63876	7.32348	0.0132708	0.19519
TTK	1.9532	1.73518	6.95894	0.0132938	0.195382
LOC121110942	-2.14302	2.41524	6.95665	0.0133075	0.195436
ENPP1	1.27341	4.88803	6.95087	0.013342	0.195796
MLLT10	-1.31706	5.22856	6.94732	0.0133632	0.195884
BEGAIN	-2.0315	3.23213	6.94652	0.013368	0.195884
RMDN3	-1.71906	2.72105	6.94147	0.0133984	0.196182
TRAF5	-2.1363	4.05455	6.93781	0.0134203	0.196357
SLC25A19	-1.98643	3.23914	6.93422	0.013442	0.196526
CCDC97	-3.59747	1.73913	7.28129	0.0135021	0.197258
MAST4	-1.3153	7.86129	6.91157	0.0135794	0.19822
MTSS1L	2.42077	3.94691	6.90853	0.0135979	0.19822
UNC13A	-1.75411	5.38355	6.90665	0.0136094	0.19822
WDR35	-1.35947	3.69923	6.90569	0.0136153	0.19822
ABCG1	-1.18247	6.27992	6.90514	0.0136186	0.19822
LOC771069	-3.22842	1.62464	7.25702	0.0136373	0.198344
TNFAIP3	2.15939	2.20575	6.89867	0.0136583	0.198502
LOC121107454	1.98582	1.88958	6.89438	0.0136846	0.198737
LOC101750341	-2.28075	3.16623	6.88309	0.0137543	0.199524
PAPLN	-1.7192	5.28717	6.88193	0.0137614	0.199524
DMRTA2	-2.40627	2.01015	6.88064	0.0137694	0.199524
TGFB3	1.70222	2.61262	6.87485	0.0138053	0.199896
PEBP4	-1.56047	3.14828	6.87006	0.0138351	0.200094
ATP13A2	-4.87459	2.29214	7.21948	0.0138493	0.200094
TMPRSS9	-1.69704	2.64545	6.86773	0.0138496	0.200094
NUP210L	-4.06359	1.91408	7.21734	0.0138615	0.200117
XRRA1	-2.95482	2.67682	6.85701	0.0139166	0.200764
APP	-0.987018	7.15983	6.85082	0.0139554	0.201029
TNFSF10	-1.64171	3.1632	6.85081	0.0139555	0.201029
LOC107055082	1.93178	1.38258	6.84891	0.0139674	0.201053
LEKR1	-2.05173	5.378	6.84662	0.0139818	0.201112
USP47	-1.2739	6.33081	6.83677	0.014044	0.201724
PUSL1	-1.99728	3.08396	6.83662	0.014045	0.201724
LOC121106795	2.25848	2.17129	6.83343	0.0140652	0.201865
FGF18	-1.94982	3.19313	6.82869	0.0140952	0.202149
EPHA1	-1.69629	3.06042	6.82583	0.0141134	0.202261
HSPB8	-1.67264	2.81789	6.81723	0.0141682	0.202829
ERCC6L	2.13539	1.47663	7.34298	0.0141945	0.202829
LTC4SL	2.23764	1.53247	7.46254	0.0141945	0.202829
FOXA1	2.44668	1.57176	7.73346	0.0141945	0.202829
LOC121107363	-2.11525	2.18204	7.68162	0.014232	0.203217
CHST13	2.18364	3.27882	6.80266	0.0142616	0.203276
SGSM2	-1.3151	6.56094	6.80165	0.0142681	0.203276
BLMH	1.37791	3.11789	6.80163	0.0142682	0.203276
CCDC27	-3.15502	2.35572	6.80015	0.0142778	0.203276
DENND5A	-1.14236	4.46788	6.7954	0.0143084	0.203565
GADL1	-1.85733	3.54841	6.79213	0.0143295	0.203716
MFN1	-1.39437	5.31647	6.78317	0.0143876	0.204394
DNAI1	-1.53926	4.19206	6.77971	0.0144101	0.204543
SCUBE1	1.43996	4.71929	6.7772	0.0144264	0.204543
KIF15	1.63936	2.24057	6.77164	0.0144627	0.204543
AKR1B10	2.00158	2.43905	6.7656	0.0145023	0.204543
MCTP2	-2.22962	3.07167	6.76523	0.0145046	0.204543
VIPR1	-1.44507	4.67515	6.76453	0.0145092	0.204543
PIK3C3	-1.21088	5.52004	6.76399	0.0145128	0.204543
DOCK11	-1.23374	4.35675	6.75355	0.0145814	0.204543
PCTP	-1.66036	3.28342	6.75188	0.0145924	0.204543
SC5D	-1.7706	2.68465	6.74021	0.0146696	0.204543
S100A6	1.16982	6.26592	6.73939	0.014675	0.204543
MAL2	-1.76858	2.92296	6.73925	0.014676	0.204543
MCM3	1.56709	2.92294	6.7391	0.014677	0.204543
CHRNA7	-1.87856	2.74381	6.73841	0.0146816	0.204543
FMO3	-1.80084	2.49062	6.73135	0.0147285	0.204543
CENPL	2.06678	1.35806	7.85792	0.0147536	0.204543
SMAD7B	2.07466	1.37207	7.21016	0.0147536	0.204543
CA9	2.10342	1.31437	9.29995	0.0147536	0.204543
TNFRSF6B	2.30146	1.37636	9.57483	0.0147536	0.204543
LOC112532953	2.30843	1.37741	9.55134	0.0147536	0.204543
GNGT2	2.30719	1.34471	10.3037	0.0147536	0.204543
HYAL2	2.29283	1.38502	8.92736	0.0147536	0.204543
LOC107055042	2.43592	1.36279	11.8247	0.0147536	0.204543
LOC121110280	2.32252	1.39422	8.56743	0.0147536	0.204543
LOC107054785	2.4453	1.42553	7.38644	0.0147536	0.204543
LOC121111478	2.15693	1.37869	7.0514	0.0147536	0.204543
LOC107054293	2.46614	1.36744	11.5643	0.0147536	0.204543
E2F8	2.45457	1.42633	7.38809	0.0147536	0.204543
FSTL3	2.59354	1.38556	11.6346	0.0147536	0.204543
LOC121107090	2.48688	1.41199	8.98644	0.0147536	0.204543
PLA2G12B	2.51569	1.42934	7.55028	0.0147536	0.204543
LOC121108988	2.70415	1.402	11.0684	0.0147536	0.204543
LOC107051996	2.50025	1.41516	7.83072	0.0147536	0.204543
RXFP2	2.52004	1.37581	10.8327	0.0147536	0.204543
FAM84B	-1.29372	4.47568	6.7157	0.0148332	0.205501
PIM3	1.1792	3.97399	6.71243	0.0148552	0.20566
DYL1	1.20462	4.29887	6.70407	0.0149115	0.206143
LOC112530509	-3.81664	1.81833	7.03652	0.0149365	0.206143
CCDC152	1.405	3.41408	6.69995	0.0149394	0.206143
DPY19L4	-2.27192	3.26464	6.69986	0.01494	0.206143
BIRC7	-3.14282	1.59417	7.03552	0.0149428	0.206143
NTRK2	-1.40687	5.8446	6.6826	0.0150573	0.207577
HECTD4	-1.32542	3.62905	6.67399	0.0151162	0.208045
SPTSSB	2.30746	2.45006	6.67313	0.0151221	0.208045
DRD2	-1.87248	2.52696	6.67013	0.0151427	0.208045
EBF2	2.51947	2.00639	6.66984	0.0151447	0.208045
MYCT1	-1.28093	4.30416	6.66841	0.0151546	0.208045
LOC121106821	-3.51286	1.70859	7.00095	0.0151588	0.208045
LOC101747934	-1.48964	4.35741	6.66678	0.0151658	0.208045
LOC112531782	-2.75135	2.04182	6.66166	0.015201	0.208383
ATG14	-2.09913	2.28672	6.65805	0.0152259	0.208561
FPGT	-2.00672	2.41833	6.65669	0.0152353	0.208561
PPP2R2C	-1.36305	6.04973	6.64369	0.0153255	0.209558
TMEM136-1	-4.05683	1.9117	6.97401	0.0153296	0.209558
NBN	-1.54358	4.31271	6.64095	0.0153446	0.209616
OLFML2B	1.86056	2.36393	6.63853	0.0153615	0.209701
GEMIN8	-1.4392	3.23918	6.63524	0.0153844	0.209868
GABRA5	-3.90628	1.85081	6.95844	0.0154293	0.210114
MYH15	-3.98135	1.88088	6.95739	0.0154361	0.210114
XPC	-1.54748	4.35504	6.6267	0.0154442	0.210114
LSM1	-1.22932	3.45209	6.62653	0.0154454	0.210114
SMCO4	1.56645	2.96038	6.62483	0.0154574	0.21013
SV2B	-1.51266	4.06323	6.62255	0.0154734	0.210202
PAK4	-3.80586	1.81176	6.94621	0.0155081	0.210527
NREP	-0.914721	7.40519	6.61545	0.0155234	0.210557
LOC107055157	-3.37055	1.66513	6.94254	0.0155318	0.210557
IL16	2.30228	1.58669	6.61204	0.0155475	0.210623
SETD5	-1.15715	6.59437	6.60803	0.0155759	0.210751
LOC776594	-2.02667	2.50634	6.60664	0.0155857	0.210751
EMC7	-1.13149	4.49811	6.60558	0.0155932	0.210751
KIF5C	-1.27076	3.79261	6.60463	0.0156	0.210751
LOC121113492	-0.877096	7.21102	6.59314	0.0156818	0.211679
SCUBE2	1.47213	5.09855	6.59193	0.0156904	0.211679
LOC101751709	-1.52423	2.82031	6.58677	0.0157272	0.211824
PLK3	-2.89844	1.53069	7.90881	0.0157444	0.211824
LOC121108129	-2.92282	1.53823	9.08341	0.0157444	0.211824
LOC121113251	-3.22444	1.62548	8.26751	0.0157444	0.211824
AK7	-3.70901	1.77683	6.90568	0.0157725	0.211937
TGOLN2	-1.24504	3.51141	6.58019	0.0157745	0.211937
GALNT3	-1.44828	4.9916	6.56373	0.0158931	0.213133
PPP1R17	2.27649	1.49303	6.56337	0.0158958	0.213133
DNAH10	-2.15552	3.61285	6.56331	0.0158961	0.213133
DPEP2	-3.51855	2.56327	6.56175	0.0159075	0.213138
GAR1	-1.83605	2.32783	6.55917	0.0159262	0.213243
LOC121107189	1.97391	1.48709	6.55585	0.0159503	0.21341
FMOD	2.51406	2.08831	6.55445	0.0159605	0.21341
TMEM237	-1.26762	4.5175	6.55144	0.0159824	0.213412
C6	-2.5854	2.09357	6.54807	0.0160069	0.213412
SLC22A23	-1.23699	5.00953	6.54787	0.0160084	0.213412
LOC422353	-1.72682	5.06088	6.54757	0.0160106	0.213412
PATJ	-1.1581	7.86541	6.54695	0.0160152	0.213412
LOC112532764	1.4081	2.79317	6.54507	0.0160289	0.213449
GABRG3	-1.68614	4.49643	6.54352	0.0160402	0.213455
FAM134B	-0.992635	7.04526	6.53307	0.0161169	0.214008
CROCC	-3.10737	2.3129	6.53242	0.0161216	0.214008
CLMN	-1.25801	3.70601	6.53193	0.0161252	0.214008
HES4	-2.2537	2.24445	6.53145	0.0161288	0.214008
LOC121106470	-1.58758	4.51524	6.52891	0.0161474	0.214008
NIT1	-1.58758	4.51524	6.52891	0.0161474	0.214008
PI16	-3.16228	2.72276	6.51642	0.0162398	0.215087
TBCCD1	1.28765	2.71349	6.51205	0.0162722	0.21537
LOC121106753	2.28491	1.80868	6.50785	0.0163034	0.215637
MALSU1	1.32026	3.20785	6.49863	0.0163722	0.216401
FAM179A	-2.34452	3.25109	6.49669	0.0163867	0.216446
DSC1	-1.55258	4.39901	6.49396	0.0164072	0.216571
VWA2	2.23111	4.44348	6.4875	0.0164558	0.216964
RNF151	-1.48407	3.91024	6.48705	0.0164592	0.216964
RBMXL3	1.37553	2.5261	6.48225	0.0164953	0.217293
DNAJC12	-1.51678	4.25893	6.48072	0.0165068	0.217299
ITGA11	2.147	3.70859	6.45939	0.0166686	0.219281
LOC107052418	-2.28503	2.36659	6.45521	0.0167006	0.219515
SRD5A1	-1.60652	3.09003	6.45301	0.0167174	0.219515
CYP21A1	2.04081	1.46516	6.45003	0.0167402	0.219515
UPK3BL	2.27982	1.627	6.44975	0.0167424	0.219515
TFB1M	-1.66092	3.44585	6.44863	0.0167509	0.219515
NMI	-1.96669	2.10586	6.44827	0.0167537	0.219515
JCHAIN	-2.03179	2.87355	6.44641	0.016768	0.219555
SH3TC1	2.17596	1.61191	6.43884	0.0168262	0.22017
EPHA7	-1.24631	6.61802	6.43128	0.0168846	0.220692
LOC107054413	-3.82696	1.81973	6.74258	0.0168886	0.220692
KDM4C	-1.23971	7.06906	6.42698	0.0169179	0.220923
SETDB2	-1.64898	2.6553	6.42499	0.0169333	0.220923
MSTN	-2.3396	2.17215	7.57394	0.0169433	0.220923
DCTD	2.00531	2.79013	6.42265	0.0169515	0.220923
ANGPTL7	2.41165	1.96414	6.41544	0.0170076	0.221506
FABP6	-2.04393	5.23103	6.41202	0.0170343	0.221639
TSPEAR	-3.17898	1.60922	6.72133	0.0170405	0.221639
LOC101750579	-3.13811	1.59738	6.71827	0.0170624	0.221773
PAQR8	-2.03617	2.97404	6.40702	0.0170734	0.221773
LOC121111639	-3.06817	1.57565	6.71125	0.017113	0.222059
CCDC148	-3.80732	1.81505	6.71054	0.0171181	0.222059
FAM8A1	-1.76702	2.45506	6.76644	0.0171738	0.222487
LOC107052543	-1.98411	2.40463	7.55555	0.0171738	0.222487
SERPINF1	1.13983	8.41003	6.39136	0.0171965	0.222633
VPS26B	-1.55962	2.65491	6.38853	0.0172189	0.222775
LOC107050163	-1.82177	5.44595	6.38615	0.0172377	0.222871
OC3	2.33253	1.56143	6.3809	0.0172793	0.223048
PRTFDC1	-4.20941	1.97482	6.68804	0.0172813	0.223048
CLTCL1	-1.15951	5.90405	6.3801	0.0172856	0.223048
METTL25	-1.62941	3.43228	6.37714	0.0173091	0.223128
NOL12	-1.41734	3.04857	6.37646	0.0173146	0.223128
TRIM28	-3.85636	1.83211	6.67938	0.0173446	0.223345
MCMDC2	-3.74434	1.78957	6.67672	0.0173641	0.223345
CDK12	-1.60549	4.1107	6.37004	0.0173657	0.223345
LOC121107334	-2.40586	2.01597	6.36575	0.0173999	0.223476
FNTA	-1.38879	3.51937	6.36567	0.0174006	0.223476
EOGT	-1.47603	4.06965	6.36447	0.0174101	0.223476
DTX2	-2.62518	2.46612	6.36092	0.0174386	0.223661
LOC107053313	-1.90165	3.37977	6.35982	0.0174474	0.223661
LOC422154	2.15062	1.9563	6.35396	0.0174945	0.223994
LOC421690	-1.76825	3.8363	6.35355	0.0174978	0.223994
HSPA5	-0.837722	8.20737	6.35231	0.0175077	0.223994
ICE2	-1.69191	4.04113	6.34988	0.0175273	0.224098
LRRCC1	-1.82057	3.69542	6.34793	0.017543	0.224135
METTL4	-1.74138	2.49004	6.34615	0.0175574	0.224135
LOC121109790	1.94996	2.10503	6.34526	0.0175646	0.224135
ABCA1	-1.09856	3.76668	6.34324	0.0175809	0.224197
SCNN1B	-3.56575	1.72944	6.64058	0.0176314	0.224694
SYNE1	-0.89431	6.85319	6.3355	0.0176436	0.224704
RGCCL	1.54695	2.96442	6.32916	0.0176952	0.225213
RFC2	1.28369	2.95584	6.32553	0.0177247	0.225443
ZNFY1	-2.35642	1.87659	6.32973	0.0177789	0.225838
LOC121107524	-2.58105	1.96641	7.46041	0.0177789	0.225838
TUBA5	1.35961	2.94686	6.3154	0.0178076	0.226013
LRMDA	-1.66161	2.66915	6.31275	0.0178293	0.226013
FYB2	-4.90478	2.31051	6.61348	0.0178347	0.226013
PQLC1	-1.46741	6.04844	6.30784	0.0178697	0.226013
TAB1	-1.21566	3.87724	6.3069	0.0178775	0.226013
TEX33	-2.03593	2.33069	6.3062	0.0178832	0.226013
ZMIZ1	-0.741841	8.8638	6.30609	0.0178841	0.226013
HTR1E	-1.06955	4.99647	6.30598	0.0178851	0.226013
LOC107052892	-3.31447	1.64571	6.59955	0.0179403	0.226435
LOC771612	-1.77437	4.16731	6.29912	0.0179416	0.226435
PARD3B	-0.941868	4.32201	6.29656	0.0179628	0.226474
TRIT1	-1.75352	3.02307	6.29551	0.0179715	0.226474
PDYN	-2.27616	2.25411	6.29455	0.0179794	0.226474
EMX2	-2.90532	1.53134	6.59075	0.0180074	0.22668
IFIT5	-2.54025	4.22227	6.28643	0.0180469	0.227031
LOC101750481	-1.94044	2.56698	6.28471	0.0180612	0.227065
CEBPD	1.86942	2.04134	6.28096	0.0180924	0.227295
ISL1	-1.282	3.86483	6.2793	0.0181063	0.227295
CEP112	1.57856	3.81508	6.27834	0.0181143	0.227295
DGKE	-1.29433	4.1724	6.27243	0.0181638	0.227769
KMT2A	-0.861734	8.17594	6.26904	0.0181922	0.227894
BEST1	1.34353	3.28704	6.26667	0.0182121	0.227894
LOC101747954	-2.8603	2.09416	6.26635	0.0182148	0.227894
LRRC39	-1.91958	3.10807	6.26569	0.0182204	0.227894
DVL1	-1.34604	3.86074	6.26168	0.0182541	0.228059
SLC25A38	-1.88002	2.9296	6.25979	0.01827	0.228059
GINS2	2.17114	2.26071	6.25798	0.0182853	0.228059
AK9	-2.27662	2.57309	6.25785	0.0182864	0.228059
SOX6	-0.926369	8.79052	6.2554	0.0183071	0.228059
SIRT4	-1.74101	3.99925	6.25436	0.0183159	0.228059
LOC101748210	-1.76323	2.35918	6.2533	0.0183248	0.228059
IGSF9B	-3.01809	2.27293	6.25307	0.0183268	0.228059
PDPN	2.05432	4.93894	6.24551	0.0183909	0.228614
BIRC3	-1.47591	3.00167	6.24505	0.0183948	0.228614
CTSC	1.16156	4.23671	6.23635	0.0184688	0.228762
LOC121113151	-2.0656	5.02519	6.2362	0.0184702	0.228762
GLOD5	-3.3886	1.66987	6.53052	0.018474	0.228762
LOC107049262	-1.90906	5.88686	6.23373	0.0184912	0.228762
LOC422901	-2.0958	1.88771	6.23158	0.0185096	0.228762
EBF3	2.62812	6.09243	6.23133	0.0185118	0.228762
PSMD7	1.11051	4.42583	6.23126	0.0185123	0.228762
RAD17	-1.38121	3.91374	6.2305	0.0185188	0.228762
TGFB2	1.10308	4.02121	6.22894	0.0185322	0.228762
TBCE	-1.63554	3.61193	6.22799	0.0185403	0.228762
PRL	-1.49112	12.6953	6.22772	0.0185427	0.228762
CNGA3	-1.43705	3.08374	6.22721	0.018547	0.228762
ZP3	1.86138	1.95916	6.22493	0.0185666	0.228859
LOC418298	-2.85739	1.52007	6.51314	0.0186111	0.229192
SPAG17	-1.6326	6.01352	6.21856	0.0186213	0.229192
HEG1	-0.983496	6.19572	6.21771	0.0186287	0.229192
RSPO3	1.94955	1.69906	6.20905	0.0187035	0.229967
LOC121107764	-1.27414	4.69963	6.20516	0.0187372	0.230218
LOC771811	-1.24271	3.6932	6.20397	0.0187474	0.230218
CREBBP	-1.27891	7.36483	6.20229	0.018762	0.230253
TESK2	-1.4689	3.74824	6.1985	0.0187949	0.230512
POLE	2.00032	1.9214	6.19401	0.0188341	0.230847
MTMR2	-1.61731	3.6477	6.19246	0.0188475	0.230868
NYAP2	-1.40619	3.5534	6.19047	0.0188649	0.230936
C21orf59	-1.36751	3.33954	6.17909	0.0189646	0.232011
TUBGCP6	-1.67378	2.47437	6.17636	0.0189887	0.23216
DGCR2	-1.49121	5.44777	6.17411	0.0190084	0.232256
MAN1A1	-1.10731	4.4118	6.16719	0.0190694	0.232857
GRIK2	-1.41281	5.50616	6.16395	0.0190982	0.233033
HOMER3	1.91727	3.48632	6.16274	0.0191089	0.233033
PRELP	1.73693	2.23018	6.16089	0.0191252	0.233033
IGFBP7	1.01336	4.87609	6.16018	0.0191315	0.233033
LOC416147	-1.30615	3.28839	6.15155	0.0192083	0.233822
NUDT4	-2.14021	3.18183	6.14761	0.0192433	0.234103
ACTN1	0.987117	6.61091	6.14386	0.0192769	0.234366
EME1	1.97251	1.44564	6.13982	0.019313	0.234659
RPS6KA3	-1.15275	4.96659	6.13802	0.0193292	0.23471
SAMHD1	-3.01073	2.2621	6.13289	0.0193753	0.235123
TLDC1	-1.94524	2.38201	6.13036	0.019398	0.235254
LOC107054016	2.22469	1.65931	6.12561	0.0194408	0.235627
THT2L	-2.9058	2.20972	6.12332	0.0194615	0.235644
RNF2	-1.72224	3.64006	6.12261	0.019468	0.235644
RANBP1	0.95829	4.29734	6.12146	0.0194784	0.235644
PARVA	-0.936316	6.47626	6.11755	0.0195138	0.235926
GZF1	-1.37542	4.43041	6.11547	0.0195326	0.236008
EZR	-1.05734	5.76776	6.11406	0.0195454	0.236017
RNF157	-4.50555	2.1116	6.39679	0.019559	0.236035
LOC121106636	2.29471	1.84316	6.10614	0.0196174	0.236553
CCDC174	-1.33	3.31876	6.10519	0.0196261	0.236553
HMGN4	0.944425	4.83066	6.09864	0.0196859	0.236803
EFL1	-0.964695	4.55497	6.09784	0.0196933	0.236803
DISP3	-1.69748	4.71007	6.09769	0.0196946	0.236803
RIMS4	-1.86429	2.07102	6.09763	0.0196952	0.236803
SLC9A7	-0.820025	7.99503	6.08801	0.0197835	0.237495
DDB2	-1.49466	4.16786	6.08743	0.0197888	0.237495
RAB31	1.86131	3.27319	6.08738	0.0197893	0.237495
NETO1	-1.28604	4.94412	6.08515	0.0198098	0.237596
UBTF	-1.43796	5.30664	6.07665	0.0198883	0.238052
WDR64	-4.75122	2.24264	6.35443	0.0199175	0.238052
LOC121107372	-2.87372	1.5267	7.56649	0.0199681	0.238052
HEPACAM2	-2.96455	1.54978	6.61141	0.0199681	0.238052
LOC121108312	-2.94916	1.54684	6.47905	0.0199681	0.238052
LOC121108455	-2.94916	1.54684	6.47905	0.0199681	0.238052
LOC121108456	-2.94916	1.54684	6.47905	0.0199681	0.238052
LOC121110832	-3.02022	1.56703	7.40538	0.0199681	0.238052
NXPH3	-3.15129	1.60523	6.76924	0.0199681	0.238052
HCFC2	-1.19481	6.79472	6.06789	0.0199695	0.238052
NUP98	-1.38228	4.15548	6.06479	0.0199984	0.238251
TMEM55A	-1.51772	3.1793	6.06109	0.0200328	0.238516
MTHFS	-1.42667	3.76932	6.05794	0.0200622	0.238721
C1QTNF8	2.45786	1.76687	6.05545	0.0200855	0.238853
C4H4ORF50	-1.73031	2.6782	6.05393	0.0200997	0.238877
CHIC1	-2.03382	2.03485	7.95484	0.0201548	0.239317
STAT6	-2.46034	1.91725	6.04696	0.0201652	0.239317
MYO15L	-3.2627	1.62737	6.32469	0.0201735	0.239317
C21orf62	-3.93175	1.86076	6.32304	0.0201878	0.239342
NID1	1.20629	3.20812	6.04247	0.0202073	0.239428
LOC107052228	-2.97853	1.54922	6.30527	0.0203427	0.240603
NEK8	-2.36098	1.87828	6.02814	0.0203428	0.240603
SLC35F3	-1.7699	3.33035	6.02808	0.0203433	0.240603
FAM13A	-1.35543	6.13867	6.02515	0.0203711	0.240786
GUCY1A2	1.1003	3.87742	6.02306	0.020391	0.240875
LOC121106783	-3.52714	1.71519	6.29656	0.020419	0.240931
LOC107054859	-2.9857	2.28215	6.01998	0.0204203	0.240931
RGS4	-1.59721	3.71743	6.01784	0.0204407	0.241025
FBXO40	-3.54768	1.72764	6.28978	0.0204787	0.241161
RBM46	-4.68847	2.20289	6.28884	0.020487	0.241161
SIX3	-1.33207	6.22813	6.01169	0.0204995	0.241161
ARHGEF37	-2.57905	2.3923	6.01148	0.0205016	0.241161
VPS53	-1.48787	2.82105	6.00637	0.0205505	0.241591
CARD19	-1.37656	5.63612	6.00443	0.0205691	0.241665
KCNK12	-2.1165	2.29644	6.00099	0.0206021	0.241908
LOC101750453	-1.78414	3.02799	5.99649	0.0206454	0.242271
DISP2	-1.51766	4.44982	5.99415	0.020668	0.242376
KCNQ3	-2.36189	2.38179	5.99219	0.0206869	0.242376
FBXL12	-2.93317	1.54239	6.26578	0.0206916	0.242376
LOC107051395	2.31385	1.84531	5.98934	0.0207146	0.242404
COL21A1	-2.50745	2.92591	5.98891	0.0207187	0.242404
CDK10	-1.92322	3.18398	5.98119	0.0207935	0.243134
DOLK	-1.21501	4.16882	5.97842	0.0208205	0.243304
FTL	-1.34515	3.55748	5.97072	0.0208955	0.244034
TRPT1	-3.78572	1.80463	6.23358	0.0209811	0.244888
TM6SF1	-1.0806	5.41204	5.95688	0.0210312	0.245327
WDR36	-1.26013	3.69779	5.95095	0.0210897	0.24586
LOC121111245	-2.07372	2.54836	5.9483	0.0211158	0.24586
LSM11	-2.55323	1.95506	5.94683	0.0211303	0.24586
USH1C	-1.4141	4.11649	5.94636	0.021135	0.24586
TENM1	-0.863138	7.31191	5.94579	0.0211407	0.24586
GATM	1.81555	2.1308	5.9446	0.0211524	0.24586
ZFYVE28	-1.47924	3.86297	5.94324	0.0211659	0.245871
LOC107051819	-0.963073	4.54046	5.93972	0.0212008	0.246131
SENP8	-1.37523	4.05659	5.93665	0.0212312	0.246338
BTBD8	-1.09454	5.15692	5.93201	0.0212775	0.246389
DBNDD1	-2.59602	2.51951	5.93182	0.0212794	0.246389
BTN3A3L2	2.27315	1.49145	5.93175	0.0212801	0.246389
IST1	-1.24362	4.81852	5.93048	0.0212927	0.246389
SIN3A	-1.4065	4.65058	5.92819	0.0213156	0.246389
ALB	-6.75292	3.41478	6.19552	0.0213292	0.246389
LOC107052898	-1.98806	2.12518	5.92598	0.0213377	0.246389
CRISPLD2	1.62106	4.4911	5.92543	0.0213432	0.246389
AGGF1	1.13663	3.26729	5.92484	0.021349	0.246389
SLC25A36	-1.15209	3.75652	5.91463	0.0214514	0.246882
NAALAD2	-1.56192	4.13304	5.91417	0.021456	0.246882
KLHL4	1.76923	2.03643	5.9132	0.0214658	0.246882
LOC107054087	-1.5116	2.83233	5.91218	0.021476	0.246882
RGS16	-2.34432	2.18067	5.91167	0.0214812	0.246882
SLC39A12	-4.86421	2.29125	6.17904	0.0214819	0.246882
LOC420770	2.18129	1.74179	5.91022	0.0214958	0.246882
LOC112533211	-1.71778	2.10178	5.90917	0.0215064	0.246882
SYNJ2BP	-1.44701	2.88711	5.90813	0.0215168	0.246882
PLA2G7	-2.01572	2.11216	5.90745	0.0215237	0.246882
ZNF410	-1.43613	3.91153	5.90423	0.0215562	0.246882
FKBP11	1.17144	3.74997	5.90423	0.0215562	0.246882
COL19A1	-2.46639	2.71163	5.90276	0.0215711	0.246882
PPP1R13B	-1.32323	6.56421	5.90188	0.02158	0.246882
CUL9	-2.33667	1.95951	6.14431	0.0215936	0.246882
TEK	-2.26612	1.84377	6.1976	0.0215936	0.246882
PHLPP1	-1.34999	2.87972	5.89513	0.0216485	0.247352
HELB	-2.41784	1.90018	5.89399	0.0216601	0.247352
ADI1	-1.37567	3.21508	5.88877	0.0217132	0.247814
ARSJ	-2.12967	2.92102	5.88492	0.0217524	0.248117
ARHGAP17	-1.03155	5.82057	5.88328	0.0217692	0.248164
IKZF2	-0.863892	9.42152	5.8803	0.0217996	0.248366
DRD4	-1.51271	2.72973	5.87872	0.0218158	0.248406
LOC112531934	-3.3203	1.64824	6.14016	0.021847	0.248616
PRELID1	1.02389	4.7354	5.87244	0.0218802	0.248849
PIANP	-1.57728	7.15033	5.8699	0.0219063	0.248891
SIGIRR	-3.60013	1.73579	6.13239	0.0219208	0.248891
FGFR3	1.22393	7.90562	5.86837	0.0219221	0.248891
C23H1ORF109	-1.61089	3.34057	5.86611	0.0219454	0.249011
GRIP1	-1.87627	5.35043	5.86081	0.0220001	0.249487
VIM	1.1313	5.35134	5.85816	0.0220275	0.249653
ANKDD1B	-3.70111	1.7743	6.11954	0.0220435	0.24969
THBS1	1.52901	2.83872	5.8485	0.0221277	0.250499
KLHL10	-3.02577	1.5665	6.10827	0.0221517	0.250625
ITPR1	-1.38918	9.64306	5.84228	0.0221925	0.250841
LRBA	-0.992157	6.45925	5.84137	0.0222021	0.250841
STEAP3	-1.50245	4.19119	5.83965	0.02222	0.250841
MED20	-1.22359	4.09429	5.83946	0.022222	0.250841
MTHFD2L	-1.78026	2.84314	5.83685	0.0222492	0.250897
KIF18A	2.06537	2.37444	5.8355	0.0222633	0.250897
PSD3	-1.10348	6.98107	5.83488	0.0222698	0.250897
LOC112529977	-2.03983	2.2316	5.83288	0.0222908	0.250897
HEBP1	-1.08213	3.32676	5.83285	0.0222912	0.250897
NTNG2	-2.985	1.54997	6.085	0.022377	0.251719
BICDL1	-1.40496	3.8675	5.82176	0.0224077	0.25192
KIAA1958	-1.18279	6.83934	5.81694	0.0224587	0.252186
BCHE	-1.35599	5.17717	5.81572	0.0224716	0.252186
C11orf54	-1.82202	2.76501	5.81472	0.0224822	0.252186
PHTF2	1.24332	5.07429	5.81464	0.022483	0.252186
PNLDC1	2.27743	2.04662	5.81228	0.022508	0.252322
MHCY15	-3.32107	1.65193	6.06972	0.0225263	0.252383
LOC121110070	-0.950063	5.75969	5.80427	0.0225931	0.252986
CLIP4	-1.38093	5.03482	5.8018	0.0226194	0.253135
PLXNA2	-1.44491	5.44909	5.79987	0.0226399	0.25322
SPEF2	-1.12034	7.72508	5.79498	0.0226921	0.253519
SORCS2	-1.31826	3.33733	5.79488	0.0226933	0.253519
SH3PXD2A	1.11992	8.37181	5.79374	0.0227055	0.253519
SEC14L2	-2.95292	1.5452	6.04601	0.0227604	0.253987
GRM5	2.71976	1.95406	5.78609	0.0227875	0.254144
SYCP2L	-1.34292	4.19212	5.78245	0.0228266	0.254178
CES1L1	-0.996209	6.7107	5.78215	0.0228299	0.254178
ZBTB32	1.89658	3.43413	5.78112	0.022841	0.254178
CES1L2	-1.30181	5.2596	5.78097	0.0228425	0.254178
PLPPR5	-1.38577	5.06208	5.77769	0.0228779	0.254428
CALB2	-1.11652	7.06156	5.77634	0.0228925	0.254445
TROVE2	-1.90406	2.68436	5.77232	0.0229359	0.25473
SBDS	-0.974801	4.31162	5.77155	0.0229442	0.25473
LOXL1	2.19664	1.84296	5.76922	0.0229695	0.254866
PRSS12	-1.88533	2.65449	5.76645	0.0229995	0.255055
LRRC2	-2.02047	1.75192	5.76365	0.0230299	0.255177
QPCTL	1.93574	1.7786	5.76265	0.0230408	0.255177
BVES	-1.78087	2.33132	5.76184	0.0230496	0.255177
ATP6AP1	0.937706	4.88204	5.75745	0.0230974	0.255561
LOC415913	-1.36977	2.94157	5.75111	0.0231666	0.255714
THNSL2	-1.23678	5.79294	5.75011	0.0231776	0.255714
NFKB1	-1.37498	5.32209	5.75011	0.0231776	0.255714
SEC14L3	-2.6297	2.13792	5.74968	0.0231823	0.255714
SDC3	1.23484	3.68625	5.74935	0.0231859	0.255714
LOC121110790	1.73975	2.05371	5.74835	0.0231968	0.255714
FKBP15	-1.60642	5.50767	5.74782	0.0232027	0.255714
YAP1	-2.92545	1.54092	5.99169	0.0233068	0.256716
LOC121113159	-3.01536	1.56648	5.98338	0.0233916	0.257505
CSK	1.41278	2.91329	5.72654	0.0234372	0.257862
LOC101747852	-3.39632	1.67873	5.97752	0.0234517	0.257876
ADGRV1	-1.23091	6.44424	5.7222	0.0234853	0.257887
LOC121107581	-3.13185	1.5895	5.97367	0.0234913	0.257887
NOVA1	-1.10535	6.6751	5.7215	0.0234931	0.257887
ABTB1	-1.58079	3.23873	5.71969	0.0235132	0.257887
LOC107053660	1.24581	6.73276	5.7192	0.0235186	0.257887
ASXL2	-1.08915	5.50638	5.71602	0.023554	0.257946
LOC107049913	-2.86655	1.5247	5.96722	0.0235577	0.257946
PLAA	-1.47102	3.11934	5.71517	0.0235635	0.257946
SHC2	-1.8119	2.93701	5.71152	0.0236042	0.258247
SLC46A3	-2.29966	2.37251	5.70947	0.0236271	0.258312
ZNF821	-1.30073	5.84196	5.70863	0.0236366	0.258312
ST14	-1.6097	3.81092	5.70432	0.0236848	0.2585
LOC121106493	-2.80856	1.50393	5.95473	0.023687	0.2585
LOC107051766	-1.57243	4.96731	5.70355	0.0236934	0.2585
ZNF148	-1.18282	5.40896	5.70224	0.0237081	0.258516
LOC121108130	-2.16865	1.80591	5.70007	0.0237324	0.258591
FANCI	1.3987	2.77976	5.69927	0.0237414	0.258591
STARD10	1.70802	2.08961	5.69809	0.0237547	0.258592
SMAGP	-3.16452	1.60375	5.9458	0.0237798	0.258721
LOC112530680	-3.21072	1.61403	5.94268	0.0238124	0.258932
C14ORF166B	-2.94776	1.53686	5.94023	0.023838	0.259022
PPP3R1	-1.16421	3.97631	5.68954	0.023851	0.259022
RYR3	-1.4218	6.30263	5.68759	0.0238731	0.259022
TSHR	-2.98105	1.5462	5.93682	0.0238737	0.259022
CNKSR1	-2.54376	2.04535	5.68312	0.0239236	0.259284
KANSL3	-1.59054	4.11982	5.68207	0.0239356	0.259284
PIBF1	-1.05096	4.61956	5.6819	0.0239375	0.259284
KIAA0319	-1.35147	5.64946	5.67917	0.0239685	0.259432
TNRC6C	-0.814554	9.31284	5.67836	0.0239777	0.259432
PASD1	-4.14569	1.94942	5.92435	0.0240047	0.25958
ST6GALNAC3	-2.57582	2.06377	5.67231	0.0240465	0.259888
LOC112531622	-2.78987	1.50843	5.9151	0.0241023	0.260281
ABRACL	1.16555	4.15577	5.6668	0.0241094	0.260281
MCM4	1.18128	3.01532	5.66351	0.024147	0.260543
EPHA6	-1.77268	5.09646	5.66131	0.0241722	0.260671
FSTL1	1.12721	3.51318	5.65959	0.024192	0.26068
C21orf140	-1.25763	3.55702	5.65892	0.0241997	0.26068
FBN2	1.8812	2.62943	5.65668	0.0242254	0.260813
LOC121108338	-3.00363	1.56266	5.89983	0.0242646	0.261091
FAM204A	-1.37893	7.96363	5.64852	0.0243194	0.261488
PLCD1	1.72051	4.10896	5.64744	0.0243318	0.261488
CYSTM1	-0.995912	4.82091	5.6456	0.0243531	0.261488
TMEM200B	1.81388	1.39618	5.64544	0.0243549	0.261488
VWA1	-2.50807	2.45149	5.63511	0.0244746	0.262281
TIMD4	1.81688	1.42096	5.80661	0.0244947	0.262281
CHST1	1.82733	1.45884	6.20546	0.0244947	0.262281
LOC121110062	2.18099	1.43724	6.71883	0.0244947	0.262281
TMEM17	-1.07376	4.9166	5.63321	0.0244967	0.262281
HMGB2	1.00187	4.11779	5.63214	0.0245092	0.262281
SRSF5	-1.53904	6.53916	5.62326	0.0246127	0.263244
ZNF767	-1.9215	2.35325	5.62111	0.0246378	0.263369
CFAP221	-3.51517	1.70918	5.85586	0.0247386	0.263963
CAPN6	-1.84746	2.7253	5.61212	0.0247434	0.263963
KPNA6	-1.42268	3.48639	5.61204	0.0247442	0.263963
LOC771494	2.13343	1.6869	5.61177	0.0247474	0.263963
ERBIN	-0.851951	7.50216	5.60808	0.0247909	0.264026
LOC107053681	-1.64043	2.79317	5.60795	0.0247924	0.264026
SPARCL1	-3.40953	1.67845	5.85081	0.0247937	0.264026
ESYT2	-1.14641	6.31991	5.60621	0.024813	0.264087
LOC107056600	-4.27735	2.00379	5.84345	0.0248743	0.264531
AADAT	-1.62138	4.17371	5.60038	0.0248818	0.264531
PALD1	1.68805	2.50718	5.59709	0.0249208	0.264777
CRY1	-1.16883	4.48721	5.59379	0.0249599	0.264777
GABRQ	-3.71792	1.78265	5.83509	0.0249662	0.264777
HAUS3	-1.65169	3.27092	5.59261	0.0249739	0.264777
LRCH2	-1.06539	6.07077	5.59139	0.0249885	0.264777
PQLC2L	-1.07373	8.50512	5.58869	0.0250205	0.264777
LOC421356	-3.0447	1.56883	5.82926	0.0250304	0.264777
METTL7A	-3.14705	1.59902	5.82718	0.0250534	0.264777
OPHN1	-1.79083	2.88564	5.58459	0.0250694	0.264777
LOC121106449	-1.59995	2.65971	5.58327	0.0250851	0.264777
TSGA10	-1.49527	4.50211	5.57982	0.0251264	0.264777
CKAP2L	1.91485	1.82654	5.57924	0.0251333	0.264777
TLK1	-1.1384	8.29147	5.57771	0.0251517	0.264777
IRF8	-1.434	4.4345	5.57732	0.0251563	0.264777
CYBB	-3.79451	1.80956	5.8168	0.0251685	0.264777
TSSC4	-1.76252	5.40249	5.57563	0.0251766	0.264777
MGARP	-1.45975	4.65181	5.57078	0.0252348	0.264777
LOC121110530	2.14363	1.61761	5.56968	0.0252479	0.264777
ALCAM	-0.829304	4.87112	5.56646	0.0252867	0.264777
LRRC19	-2.09355	2.06222	5.56442	0.0253114	0.264777
TMEM80	-1.55967	3.49741	5.56238	0.0253359	0.264777
TDO2	2.2677	2.27267	5.56158	0.0253456	0.264777
PLXDC2	-1.37902	3.30745	5.56119	0.0253503	0.264777
LRRC72	-3.57004	1.72436	5.79979	0.0253583	0.264777
IKZF1	-3.16084	3.12263	5.56045	0.0253592	0.264777
LOC121111582	-2.60993	1.45864	6.5539	0.0253742	0.264777
LOC121108608	-2.67278	1.47676	6.15732	0.0253742	0.264777
LOC107055293	-2.75582	1.49596	6.5345	0.0253742	0.264777
TRPC5	-2.78513	1.50281	6.47707	0.0253742	0.264777
CLDN5	-2.81408	1.51097	6.63772	0.0253742	0.264777
LOC112530788	-2.87888	1.53024	8.48727	0.0253742	0.264777
HHEX	-2.92207	1.54231	8.45753	0.0253742	0.264777
LOC107051938	-3.03457	1.57217	7.90339	0.0253742	0.264777
UTS2RL	-3.03592	1.57392	6.96013	0.0253742	0.264777
TAP2	-1.83656	2.32768	5.55884	0.0253786	0.264777
LOC101748992	2.50071	1.67244	5.55634	0.0254089	0.264952
TPM1	1.14162	8.63268	5.54666	0.0255265	0.265671
ADAMTS6	1.28908	4.25216	5.54637	0.0255299	0.265671
SLC16A12	-3.01908	2.29063	5.54615	0.0255326	0.265671
RCSD1	2.33902	2.42438	5.54608	0.0255335	0.265671
FZD9	1.48426	2.61568	5.54507	0.0255458	0.265671
RFK	-1.68427	2.90303	5.54128	0.025592	0.26601
LIN28B	-2.11978	2.27485	5.53824	0.0256291	0.266254
LIPE	-4.67082	2.19383	5.76599	0.0257403	0.267216
DIAPH3	1.71732	2.63976	5.52786	0.0257563	0.267216
LOC121111240	1.77403	2.06545	5.52734	0.0257627	0.267216
SLC26A8	-1.65502	3.49346	5.5245	0.0257977	0.267438
CSPG4B	-1.51588	2.83602	5.51696	0.0258907	0.268255
NTNG1	-1.75601	4.9438	5.51526	0.0259118	0.268255
FBXO39	-1.32791	4.61292	5.51477	0.0259177	0.268255
EAF2	1.49319	3.85989	5.51298	0.02594	0.268279
ARHGAP39L	-1.39993	3.44533	5.51237	0.0259475	0.268279
UBE3C	-0.803521	4.99404	5.51019	0.0259745	0.268417
FUBP3	-1.27948	6.17387	5.50775	0.0260048	0.268438
LOC121108256	-3.07047	1.57911	5.74203	0.0260149	0.268438
LOC101751351	-4.34101	2.03337	5.74179	0.0260177	0.268438
NOL4L	-1.21914	6.44725	5.50351	0.0260575	0.268707
LINGO3	-2.61071	1.97983	5.50163	0.0260809	0.268807
LOC107052622	-3.48809	1.7119	5.72902	0.0261654	0.269535
SRC	-1.62316	3.25801	5.49273	0.0261921	0.269668
GDNF	-2.50307	1.93471	5.58999	0.0262156	0.269768
TGFBR3	-0.895981	5.05095	5.48678	0.0262667	0.269978
C1orf159	-1.70908	4.43617	5.48559	0.0262817	0.269978
LOC768829	-3.16863	1.60713	5.71822	0.0262911	0.269978
PPP2R3A	-1.47464	4.30397	5.48483	0.0262912	0.269978
INHBA	-0.998358	3.89405	5.48327	0.0263108	0.270038
BRD4	-1.01411	6.92098	5.47992	0.026353	0.270052
ADAMTS14	2.22076	1.56354	6.06086	0.0263536	0.270052
LOC121110827	2.21306	1.64019	5.96738	0.0263536	0.270052
HSD17B4	-1.02941	5.8059	5.4742	0.0264252	0.270644
ZNF507	-1.42239	3.95863	5.47095	0.0264664	0.270924
MAZ	-1.32106	3.91985	5.46879	0.0264937	0.270998
VCAM1	2.05541	1.48174	5.46819	0.0265013	0.270998
LOC107055003	-3.07475	1.5781	5.69767	0.0265322	0.271171
TDP1	-1.38036	4.01692	5.46142	0.0265873	0.271593
ITGB8	-1.19342	5.09875	5.45859	0.0266234	0.271819
ANO2	-1.42303	3.1955	5.45391	0.0266831	0.272211
CASP7	-1.99914	5.07338	5.45318	0.0266924	0.272211
GHRHR	1.2838	7.91923	5.45232	0.0267034	0.272211
C6orf203	-1.02186	5.04319	5.45	0.0267331	0.272371
VSTM4	1.55491	2.40804	5.44807	0.0267577	0.27248
KIAA1024	-3.21673	1.62496	5.67313	0.0268233	0.273006
HSPBAP1	-1.50641	4.30207	5.44121	0.0268458	0.273093
METTL24	-2.3459	1.96228	5.43794	0.026888	0.273302
MEX3A	1.749	2.21414	5.43673	0.0269035	0.273302
SLCO3A1	1.68618	1.8682	5.43636	0.0269083	0.273302
KLHDC8A	-1.45619	2.75119	5.42711	0.0270279	0.274194
MYO7A	-1.69423	3.90038	5.4261	0.027041	0.274194
SAFB2	-0.940147	6.99724	5.42579	0.027045	0.274194
LOC422372	-0.844627	4.93784	5.42524	0.0270522	0.274194
ARFRP1	-1.20874	3.86417	5.41453	0.0271914	0.275354
LOC121106651	1.33864	2.60106	5.41428	0.0271947	0.275354
TOM1L2	-1.10019	4.76642	5.41091	0.0272387	0.275564
MCC	-1.19712	5.2714	5.41053	0.0272437	0.275564
POLR1C	-1.36762	4.00103	5.40723	0.0272869	0.275859
NUDCD1	-1.37809	3.79842	5.39805	0.0274074	0.276801
NDUFB11	0.800166	4.86894	5.39797	0.0274084	0.276801
LOC428335	-0.924996	5.45857	5.3957	0.0274383	0.27696
TP63	2.16881	2.49104	5.38651	0.0275597	0.278042
COX7A2	0.716727	8.16922	5.38403	0.0275926	0.27823
IQCA1	-3.69803	1.77429	5.6045	0.0276567	0.278686
LOC121113432	-2.31412	2.37131	5.37749	0.0276794	0.278686
SLC45A4	-1.36793	5.89035	5.37601	0.0276991	0.278686
CCDC122	-2.34557	1.8716	5.37599	0.0276994	0.278686
LOC101751990	-1.78775	2.74766	5.37527	0.027709	0.278686
RCAN2	-2.09896	2.27745	5.37403	0.0277255	0.278708
LOC101747310	-3.1719	1.59759	5.5923	0.0278079	0.279393
MEST	-2.02435	2.7359	5.36497	0.0278465	0.279637
SOUL	-1.58912	3.0194	5.36039	0.0279079	0.279845
DNAH3	-3.54758	1.72437	5.58393	0.0279122	0.279845
C15orf62	-1.90287	2.46076	5.35945	0.0279205	0.279845
LOC418465	-1.68894	2.56197	5.35916	0.0279244	0.279845
LOC121113480	-2.68428	1.47797	5.57989	0.0279625	0.280084
GPC1	1.20921	3.7211	5.35525	0.027977	0.280085
TXNL4B	-1.37997	2.97444	5.35132	0.02803	0.280443
BTBD10	-1.36961	4.66444	5.35047	0.0280415	0.280443
KATNAL1	-1.37093	4.50827	5.34726	0.0280847	0.280622
GRB14	-2.21731	2.69931	5.34702	0.028088	0.280622
DNLZ	-1.19312	5.02256	5.34545	0.0281093	0.280691
TMEM69	-2.1428	1.90577	5.34356	0.0281348	0.280742
CCDC92	-1.48801	4.87708	5.34295	0.0281431	0.280742
C1orf167	-3.06361	1.5711	5.56118	0.0281977	0.281087
RBM43	-2.05029	2.81878	5.33829	0.0282064	0.281087
MPLKIP	-1.69973	2.98347	5.33626	0.0282339	0.281218
LOC112532640	1.20737	8.32594	5.33289	0.0282798	0.281385
LOC107049117	-5.18542	2.47068	5.55467	0.0282801	0.281385
TNS2	2.11845	2.52766	5.33186	0.0282938	0.281385
LOC101750125	-1.55195	2.456	5.3299	0.0283205	0.281507
COMTD1	-1.03286	4.59089	5.32794	0.0283472	0.281548
THAP1	-1.26045	2.99812	5.32704	0.0283596	0.281548
KCTD16	-2.75479	1.49583	5.54665	0.0283819	0.281548
AP3B2	-1.46825	4.12859	5.32538	0.0283822	0.281548
SERPINF2	-1.60806	2.76674	5.32022	0.0284529	0.282107
SLC38A10	1.2619	3.39682	5.31556	0.0285169	0.282598
C2orf88	-1.59072	2.66085	5.30935	0.0286024	0.283301
KPNA5	-1.01589	6.57706	5.3018	0.0287068	0.284192
RPESL	-1.59877	2.81148	5.29905	0.0287448	0.284424
CDK2AP1	1.31323	6.21763	5.29772	0.0287634	0.284464
SRRM3	-1.27936	4.47684	5.29244	0.0288366	0.284686
SERPINI1	-1.07877	6.96616	5.29224	0.0288396	0.284686
RUFY1	-0.92799	4.22205	5.29198	0.0288431	0.284686
APCDD1	1.24979	2.75663	5.29089	0.0288583	0.284686
DCBLD2	-1.00538	4.95651	5.29086	0.0288587	0.284686
LOC101750230	-2.8027	1.50738	5.50664	0.0288959	0.284766
LOC121107619	-2.43747	2.33417	5.28581	0.0289291	0.284766
KCNJ16	-3.29338	1.63424	5.50359	0.0289355	0.284766
RYR2	-1.30766	5.91598	5.28494	0.0289413	0.284766
GABARAPL1	-1.10196	4.09875	5.28466	0.0289452	0.284766
RASD1	-1.23027	5.78236	5.28403	0.028954	0.284766
NEBL	-0.951326	8.01635	5.28201	0.0289823	0.2849
SGF29	-1.25364	4.80089	5.28091	0.0289977	0.284909
LOC107056551	1.1998	7.45198	5.27597	0.0290669	0.285445
RGPD1	-3.2839	1.63598	5.4913	0.0290957	0.285585
IFI30	1.90533	1.71026	5.26917	0.0291626	0.286098
LOC121107952	-4.00749	1.89088	5.48502	0.029178	0.286105
CHRM3	1.71889	1.39163	5.26341	0.0292439	0.286383
LOC422276	1.71889	1.39163	5.26341	0.0292439	0.286383
LOC100859314	-3.29426	1.63897	5.47914	0.0292553	0.286383
ANAPC11	-1.81057	2.67746	5.2606	0.0292836	0.286383
[truncated: 17,563 more rows]

## Sheet: EdgeR Data Heatmap
Gene	logFC.GroupA_16L	logFC.GroupJ_16L	logFC.GroupJ_8L	logCPM	F	PValue	FDR
PLEKHG5	-0.0656283	-1.82298	-8.19283	4.77165	10.8437	6.57e-05	0.00931321
ALB	-4.63685	-8.04432	-8.04432	3.40829	6.43006	0.00220331	0.0939025
KCNH1	0.135339	-7.57328	-7.57328	4.23406	9.57509	0.000213458	0.0209585
SIRT4	-0.19282	-0.534969	-7.18447	4.00007	9.82168	0.000133569	0.0152476
TMEM196	-2.63934	-7.04231	-7.04231	3.13184	11.7955	5.12414e-05	0.00753673
MYOCD	-1.0179	-9.01841	-7.01553	5.05699	11.7408	3.2255e-05	0.00553485
LOC121108875	-0.479641	-0.324913	-6.94718	3.7503	3.20304	0.0382621	0.416814
MX1	0.0108468	-5.90318	-6.91284	5.3515	13.1983	8.71657e-06	0.00283233
TMCC3	-0.755474	-6.71283	-6.71283	3.24331	11.8233	5.03843e-05	0.00751939
IL17RD	0.685532	-3.72017	-6.67855	3.77999	9.87266	0.000128817	0.0148651
LOC101748113	-4.11984	-6.62593	-6.62593	2.73803	12.5738	3.21931e-05	0.00553485
ANKFN1	-0.0211918	-6.61802	-6.61802	3.41388	5.96467	0.00323274	0.119701
APOV1	-4.2676	-6.59646	-6.59646	2.35975	4.46923	0.0119871	0.247616
MUC13	0.291918	-5.77395	-6.5711	5.39414	19.6763	1.98164e-07	0.000215361
GPR65	-0.169478	-0.0458883	-6.45634	3.49369	3.93356	0.0183568	0.300886
OSGIN1	-0.523211	-6.3216	-6.3216	3.02446	4.39857	0.0127933	0.25668
CYP46A1	-0.724323	-1.84339	-6.30042	3.03424	5.55734	0.00399723	0.134843
CWH43	-0.612979	-3.16808	-6.27602	3.00783	7.44653	0.000804948	0.0517517
LOC107049117	-6.19784	-6.19784	-6.19784	2.47254	9.16914	0.000437337	0.0344967
TMEM173	-1.62444	-6.15164	-6.15164	2.66281	5.90998	0.00338416	0.122142
LOC101749927	0.509328	-3.10493	-6.11505	3.28422	8.88347	0.00026454	0.0238476
CACNA1I	-0.386139	-3.08712	-6.09741	2.9414	4.1037	0.0155389	0.280563
ERICH3	-0.229565	-0.467591	-6.08521	3.128	2.74354	0.0616799	0.503948
ACADS	-0.00678677	-0.0449562	-6.02286	3.20927	5.56774	0.00396023	0.134275
IGLL1	0.194995	-12.1537	-6.01353	8.53853	20.4732	2.44045e-07	0.000251264
LOC112531056	0.329781	-2.9388	-5.94901	3.09543	3.15499	0.0401992	0.428777
SLC4A11	-0.961558	-5.94163	-5.94163	2.66341	4.75634	0.00922968	0.217269
TRPM1	-1.74124	-5.15291	-5.93859	4.01806	8.79318	0.000210532	0.0208001
NUDT4	0.341536	-0.643328	-5.92	3.18258	4.58943	0.00974423	0.223991
LOC424473	1.98939	-2.81834	-5.82837	3.85445	4.92767	0.00709581	0.189112
RASL10B	-1.59591	-2.87286	-5.8188	2.49101	6.23968	0.00219665	0.093823
LOC121107463	0.078707	0.0969094	-5.81622	3.10181	3.43093	0.0303274	0.376418
ZNF185	1.47571	-0.758551	-5.80889	5.29772	9.78502	9.72599e-05	0.0124587
SLC45A3	-3.29051	-5.75306	-5.75306	2.28433	7.50936	0.000942927	0.0567555
RNLS	-1.0955	-2.78901	-5.73635	2.54092	4.55769	0.0100419	0.228684
HEPH	-0.901969	-5.68882	-5.68882	2.52926	4.90979	0.00804202	0.203516
LOC101750102	0.180734	-5.68422	-5.68422	2.83451	8.66022	0.00040365	0.0322294
TMEM104	0.382543	-2.52023	-5.63008	2.91179	6.76289	0.00140973	0.0720032
CTC1	0.208606	0.0960268	-5.62962	3.00811	3.93225	0.0183805	0.300886
FYB2	-1.65388	-5.60393	-5.60393	2.31175	3.25202	0.0383804	0.417806
C1orf159	0.059296	-0.526972	-5.57888	4.43753	7.76782	0.000486489	0.0370299
TMEM8A	-0.785442	-0.821721	-5.56493	2.5993	3.75782	0.0218429	0.324443
SLC16A12	-2.18882	-2.54889	-5.55998	2.29214	3.98895	0.0173842	0.295458
RBFOX3	0.572961	-0.466923	-5.51823	4.60052	5.39277	0.00402768	0.135061
LOC101750051	-1.5105	-5.5159	-5.5159	2.31504	6.12225	0.0028357	0.112492
SPACA1	-1.05174	-5.50109	-5.50109	2.38159	7.43932	0.0009947	0.0587865
SERTM1	-1.79636	-2.48406	-5.49514	2.29595	5.41006	0.00456286	0.144198
IL1RAPL2	-1.36013	-1.00785	-5.4695	4.02772	7.10009	0.000859035	0.0535173
CSMD2	0.0490901	-5.46511	-5.46511	2.6498	4.95396	0.00773135	0.198739
CCDC27	-1.28736	-2.44675	-5.45776	2.35647	3.19193	0.0387012	0.418503
STAT5A	0.356823	-5.44775	-5.44775	2.75188	4.41162	0.0126401	0.255062
FASTKD3	0.183226	-0.564151	-5.42007	2.78543	5.26354	0.00521088	0.157308
LOC107052803	-2.01036	-5.41975	-5.41975	2.1951	4.45837	0.0121074	0.249049
CHMP4C	0.137362	-1.53167	-5.39938	2.69597	6.78513	0.0013838	0.0715907
TMPRSS6	-0.41679	-5.38099	-5.38099	2.46316	2.97462	0.0506829	0.463515
CYP39A1	0.0205284	-5.37951	-5.37951	2.59075	3.87529	0.0209112	0.318176
LOC107053737	-1.13832	-2.43779	-5.36225	4.62101	7.86209	0.000449641	0.0351835
PLPP4	-1.47847	-5.34351	-5.34351	2.21105	5.18414	0.00630765	0.177031
RNF157	-2.45226	-5.33406	-5.33406	2.11306	4.31859	0.0137763	0.266296
TNNI3K	-2.35006	-2.26244	-5.29724	2.14954	3.54751	0.0269586	0.358025
FBXO42	-1.11113	0.368698	-5.29566	2.53487	4.29551	0.0129031	0.258088
GYG2	0.462481	-0.173304	-5.28884	2.82391	3.33774	0.0333391	0.395289
C4H4orf54	-0.849445	-1.38938	-5.25062	2.36328	5.01151	0.00656571	0.180645
SYNPO2	0.498227	-0.0692612	-5.24831	2.81771	2.67048	0.0666159	0.519361
LOC107057076	-4.2416	-5.24138	-5.24138	1.86261	5.23184	0.00604939	0.172505
LOC107056600	-3.09348	-5.23684	-5.23684	2.00458	5.23267	0.00604502	0.172505
ENKD1	1.71262	0.771944	-5.2291	3.41557	5.27775	0.00514394	0.156494
P3H2	-2.42057	-1.27213	-5.21201	2.13533	4.7601	0.0082966	0.206749
RASSF6	-2.07568	0.220685	-5.20783	2.31503	4.06928	0.0160697	0.286821
CACNA1H	0.711425	-5.19461	-5.19461	2.72044	8.08686	0.000611772	0.0424379
UNC119	-0.116773	-5.18657	-5.18657	2.43316	5.9631	0.00323699	0.119701
NTN4	-0.858136	-5.171	-5.171	2.24615	3.16765	0.0417465	0.433741
SLC46A3	-0.512989	-1.21989	-5.13927	2.37331	3.08829	0.0430604	0.43781
SPO11	-1.05833	0.0438303	-5.13828	2.37707	3.3078	0.0343722	0.398808
SYTL5	-1.29581	-2.08636	-5.12052	2.19898	2.13894	0.117564	0.6263
RBM46	-0.912625	-5.1057	-5.1057	2.20468	2.47197	0.0848833	0.559275
ZFP92	-0.846853	-1.37948	-5.10354	3.65324	6.18953	0.0019253	0.0866956
ASIP	-4.10344	-5.10149	-5.10149	1.93366	4.96691	0.00764271	0.19776
KCNC4	-0.0199152	-0.559019	-5.09949	2.52422	3.32802	0.0336708	0.396336
LOC107051710	-4.74562	-8.58855	-5.0686	3.96311	8.30091	0.000382305	0.0315555
AFAP1L1	-2.95003	-1.89791	-5.05946	2.02499	4.08639	0.0158035	0.284405
LOC101751351	-1.588	-5.02896	-5.02896	2.03446	2.76443	0.0627654	0.505745
GRIK1	-3.97767	-1.86343	-5.02661	1.9772	6.27801	0.00212547	0.0919928
LOC121106822	-0.0741442	-2.06165	-5.00486	2.37878	2.70263	0.0643948	0.510617
GNA14	0.125967	-1.9633	-4.99509	2.43448	4.6333	0.00934819	0.218221
SLITRK6	-0.179009	0.0452223	-4.98913	2.47261	3.4675	0.0292252	0.370995
SAMHD1	-0.471615	-2.04061	-4.981	2.26268	2.34997	0.0936784	0.575185
WDR63	-1.73163	-4.97476	-4.97476	2.01202	3.94905	0.0194921	0.308105
EVA1A	1.15692	-4.96441	-4.96441	2.75914	4.62629	0.0103836	0.232408
SLC7A7	-0.645913	-0.169068	-4.94605	2.32756	3.39537	0.0314411	0.38189
MTCP1	-0.76667	-4.93709	-4.93709	2.14097	3.79964	0.0224819	0.331667
HENMT1	0.579253	-4.92169	-4.92169	2.50646	5.02103	0.00728392	0.192292
PNPLA6	1.11404	-4.9212	-4.9212	2.72915	4.90693	0.0080626	0.203773
LOC121106817	-0.487397	-4.88158	-4.88158	2.16576	3.11293	0.0440959	0.440966
ZNF606	-4.87149	-4.87149	-4.87149	1.79963	5.54873	0.00570416	0.166296
LOC416622	0.229978	-4.86385	-4.86385	2.35989	3.78844	0.0227249	0.332742
TMEM139	0.715083	-4.85152	-4.85152	2.52067	4.10338	0.0168451	0.290897
TFPI	-1.93219	-7.58971	-4.83577	3.65412	5.30577	0.00483344	0.149607
LOC107054405	1.12676	-4.81289	-4.81289	2.66504	3.8561	0.0212982	0.320691
PASD1	-1.52627	-4.79348	-4.79348	1.95096	2.80967	0.0599289	0.499175
ELAVL2	-1.41613	-6.79506	-4.79222	3.15571	5.0326	0.0062254	0.175833
LOC101750975	0.0516773	-4.79048	-4.79048	2.26614	4.40575	0.0127088	0.255509
ESR2	-0.4967	-4.78287	-4.78287	2.12707	3.25755	0.0381702	0.416814
TMEM240	-0.0541283	-4.78023	-4.78023	2.22985	3.32054	0.0358596	0.407854
LOC112531752	-0.132502	-0.0275124	-4.77571	2.34952	3.56476	0.0264948	0.356331
MIEF2	0.164177	-4.75853	-4.75853	2.28206	5.10727	0.006749	0.183877
CROCC	0.161705	-1.81404	-4.75576	2.31395	2.39279	0.0894816	0.568509
RIPK2	-0.940733	-4.75014	-4.75014	2.02785	4.24198	0.014794	0.273794
FASTKD1	-0.434394	-7.64444	-4.74664	4.06583	17.3458	1.17282e-06	0.000802137
DUSP26	-0.0133989	-4.71735	-4.71735	2.21015	4.61973	0.0104459	0.23258
HYKK	-2.1526	-4.7153	-4.7153	1.86435	3.02413	0.0482125	0.455475
CASS4	-2.26536	-4.71526	-4.71526	1.86312	3.27624	0.0374687	0.412692
NUP210L	-1.45747	-4.69742	-4.69742	1.91512	3.21283	0.0399065	0.426687
GAS2L2	-2.07827	-4.6861	-4.6861	1.84554	4.98144	0.00754459	0.196783
PIK3C2G	1.13682	-2.31955	-4.68464	4.23437	13.3447	7.91861e-06	0.00267076
MYH15	-1.77551	-4.67786	-4.67786	1.88143	3.45285	0.0314764	0.381974
C8orf48	0.223466	-0.181891	-4.66964	2.36975	4.17027	0.0145647	0.271865
NTS	3.71591	-1.63446	-4.66017	4.14792	26.8652	2.0487e-08	5.262e-05
ANO3	0.0685896	-3.70738	-4.6599	3.50539	8.03692	0.000388909	0.0317506
LOC100857497	0.670785	2.54829	-4.65086	2.95441	3.29993	0.0346495	0.400362
BEND4	0.11351	-0.269456	-4.63804	2.31131	3.33434	0.0334546	0.395289
LOC101749216	0.467364	-4.60872	-4.60872	2.29703	3.89111	0.0205979	0.316765
FAM196B	-0.855871	-4.59517	-4.59517	1.97313	4.40962	0.0126635	0.255122
PMLL	-0.383949	-4.59014	-4.59014	2.05658	4.29716	0.0140532	0.269255
LOC112533636	-0.475186	-1.41492	-4.57236	2.08345	1.67527	0.194755	0.704515
PRTFDC1	-0.777891	-4.57198	-4.57198	1.9757	2.42556	0.0890886	0.567117
LOC121112823	-1.71769	-4.56947	-4.56947	1.81793	3.66961	0.025483	0.35054
PDE8B	-0.984773	-4.56776	-4.56776	1.91927	2.00391	0.138954	0.64214
CNTN6	-0.0426335	-1.4133	-4.56258	2.1775	2.7232	0.0630147	0.506032
PP2D1	1.43991	-4.55332	-4.55332	2.65505	4.1324	0.0163918	0.28848
CYP2W2	-0.411027	-0.059083	-4.54728	2.15915	2.86082	0.0545425	0.480181
VCPIP1	-0.999336	-0.693152	-4.54655	2.01957	2.99522	0.0474168	0.452674
SPATA1	0.644061	1.12949	-4.53686	2.57606	4.13515	0.0150704	0.276555
CUBN	-2.29345	-4.53577	-4.53577	1.76893	2.38388	0.0930526	0.575185
COL4A4	0.368885	-3.58013	-4.53257	3.5368	10.6755	5.00659e-05	0.00751939
FAM169B	-1.38633	-0.936149	-4.52655	3.85444	4.08158	0.0145464	0.271784
CCNJ	1.4017	-4.521	-4.521	2.60491	4.74871	0.00929348	0.217463
LOC112532107	-0.261865	-4.51809	-4.51809	2.0543	3.66763	0.0255321	0.35054
ATP13A2	0.633213	-4.51505	-4.51505	2.29305	2.64212	0.0711683	0.532557
PPIL6	-4.51047	-1.47191	-4.51047	1.75961	4.83755	0.00892586	0.21398
CYBB	-1.93313	-4.50829	-4.50829	1.81031	3.16651	0.041794	0.433957
ST6GAL2	0.261394	-2.80327	-4.5028	3.6157	7.45787	0.00063194	0.043682
SLC25A43	0.0105882	0.0194041	-4.48641	2.22971	3.15957	0.04001	0.427458
GATB	-0.482812	-1.72863	-4.47791	3.38707	5.88719	0.00253843	0.104761
SRRL	-2.22354	-6.44011	-4.44426	2.7872	6.53826	0.00161779	0.0789209
CRHR1	-0.182296	-0.493781	-4.43377	2.12034	2.84348	0.0555407	0.483528
C15orf62	0.942191	0.00313452	-4.4187	2.4616	4.44593	0.0111692	0.23966
LOC121109807	-0.0316246	-4.32179	-4.40494	4.01487	11.8298	2.19853e-05	0.00413534
TAF5L	-0.168254	-4.40354	-4.40354	2.02185	4.45245	0.0121735	0.250023
ZNF319	1.19282	-4.39965	-4.39965	2.45267	3.79042	0.0226817	0.332508
FAM83H	0.091151	-4.39216	-4.39216	2.07827	3.30395	0.0364532	0.409568
PLCH1	-0.188476	-2.5075	-4.39072	3.24266	3.43336	0.0283705	0.366988
DRAXIN	0.585181	-4.38158	-4.38158	2.21316	3.11514	0.0439985	0.440481
SFXN2	-1.68706	-4.37221	-4.37221	1.76796	2.35811	0.095595	0.578598
KCND2	-4.3471	-0.568847	-4.3471	1.71301	5.44144	0.00528829	0.158615
ZBTB25	1.68268	1.27151	-4.3467	2.83536	5.87153	0.00302532	0.116042
OGFOD2	0.253799	-0.425111	-4.34434	2.18418	2.38717	0.0900209	0.568837
USP35	0.396054	-6.34827	-4.34353	3.38781	8.34481	0.000369433	0.0310165
NQO1	0.336069	0.0933807	-4.34226	2.24147	2.72967	0.0625867	0.5055
ST6GALNAC3	-0.0325704	-1.40704	-4.34083	2.06517	2.21025	0.108856	0.611667
TMEM81	-1.52113	-4.3393	-4.3393	1.76106	2.38856	0.0925985	0.574244
TRIM28	-1.08849	-4.33704	-4.33704	1.83311	2.58763	0.0752865	0.539668
FASLG	-0.782797	-0.393313	-4.33415	1.96504	2.27223	0.10183	0.595636
PKP3	-0.818286	-4.33126	-4.33126	1.86446	2.77341	0.0621914	0.504222
LOC112530844	-0.942529	-1.28673	-4.324	1.89006	1.6458	0.201141	0.711781
IFI27L2	-0.0055893	-0.719273	-4.31757	5.4507	3.9969	0.015853	0.28451
GCOG8	-0.50124	-4.31459	-4.31459	1.919	3.69608	0.0248392	0.346333
TARP	-3.24239	-4.30846	-4.30846	1.67724	3.971	0.0190899	0.306851
NEDD4L	1.83569	-4.29143	-4.29143	2.65796	4.95867	0.00769899	0.198208
AGBL3	0.166267	-1.27938	-4.29072	2.09693	1.64711	0.200852	0.710943
CCDC97	-1.61676	-4.28116	-4.28116	1.73993	3.40605	0.0329577	0.393894
C1R	0.271059	-1.26822	-4.27953	2.11662	3.17611	0.0393351	0.423253
DAO	-4.27023	-4.27023	-4.27023	1.64158	4.92683	0.00947642	0.219642
P2RX7	0.240619	-4.26884	-4.26884	2.06311	4.06665	0.0174382	0.295458
XRRA1	-2.73153	-3.48158	-4.24785	2.67607	5.99011	0.0023093	0.097359
GABRQ	-1.25335	-4.24479	-4.24479	1.78318	2.39567	0.0919131	0.573723
LOC121107334	-0.0875764	-1.20743	-4.24389	2.01698	2.54401	0.0761617	0.541183
MRM2	-1.46396	-6.23562	-4.24287	2.70738	5.67251	0.00346225	0.123818
C7orf26	-0.675288	0.265559	-4.2421	1.99812	2.71869	0.0633145	0.50719
TICAM1	0.28358	0.214482	-4.23826	2.18384	2.80338	0.0579231	0.490092
AK7	-1.18201	-4.22668	-4.22668	1.77797	2.73757	0.0645163	0.511373
LOC101748713	-4.22624	-4.22624	-4.22624	1.5908	4.34904	0.0155084	0.280384
PAK6	0.0670974	-0.360167	-4.21475	2.07807	1.89047	0.153955	0.665162
LOC107049269	-4.21317	-4.21317	-4.21317	1.62411	5.41719	0.00633878	0.177364
CCDC148	-0.825941	-4.19788	-4.19788	1.81554	2.36262	0.0951453	0.577733
MYPN	-1.15142	-1.26546	-4.19413	1.80289	1.90823	0.151006	0.662621
LOC101749173	1.52638	-4.18649	-4.18649	2.48486	4.37185	0.0131131	0.261039
TSPAN15L	0.103892	-1.24882	-4.1817	2.02797	1.94576	0.144962	0.653377
LOC107052289	-0.933102	-1.24335	-4.17288	1.83654	2.5494	0.0757273	0.540452
KCNS2	-1.64439	-1.12684	-4.16558	1.74575	1.72946	0.183542	0.701671
LOC427470	0.172979	-4.16194	-4.16194	1.99807	2.52549	0.0802915	0.551879
DNTT	-0.118724	1.34733	-4.16009	2.20146	2.64285	0.0685889	0.52473
LOC101748007	-0.275009	-4.15408	-4.15408	1.89706	1.64818	0.203412	0.715188
CARD11	-2.40632	-1.11259	-4.15203	1.69915	3.29133	0.034955	0.402217
C1orf106	-2.49936	-4.14824	-4.14824	1.64971	3.26267	0.0379768	0.415726
LOC107051391	0.959159	-4.13742	-4.13742	2.22249	3.91535	0.0201272	0.313194
NOS1	0.19158	-3.27515	-4.12646	3.302	7.73506	0.000500031	0.0377668
LOC121108645	-4.11411	-4.11411	-4.11411	1.58504	5.22106	0.00743221	0.194891
FSHB	3.21989	-1.78903	-4.11214	5.16622	20.093	1.59712e-07	0.000195267
LOC107053458	-0.301924	-0.936511	-4.1017	1.92664	2.00543	0.13586	0.639943
LOC121113250	0.874906	1.10468	-4.10061	2.3774	4.88594	0.0073765	0.19395
LOC107053736	-0.326902	0.498072	-4.09758	2.01444	1.74464	0.18052	0.69886
LOC112533001	-1.39896	-1.08209	-4.09367	1.7606	2.70516	0.0642233	0.509877
TMEM38B	-0.437465	-3.2024	-4.08093	3.10918	4.63647	0.00835657	0.207451
LOC112530932	-0.00377282	-4.07954	-4.07954	1.92047	3.20073	0.0403907	0.429882
TRPT1	-0.569349	-4.07887	-4.07887	1.80591	2.11766	0.123144	0.633679
TSPAN19	0.245051	-4.07802	-4.07802	1.98239	2.49881	0.082547	0.556439
CERS3	0.62139	-4.07756	-4.07756	2.08461	3.70213	0.0246943	0.345585
FAM188B2	-0.758886	-4.07407	-4.07407	1.77827	2.60393	0.0740286	0.537147
SMPDL3B	0.433418	0.482535	-4.05147	2.14851	2.17131	0.113525	0.621862
STAMBPL1	0.228426	-2.29725	-4.0356	4.08006	6.56058	0.00137942	0.0715763
LOC121108697	0.103921	-4.03167	-4.03167	1.92499	1.67057	0.198567	0.707536
LOC121106865	0.27298	-4.02907	-4.02907	1.96657	4.1131	0.0166917	0.290888
FASTK	-1.27415	-0.851083	-4.02667	1.75423	2.40628	0.0881999	0.564953
PRKAA2	-1.25316	-4.01998	-4.01998	1.70154	3.06942	0.0460641	0.447866
SERPINB1	0.249089	-0.983037	-4.01959	2.00099	1.9001	0.152349	0.664179
DZANK1	1.50338	-1.07073	-4.01402	2.38214	4.40871	0.0115738	0.243449
BAIAP2L1	0.858518	0.520528	-4.0104	2.24764	3.62165	0.0250239	0.348163
SLC39A12	1.35535	-4.00505	-4.00505	2.29275	2.70582	0.066653	0.519361
ZHX2	0.278659	-2.25135	-3.99554	3.26728	6.12525	0.00204113	0.0897273
CAPN2	0.029079	-0.0516357	-3.9924	1.98678	2.47892	0.0816217	0.555258
FAM149A	0.135109	-1.94112	-3.99176	3.7782	6.73915	0.00117758	0.0641665
DACT2	-0.115766	-3.98452	-3.98452	1.85948	3.40421	0.0330175	0.394074
LOC112533279	-1.23059	0.484394	-3.98439	1.84949	2.03656	0.131345	0.634463
ATXN1	2.22551	-3.98143	-3.98143	2.67527	8.32598	0.00051354	0.0381972
LOC121107616	-0.248248	-3.97301	-3.97301	1.8309	3.24858	0.0385121	0.418225
LOC107050163	-0.251825	-0.899983	-3.9627	5.44686	5.70763	0.00299763	0.11566
TMEM69	-0.0623637	-0.94756	-3.95904	1.9065	2.27774	0.10123	0.59467
SULT1B	-1.59181	1.14817	-3.95747	1.89936	2.91386	0.0516046	0.466565
LOC121107403	-0.17223	-0.169678	-3.95611	1.91907	1.96603	0.1418	0.648865
LOC107052951	-1.86579	-0.944198	-3.95587	1.66505	2.45572	0.0836648	0.558554
C21orf62	-0.0295659	-3.95372	-3.95372	1.86227	2.05843	0.131129	0.634195
RBFOX1	0.275886	-0.327566	-3.93569	7.26496	4.93435	0.00624699	0.175833
LOC415616	-0.694819	0.934843	-3.92925	1.93635	1.93807	0.14618	0.656125
LOC107054432	-2.02384	-3.92602	-3.92602	1.59579	2.71019	0.0663545	0.518381
RSAD2	-0.652023	-3.92485	-3.92485	1.74244	3.12049	0.043763	0.439247
ADGRB1	-0.825841	-1.5565	-3.9127	4.47413	6.66013	0.00126274	0.0674912
ACMSD	-1.72354	-3.90028	-3.90028	1.63385	2.51818	0.080903	0.553213
LOC121109260	-0.995123	-3.89664	-3.89664	1.68341	2.83559	0.0583654	0.492188
METTL7A	-1.94715	-3.89298	-3.89298	1.5997	3.30727	0.0363337	0.409568
TMEM171	-1.08459	-3.8872	-3.8872	1.65849	2.02706	0.135574	0.639214
LOC112531727	-0.000891503	-3.88589	-3.88589	1.84475	3.57396	0.0279623	0.363998
ATP13A4	1.54547	-0.936673	-3.87881	2.33135	5.06579	0.00624515	0.175833
ANKRD13B	-0.60785	-3.87489	-3.87489	1.74151	1.72466	0.187343	0.704515
LOC107057021	-0.365093	-3.87291	-3.87291	1.76662	2.28735	0.102959	0.599075
LOC121106820	-0.365093	-3.87291	-3.87291	1.76662	2.28735	0.102959	0.599075
LOC768829	-1.7199	-3.87179	-3.87179	1.60767	2.87374	0.0561414	0.484213
LOC121113113	-3.87013	-0.947588	-3.87013	1.58004	4.13317	0.0168877	0.290897
C16orf96	-1.20988	-3.86819	-3.86819	1.66127	2.04388	0.133171	0.635666
GRM8	-1.01385	-0.940369	-3.86665	1.72863	1.66914	0.196066	0.704515
LOC107053345	-0.438136	-0.825773	-3.86376	1.81001	2.28675	0.100254	0.591164
CLDN9	0.284994	-0.850002	-3.86146	1.94732	2.10701	0.121694	0.633416
LOC121113107	-1.42402	-2.83445	-3.85975	2.54799	2.09736	0.119975	0.630223
HTR2C	0.248827	-0.818783	-3.85574	1.93368	2.19009	0.111248	0.616822
ELMO3	0.108788	-3.84915	-3.84915	1.85285	2.9432	0.0523204	0.469276
RNPEP	-0.881869	-0.974157	-3.84864	2.74836	3.4228	0.0286863	0.368458
SFMBT1	0.668348	-0.932434	-3.84713	4.13944	5.66691	0.00311349	0.117127
LOC107053772	-0.204139	-3.04718	-3.84477	3.0147	6.18302	0.00193671	0.0866956
TEN1	0.684924	0.109455	-3.83086	2.08136	2.32322	0.0964039	0.580608
RSPO1	0.434113	0.909381	-3.82782	2.08191	1.70002	0.189549	0.704515
WDR88	-3.08765	-0.813602	-3.82529	1.58654	4.9968	0.00665563	0.18184
PGAM5	-0.357814	0.0482856	-3.825	1.85157	1.77428	0.174766	0.691778
GRB7	-0.253144	-0.893942	-3.82297	1.81648	1.98943	0.138241	0.640367
STK32A	-0.787599	-3.81533	-3.81533	1.68407	1.85586	0.162747	0.67479
SYT6	-0.800076	0.0597548	-3.81266	1.78482	2.4311	0.0858925	0.561176
LOC107054413	0.0471113	-3.80678	-3.80678	1.82122	2.14606	0.119498	0.629715
ATP5SL	0.142819	-0.0163879	-3.80294	1.92361	1.94503	0.145076	0.653377
GPR146	-0.553029	-0.676439	-3.80118	3.04148	3.1731	0.0373259	0.412692
PAQR8	-0.0152879	-0.807943	-3.80073	2.97521	3.6114	0.0235631	0.337953
DEAF1	-0.046564	-5.79194	-3.79435	2.83624	5.36913	0.00456043	0.144198
MIS18A	-2.33071	-1.26674	-3.78925	2.47351	5.13198	0.00516328	0.156745
HELZ2	0.245084	-3.00759	-3.78689	3.08706	5.29585	0.00441541	0.141046
PAX7	-0.0560759	-3.78378	-3.78378	1.79523	1.62776	0.207935	0.719013
LOC107052328	0.488869	-0.864881	-3.7831	3.13433	3.98247	0.0160877	0.286881
SLCO4C1	0.200792	-0.765147	-3.77663	1.89826	1.6707	0.195732	0.704515
GALT	-0.88039	-5.76339	-3.77594	2.58829	4.63707	0.00904455	0.215505
SEMA6B	-1.80689	-0.852909	-3.77568	1.62423	2.00941	0.135273	0.638665
LOC112532540	-3.76893	-3.76893	-3.76893	1.5081	4.29733	0.0162241	0.287651
LOC107050168	-2.27328	-0.844117	-3.76672	1.59078	2.54132	0.0763795	0.541556
LOC121109436	-1.78067	-3.75991	-3.75991	1.5787	2.51938	0.0808029	0.553124
C1QTNF7	-0.90395	-3.75019	-3.75019	1.63423	1.19392	0.332141	0.798928
TSPAN18	-0.703997	-0.566964	-3.74438	1.73359	1.59593	0.212436	0.722369
RBP1	-0.0783132	-0.726324	-3.73786	1.8201	1.48189	0.240725	0.722919
LOC121108047	-0.414728	-3.73273	-3.73273	1.72102	1.50135	0.238314	0.722919
FNDC7	1.30128	-0.696102	-3.73058	2.17391	2.24291	0.105094	0.606621
REXO5	-0.611472	-0.720451	-3.72932	2.93603	2.67094	0.063973	0.509129
C1orf167	-1.61575	-3.72003	-3.72003	1.57202	2.71867	0.0657795	0.515572
PHOSPHO2	-0.775774	-0.788351	-3.71375	1.70639	1.91928	0.1492	0.660925
FAM198A	-1.26953	-3.7127	-3.7127	1.60114	2.04028	0.133682	0.636893
DMRTA2	0.8062	-0.685	-3.69643	2.0112	3.09286	0.0428576	0.437112
LOC121107952	0.475456	-3.69551	-3.69551	1.89042	1.88225	0.158216	0.667618
FBXO16	-0.185457	-2.84519	-3.69365	2.88663	4.44936	0.0100558	0.228735
LOC121106887	0.811709	0.984169	-3.69069	2.1136	2.33374	0.0953223	0.577936
LOC422901	0.334899	-0.677503	-3.68899	1.88854	2.67639	0.0662016	0.517807
LOC121106543	-1.83469	-2.65114	-3.68517	2.37251	2.56137	0.0720653	0.533012
ALOX5AP	1.17143	-3.68187	-3.68187	2.07785	3.38624	0.0336071	0.396336
LOC121107830	-0.145621	-3.68107	-3.68107	1.74458	2.81975	0.0593157	0.496043
LOC121107729	-0.73868	-3.68069	-3.68069	1.65178	2.51056	0.0815458	0.555258
DLEC1	0.560778	-0.74601	-3.67744	1.93016	2.14554	0.116729	0.623932
LOC101747448	-2.20642	-3.66967	-3.66967	1.5317	3.03519	0.0476783	0.452978
LOC107052892	-0.734812	-3.66755	-3.66755	1.64665	2.17354	0.116076	0.621862
LOC121109891	-0.944676	-0.627331	-3.66733	1.66813	1.45827	0.247039	0.722919
DUOXA2	-0.583377	-3.66249	-3.66249	1.66951	1.44864	0.252274	0.726053
GLOD5	-0.565932	-3.6618	-3.6618	1.67073	2.07589	0.128721	0.634195
LOC107051768	-1.95324	-3.64742	-3.64742	1.52644	2.6311	0.0808239	0.553124
NDST4	0.556382	-0.711547	-3.64284	1.92211	1.7796	0.173754	0.689756
CNTFR	1.39375	1.47492	-3.63838	4.55523	6.42225	0.00156084	0.0767164
SYCE3	-0.351511	-3.63668	-3.63668	1.68496	1.7505	0.182213	0.69954
LOC121108688	0.359995	-3.63578	-3.63578	1.82655	1.53621	0.229513	0.722919
MCCC2L	-1.03401	-2.6047	-3.63252	2.50161	3.80357	0.0193202	0.307575
LOC769359	0.384834	-3.63179	-3.63179	1.83021	3.6562	0.025816	0.351286
CLBA1	-0.118955	-0.616807	-3.62838	1.77892	1.13117	0.353279	0.8172
LOC107053855	-0.825992	-3.62716	-3.62716	1.61172	1.49849	0.239052	0.722919
LOC771972	-2.22951	-6.83054	-3.62541	3.06389	8.06064	0.000461762	0.0355126
TMEM136-1	0.726183	-3.62356	-3.62356	1.91313	2.45995	0.0859522	0.561176
LOC107056249	-0.562259	-3.62202	-3.62202	1.66617	1.42248	0.259507	0.734693
KIAA1024	-0.855473	-3.62021	-3.62021	1.62519	1.94162	0.148492	0.659884
LOC121109473	-2.59845	-0.420086	-3.60755	1.56959	2.55033	0.0756522	0.540452
LOC107052622	-0.2338	-3.60567	-3.60567	1.71147	1.77294	0.177875	0.696208
DENND6B	-0.247577	-3.27959	-3.60422	3.82047	7.51176	0.000603666	0.0420246
LOC121107999	-0.0443472	-3.59972	-3.59972	1.73714	1.71803	0.188682	0.704515
EGF	-1.73737	-0.55478	-3.59516	1.59527	1.90446	0.151627	0.663438
DCAF8	0.372104	0.323869	-3.59499	1.90964	1.8622	0.158774	0.668292
AQP11	0.205854	-0.657462	-3.58665	1.82257	1.85632	0.159795	0.669474
GABRA5	0.564828	-3.58396	-3.58396	1.85219	2.3404	0.0973845	0.583104
LOC107053546	-0.362217	-3.58264	-3.58264	1.67082	2.47976	0.0841986	0.558773
FAM159A	0.702949	-3.58235	-3.58235	1.88314	3.2086	0.0400752	0.427921
PI16	-3.51237	-6.4723	-3.57866	2.72438	7.18512	0.000937835	0.0566232
KIF27	-0.483122	-1.00026	-3.57686	4.47097	5.37408	0.00409956	0.136374
LOC121111250	-1.10032	-3.57668	-3.57668	1.58603	2.02786	0.135458	0.63884
LRRC72	0.00578172	-3.57659	-3.57659	1.72603	1.84034	0.165473	0.679509
PRDM16	0.414476	0.476315	-3.57559	3.10491	3.20246	0.0361822	0.409367
CALB1	1.52898	-0.553194	-3.56442	2.18306	4.32176	0.012581	0.254556
LOC121110426	-0.0528316	-0.391635	-3.56398	1.79649	1.24902	0.310664	0.775048
FBXO40	-0.0363971	-3.56188	-3.56188	1.72762	1.92569	0.151039	0.662621
LOC121111953	-1.11642	-0.519238	-3.55953	1.63684	1.69046	0.191542	0.704515
NRAP	-2.15089	-3.55852	-3.55852	1.50215	2.71871	0.0657767	0.515572
ACOT7	0.158409	0.350608	-3.55086	3.94349	6.76219	0.0011539	0.0638892
LOC112530509	0.470355	-3.54979	-3.54979	1.81887	2.27172	0.104665	0.605286
LOC112531384	0.222814	-3.54922	-3.54922	1.76406	2.70121	0.0669695	0.520264
SLC26A7	-2.56151	-0.508177	-3.54865	1.54816	2.57176	0.0739514	0.537147
LOC121107328	-1.27783	-3.54439	-3.54439	1.56078	2.03611	0.134275	0.637857
MYO15L	-0.533363	-3.54311	-3.54311	1.62851	1.986	0.14163	0.648236
LOC107053449	-1.45817	0.402887	-3.53962	1.65664	2.08721	0.124331	0.634195
EPGN	-2.49522	-3.53804	-3.53804	1.4895	2.65878	0.0699568	0.529726
CFAP221	-0.0275007	-3.53614	-3.53614	1.71026	1.83299	0.166781	0.68269
LOC121106819	0.136038	-3.53358	-3.53358	1.74203	2.37019	0.0943947	0.576326
LOC121106821	-0.0286942	-3.53302	-3.53302	1.70966	2.10175	0.125238	0.634195
TP53TG5	-0.0949783	-5.71213	-3.53079	2.78109	2.99182	0.0469466	0.451731
MCMDC2	0.384477	-3.52932	-3.52932	1.79075	2.15341	0.118572	0.627934
LOC107051715	-1.57595	-3.52573	-3.52573	1.53445	1.39572	0.267118	0.743189
FZD1	-0.440592	-3.51796	-3.51796	1.64523	2.92619	0.0553545	0.482551
C2orf69	0.864467	-3.5129	-3.5129	1.90927	4.16591	0.0158844	0.284552
SPINT1	-0.223157	-2.19617	-3.51025	4.6964	8.69938	0.000226909	0.0215475
MGAT5B	0.933722	-0.252686	-3.50935	4.6532	4.09656	0.0143274	0.271284
LOC107051901	-2.0999	-3.50752	-3.50752	1.49418	2.87089	0.0563045	0.484516
IGSF9B	1.84184	-0.559009	-3.49852	2.27512	3.67563	0.023708	0.337953
TMEM71	-2.09037	-3.49799	-3.49799	1.49203	2.07324	0.129083	0.634195
NEU2	-1.77554	-3.49784	-3.49784	1.50834	1.8431	0.164984	0.678744
LOC107052450	-1.23127	-0.457305	-3.49765	1.61085	2.01562	0.134365	0.637971
LOC121110337	0.0816377	0.985509	-3.49639	1.87408	1.88338	0.155149	0.666454
TDRD12	0.0724451	-5.72929	-3.49585	2.85295	3.65075	0.0238373	0.338477
ESYT3	0.326534	-0.45318	-3.49106	1.8204	2.01049	0.135115	0.638665
ACTN4	0.034786	-3.47963	-3.47963	1.70553	2.87772	0.055915	0.484213
FANCF	-0.779337	0.391612	-3.47905	1.6901	2.09168	0.12373	0.633679
BCKDHA	-0.351745	-0.554373	-3.47904	1.68966	1.68705	0.192261	0.704515
LRRC58	-1.74032	-3.47716	-3.47716	1.49426	2.44006	0.0877516	0.563912
RHBDL3	-1.71276	-2.6571	-3.47426	2.40438	2.1762	0.109963	0.61407
TRHDE	0.840535	1.53093	-3.47104	2.08563	2.43442	0.0855887	0.561176
LOC100859811	-0.532971	-0.287782	-3.47013	1.68628	1.42181	0.257113	0.731903
AKNA	-0.835762	-3.46806	-3.46806	1.56909	1.58971	0.216642	0.722919
LOC121108007	-0.582203	-3.46787	-3.46787	1.61874	1.46264	0.248488	0.722919
LOC107049816	-2.39713	-3.46754	-3.46754	1.48288	2.4444	0.087356	0.563494
LOC100857243	-0.319301	-3.46701	-3.46701	1.65511	1.47205	0.245975	0.722919
NOG	-1.77102	-3.46505	-3.46505	1.49904	2.64116	0.071239	0.532557
COL4A3	-0.347832	-1.29606	-3.46459	4.31362	5.15941	0.00502934	0.15436
LOC107054098	-2.72659	-3.46318	-3.46318	1.45539	3.58632	0.027628	0.361781
SMAGP	-0.564603	-3.45807	-3.45807	1.60443	1.86513	0.161139	0.671365
LOC121110832	-0.911282	-3.45562	-3.45562	1.56752	2.37357	0.0940608	0.575185
VWA5B1	0.0964521	-3.4532	-3.4532	1.70992	1.32678	0.287774	0.763358
MDH1B	-1.65425	-3.28756	-3.45286	2.90289	4.61912	0.00850059	0.20996
TMEM184A	-0.168235	-1.71984	-3.45126	4.54665	8.05862	0.000381998	0.0315555
LOC107056264	-0.471795	0.421099	-3.45053	1.73699	1.28895	0.297389	0.763358
LOC121111015	0.0465549	-0.410034	-3.44865	1.75534	1.52831	0.22878	0.722919
ARHGEF37	-1.08482	-2.48118	-3.44688	2.39406	2.59018	0.0698399	0.529726
SMIM18	0.369508	-0.503826	-3.4326	1.80689	1.89099	0.153867	0.665162
RPGRIP1L	-0.928106	-2.68151	-3.43182	4.38246	6.55347	0.00138818	0.0715907
JAKMIP3	0.112853	0.02072	-3.43121	6.17934	4.51051	0.00946363	0.219642
TGM6	-0.671589	0.535537	-3.43027	1.71153	1.2966	0.294913	0.763358
THAP4	-0.1657	-3.16726	-3.43014	3.08797	5.62979	0.00322325	0.119646
PLEKHA6	0.227624	-4.70141	-3.42975	5.78199	11.5658	2.64425e-05	0.00474559
LOC121113225	0.447409	-0.499456	-3.42839	1.81283	1.97648	0.140199	0.64395
LOC107054362	-0.743206	-3.42273	-3.42273	1.58123	1.65223	0.202527	0.714058
HAVCR1	-1.56733	-2.36282	-3.42219	2.29913	2.67425	0.0637437	0.508753
FRMPD2	-2.43386	-3.42143	-3.42143	1.46445	2.67734	0.0686331	0.524782
LOC107052204	-1.48231	-3.23704	-3.41857	6.10866	6.88373	0.0010371	0.0596518
LOC121110433	0.0417543	-3.41741	-3.41741	1.68862	2.98216	0.0575254	0.489642
LOC107056665	-1.30791	-0.405022	-3.41671	1.59137	1.51375	0.232461	0.722919
MHCY15	-0.172293	-3.40988	-3.40988	1.65247	1.81941	0.169226	0.684817
AIFM3	-0.380137	-3.40761	-3.40761	1.61104	1.60398	0.213334	0.722639
TMPRSS12	-3.40722	-3.40722	-3.40722	1.43193	3.96896	0.0216949	0.322891
KLHL26	-0.109122	0.614553	-3.40625	3.02378	2.96501	0.0465946	0.450338
KLHL17	-0.720389	-3.40604	-3.40604	1.58606	1.47185	0.246029	0.722919
NACC2	0.309806	-0.39072	-3.40229	1.7815	2.06729	0.127042	0.634195
LOC420030	0.669141	1.03418	-3.39764	1.95069	3.34788	0.0329965	0.394064
GRID1	-0.163422	-5.299	-3.39763	4.76103	11.7584	2.31063e-05	0.00422436
PPP1R1C	1.3735	-1.66687	-3.39017	5.19855	11.7975	2.2485e-05	0.00414999
RPESL	0.242415	-0.315052	-3.39001	2.81286	3.88431	0.0177842	0.29811
LOC107057534	-2.33259	-3.37568	-3.37568	1.46264	2.87447	0.0561	0.484213
LOC112530119	-0.9203	-3.37395	-3.37395	1.55576	2.03309	0.134708	0.638629
LOC107055141	0.817748	-0.877251	-3.37257	3.51679	5.61607	0.00326484	0.120276
LOC121110373	-0.91057	-3.37106	-3.37106	1.55414	2.13008	0.121535	0.633416
LOC112530803	-1.50844	-0.443852	-3.36624	1.5509	1.54246	0.225258	0.722919
KK34	-0.779608	-3.36423	-3.36423	1.55759	1.82887	0.167518	0.683483
RASGRP1	-0.00867967	-3.95765	-3.35781	3.81469	4.70062	0.00784597	0.200369
LOC419677	-1.5872	-5.32428	-3.3537	2.23872	2.4618	0.0823574	0.55562
TSHR	-0.732226	-3.35056	-3.35056	1.5472	1.92482	0.151178	0.662934
KIAA1841	-0.850072	-0.546721	-3.34945	5.98476	3.81335	0.0191268	0.306939
LOC107055191	-1.41639	-3.34709	-3.34709	1.50555	2.17835	0.115487	0.621862
LOC107054832	-0.339979	-0.335316	-3.34698	1.66729	1.38505	0.267685	0.743525
CH25H	-2.60974	-3.34614	-3.34614	1.43427	3.71003	0.0245067	0.344397
TMEM88B	-0.140057	-1.75393	-3.34518	3.65685	7.41332	0.000656366	0.0448945
LOC107052630	-1.69459	-3.34498	-3.34498	1.48808	2.09843	0.125679	0.634195
LOC121108338	-0.661974	-3.34465	-3.34465	1.56314	1.84509	0.164634	0.678158
KLHL10	-0.601713	-3.34463	-3.34463	1.56708	1.87085	0.160156	0.669846
HEPACAM2	-0.789217	-3.34266	-3.34266	1.55041	2.09375	0.126304	0.634195
PEX26	0.409659	-2.45765	-3.33554	2.91209	4.82423	0.00695266	0.186856
LOC107053318	0.29842	-3.33423	-3.33423	1.70797	2.5896	0.0751333	0.539668
LOC112532213	-0.835477	0.513286	-3.33274	1.65935	1.7641	0.17672	0.694979
LOC112533272	-0.170151	-5.31343	-3.33014	2.50683	6.15002	0.00226532	0.0960645
SLC27A6	1.14334	-3.32991	-3.32991	1.91424	3.58023	0.0277924	0.363176
DOCK3	-0.0946196	-1.41568	-3.32064	7.00602	4.72432	0.00766579	0.198095
SENP2	-0.637675	-1.30988	-3.31966	2.93867	4.40244	0.0105367	0.23258
RTEL1	-0.45816	0.28416	-3.31811	3.55952	2.52958	0.0746059	0.539101
LOC107054461	-1.21811	-0.298605	-3.31029	1.55627	1.86453	0.15837	0.667822
ZNFY4	-0.353231	-6.05198	-3.30901	2.91711	4.71164	0.00842412	0.208598
TRAF1	0.463933	-2.53199	-3.30652	2.8579	5.60356	0.00330326	0.121008
LOC112531995	-1.05936	-3.30646	-3.30646	1.5156	2.15275	0.122142	0.633416
LOC107054722	-0.609386	-3.30643	-3.30643	1.56765	1.46741	0.247211	0.722919
SCNN1B	0.468097	-3.30297	-3.30297	1.73006	2.09939	0.125552	0.634195
ARHGAP8	-0.979383	-2.2661	-3.30187	2.33358	3.20407	0.0361204	0.409367
MLPH	-1.55507	-3.30139	-3.30139	1.47893	1.82359	0.168471	0.684062
CCNT1	-1.86337	-3.3013	-3.3013	1.46277	2.05649	0.131399	0.634463
LOC112532310	-0.0270394	1.07281	-3.29899	1.78534	2.22787	0.106808	0.607649
SLC35F4	-2.04706	-2.32628	-3.29774	2.15523	2.7573	0.0582625	0.492112
ENG	-0.738644	0.573006	-3.29679	1.6555	1.79696	0.170488	0.686161
LOC112530292	-3.29553	-3.29553	-3.29553	1.41379	3.88343	0.0234281	0.337569
LOC107049244	-0.919917	-3.29419	-3.29419	1.53309	1.39962	0.265996	0.741933
IFNLR1	0.102227	0.213828	-3.2932	2.76719	2.28818	0.0971941	0.582509
TMEM231	-0.286529	-3.28846	-3.28846	1.59938	2.16817	0.116736	0.623932
LOC107051449	0.346888	-3.28747	-3.28747	1.6963	1.75874	0.180608	0.698914
MYO18B	-0.271388	-3.28291	-3.28291	1.59733	1.48693	0.242055	0.722919
TSPEAR	-0.194339	-3.27745	-3.27745	1.60983	1.92067	0.15185	0.663798
HCN2	0.215036	0.503888	-3.277	1.76281	1.68879	0.191894	0.704515
LOC107054982	-1.01497	-3.27695	-3.27695	1.528	1.41252	0.262312	0.737936
MYH1F	-1.16916	-3.27668	-3.27668	1.48485	1.69616	0.193174	0.704515
OTOG	-0.193747	0.572322	-3.2758	1.71913	1.62382	0.206042	0.716948
TMEM200C	-0.17067	-0.885014	-3.27417	3.53073	4.34595	0.0111478	0.239641
LOC107049225	0.343296	-3.27072	-3.27072	1.7107	1.58292	0.218233	0.722919
ALPI	0.663635	-3.26844	-3.26844	1.76074	2.97753	0.0505344	0.46299
LOC101750579	-0.24551	-3.26348	-3.26348	1.59799	1.92204	0.151629	0.663438
PBX4	-0.484269	0.584314	-3.26207	1.66825	1.8687	0.160219	0.669846
LOC121108577	-0.68422	0.836018	-3.26109	1.68885	1.40376	0.262253	0.737936
RSAD1	0.477398	-5.43632	-3.25587	2.81492	4.38532	0.0115232	0.242924
LOC107055873	-3.25374	-3.25374	-3.25374	1.40633	4.32455	0.015843	0.28451
LOC107055886	-3.25374	-3.25374	-3.25374	1.40633	4.32455	0.015843	0.28451
MAD2L1BP	-1.1901	-3.25361	-3.25361	1.4919	1.93838	0.149007	0.66053
LOC121107266	-0.793643	-3.25355	-3.25355	1.53275	2.03829	0.133965	0.637311
UNC93A	-2.18313	-0.241548	-3.25324	1.50717	1.91257	0.150293	0.66206
LOC107055003	-0.349693	-3.2524	-3.2524	1.57881	1.71221	0.189867	0.704515
PAQR5	-0.626988	-3.25212	-3.25212	1.53689	1.69833	0.192723	0.704515
OPNVA	-1.32689	-3.25176	-3.25176	1.48611	2.03111	0.134991	0.638665
THT2L	-2.15487	-5.45118	-3.25097	2.21085	4.15211	0.0144667	0.271591
LOC415472	-1.45745	-5.54916	-3.25063	5.34203	5.78211	0.00279733	0.111709
LOC121107970	-1.14096	-0.209555	-3.24999	1.56841	1.28412	0.298967	0.763897
LOC121109554	-2.25489	-0.20244	-3.24302	1.49957	1.89576	0.153071	0.664825
LOC121106783	0.486259	-3.24181	-3.24181	1.716	2.02199	0.136306	0.639954
LARGE2	0.84193	2.1116	-3.23819	3.40203	4.42619	0.0102903	0.231113
DNAH3	0.515452	-3.23594	-3.23594	1.72485	1.84056	0.165435	0.679509
LOC112533474	-0.233859	-0.195373	-3.23564	1.65081	1.42229	0.256978	0.731774
CPA6	2.54454	2.21043	-3.23293	2.59952	4.60974	0.00955867	0.221286
DAPP1	-1.38767	-1.09621	-3.22995	2.74277	2.53709	0.0739976	0.537147
EDC4	-0.90896	-5.20099	-3.22852	2.27472	3.26631	0.0352952	0.404005
SLC7A11	-2.23907	-3.22681	-3.22681	1.43284	2.49061	0.0832536	0.557414
ABCA7	-1.55102	-0.304572	-3.22674	1.51257	1.74181	0.181081	0.699506
GJA9	-3.22594	-3.22594	-3.22594	1.40052	4.19728	0.0177128	0.297729
LOC112531577	-1.11516	0.549302	-3.22442	1.58057	1.80891	0.168278	0.683809
LOC121106493	-0.839706	-3.22386	-3.22386	1.50477	1.95336	0.146644	0.657182
TRPC5	-0.947043	-3.22385	-3.22385	1.50348	2.15312	0.118608	0.627934
LOC121110285	-0.12131	0.55688	-3.22106	1.70779	1.46753	0.244544	0.722919
KRTCAP3	-1.48396	-0.298873	-3.22101	1.50675	1.91368	0.169022	0.684456
CPLX1	0.368228	-6.78208	-3.21865	3.74151	11.5617	3.63386e-05	0.00607569
HTR6	-0.463691	0.630772	-3.21528	1.66001	1.52037	0.230779	0.722919
KRT8	0.0233391	-0.174325	-3.21432	1.66856	1.14079	0.349601	0.814531
DLGAP3	1.18499	-3.21417	-3.21417	1.87375	3.34182	0.0351127	0.403096
ZDHHC18	-0.862857	-0.898293	-3.20865	3.28522	3.19396	0.0365097	0.409754
LOC121106697	-1.05678	-0.284166	-3.20654	1.54939	1.42053	0.257475	0.732227
EOGT	-0.296822	-0.686777	-3.2054	4.07098	4.90996	0.00639648	0.177364
LOC107051782	0.348964	0.762358	-3.20236	1.78122	1.69254	0.191107	0.704515
FOXF1	-0.891407	-0.158532	-3.19899	1.55779	1.40626	0.261533	0.73729
LOC112530254	-1.76102	-3.19897	-3.19897	1.44961	1.89425	0.156198	0.667109
LOC107052814	-1.5236	-3.19892	-3.19892	1.4559	1.77738	0.17703	0.694979
FAM151BL	-0.0290229	-3.19757	-3.19757	1.6078	2.25569	0.106444	0.607649
LOC418298	-0.653307	-3.19743	-3.19743	1.52076	1.9444	0.148052	0.658448
LOC112530851	-0.753548	-3.19677	-3.19677	1.52887	1.32156	0.2894	0.763358
LOC121107978	-0.418303	-0.155824	-3.19614	1.62557	0.94769	0.430856	0.844402
LOC121108027	-0.418303	-0.155824	-3.19614	1.62557	0.94769	0.430856	0.844402
LOC112533405	-2.01937	-3.19606	-3.19606	1.43018	1.7819	0.213155	0.72244
LOC121107962	0.515897	-3.19285	-3.19285	1.71096	1.70421	0.191508	0.704515
NIPAL1	1.12471	0.892165	-3.18916	1.95157	2.06387	0.127514	0.634195
QRFPR	-1.46592	-0.176564	-3.18826	1.51804	1.83868	0.1629	0.67528
HOXA5	-3.18622	-3.18622	-3.18622	1.40327	1.99058	0.145977	0.656008
LOC121113170	-3.18622	-3.18622	-3.18622	1.40327	1.99058	0.145977	0.656008
RBPJL	1.24361	-3.18575	-3.18575	1.89109	3.02216	0.0483085	0.455475
ELMOD3	-0.93407	-3.18499	-3.18499	1.49582	2.00668	0.138545	0.641472
SMG8	0.250061	-0.259355	-3.18434	1.69688	1.3985	0.263768	0.739684
LOC107051913	0.356799	-3.17848	-3.17848	1.66686	2.39178	0.0922875	0.573908
LOC121111344	-3.17664	-3.17664	-3.17664	1.39355	3.68906	0.0279506	0.363998
KCNJ16	0.221596	-3.17422	-3.17422	1.63564	1.71465	0.189369	0.704515
LOC121108941	-2.13018	-3.17357	-3.17357	1.43281	2.07966	0.128206	0.634195
LOC121110387	-1.47963	-3.1734	-3.1734	1.45456	1.73956	0.184366	0.703002
LOC112532452	-1.42634	-3.17263	-3.17263	1.45789	1.9502	0.147139	0.65725
TP73	-3.17196	-3.17196	-3.17196	1.39144	3.94828	0.0221008	0.327032
LOC121108256	-0.154707	-3.16377	-3.16377	1.57961	1.67895	0.196783	0.705805
HS3ST4	0.717715	-3.16262	-3.16262	1.73787	2.77832	0.0618797	0.504161
C1QL2	1.02642	-3.16156	-3.16156	1.8236	3.06205	0.0464067	0.449633
LOC112532462	0.0578622	-3.16129	-3.16129	1.61013	2.26314	0.105613	0.607262
LOC100859625	-1.723	-3.16096	-3.16096	1.44175	2.37444	0.093976	0.575185
SPATA7	0.418038	-1.93786	-3.15546	3.85008	5.71072	0.00298902	0.11566
TMEM178B	-0.521306	-0.141378	-3.15306	1.59181	1.28514	0.298634	0.763576
PLEKHH3	-0.171915	-3.15302	-3.15302	1.57899	1.6014	0.213928	0.722919
C1orf116	-1.08682	-3.15026	-3.15026	1.47334	1.75701	0.180944	0.699392
TBX20	-2.39923	-3.50029	-3.14861	2.86569	8.75494	0.000217051	0.0210196
PLA2G12A	-0.138979	-3.14686	-3.14686	1.57637	2.15916	0.117854	0.6263
LOC100857698	-1.96984	-3.14633	-3.14633	1.4153	3.01697	0.0499356	0.461645
LOC121110605	0.315214	1.20783	-3.14546	1.82467	1.49259	0.237917	0.722919
FAM46C	0.649996	-1.99373	-3.14443	4.68813	8.63183	0.000239537	0.0224202
LOC107052578	-0.75984	-3.14389	-3.14389	1.49777	1.45555	0.2504	0.72364
LOC771069	0.146578	-3.14309	-3.14309	1.62515	2.0404	0.133665	0.636893
KLB	0.57939	0.0355501	-3.13975	1.75774	1.30655	0.291719	0.763358
ZNFY2	-0.32397	-6.34686	-3.13968	3.13465	4.8566	0.00734338	0.193462
KBP	0.433123	0.781923	-3.13671	1.77344	1.78202	0.173294	0.689267
TMEM233	0.0483778	-3.13609	-3.13609	1.60719	1.59254	0.215981	0.722919
HHATL	-2.27155	-5.84496	-3.13242	2.44116	6.87619	0.00121388	0.0657782
LOC101752050	0.70571	-3.13217	-3.13217	1.71911	1.77545	0.177397	0.695268
LOC419584	-1.1641	-3.13214	-3.13214	1.46586	1.95157	0.146924	0.657182
LOC112531558	-0.397651	-3.12816	-3.12816	1.55294	1.50101	0.238402	0.722919
LOC121113251	0.166063	-3.12781	-3.12781	1.62584	2.2229	0.118263	0.62692
LOC112530831	-0.124422	-3.12564	-3.12564	1.57712	1.29953	0.296368	0.763358
LOC112530229	-1.15638	-3.1244	-3.1244	1.46254	1.5934	0.21578	0.722919
LOC121111249	-0.899781	-3.12157	-3.12157	1.49377	1.59925	0.214425	0.722919
LOC107054471	0.167781	-0.108797	-3.12046	1.6701	1.50504	0.234691	0.722919
ROBO4	-2.10122	-3.11139	-3.11139	1.41636	2.0829	0.127767	0.634195
AKAIN1	-0.688984	-5.08144	-3.11018	2.25141	4.00525	0.0167212	0.290888
LOC420552	0.727943	-1.45068	-3.10903	2.89119	3.64805	0.0226844	0.332508
LOC421356	-0.113849	-3.10885	-3.10885	1.56958	1.69019	0.194418	0.704515
BCL2A1	-3.10782	-3.10782	-3.10782	1.38233	4.26295	0.0167197	0.290888
LOC121107747	-0.579227	-0.182963	-3.10546	1.57179	1.34781	0.27883	0.75467
LOC107052804	-1.61379	-3.10467	-3.10467	1.42159	2.30628	0.100932	0.593459
MHCY38	-1.36716	-3.103	-3.103	1.43714	1.63084	0.207248	0.71819
LOC121110496	-1.43113	-3.10292	-3.10292	1.45508	1.64162	0.204853	0.715382
ZC2HC1B	-0.591778	-3.10172	-3.10172	1.50455	1.59977	0.214305	0.722919
LOC112532922	-1.37	-3.10148	-3.10148	1.4596	1.73766	0.184743	0.703215
TROVE2	0.142149	-0.85732	-3.09911	2.68563	2.66939	0.0640808	0.509672
ZP3L1	-0.523533	-3.09893	-3.09893	1.5222	1.67751	0.197089	0.706127
ESRRB	-1.61725	-1.14495	-3.09841	2.1561	1.70004	0.186568	0.704515
LOC121107344	-1.47189	-3.09102	-3.09102	1.44948	1.9036	0.154645	0.665162
LOC107054541	-0.594717	1.36181	-3.09061	2.73276	2.68318	0.0631294	0.506745
CDK18	-0.466913	-5.28177	-3.0881	2.40876	3.24981	0.0359014	0.407928
CEP41	-0.920193	-5.05077	-3.08278	2.1928	3.58012	0.0256038	0.350581
LOC121111450	-0.434071	-0.0412273	-3.08164	1.57845	1.35936	0.275325	0.750509
LOC101748601	-0.263823	0.69569	-3.07857	1.65237	1.26169	0.30639	0.770217
CLDN5	-0.524424	-3.07778	-3.07778	1.51159	1.88835	0.157187	0.667109
HNF1A	-1.89604	-0.032606	-3.07325	1.46971	2.078	0.127291	0.634195
VWA1	-0.408031	-2.25019	-3.06865	2.45132	1.93193	0.144131	0.652675
LOC112532939	-0.0046981	-0.0567571	-3.06844	1.63299	1.54799	0.23647	0.722919
FGF9	-0.287966	0.118719	-3.06829	1.60367	1.24251	0.312884	0.777423
NTNG2	-0.141951	-3.06801	-3.06801	1.55084	1.73287	0.185698	0.704515
MAP3K14	0.759091	-5.05905	-3.06784	2.67072	4.54315	0.00989577	0.226146
LOC101751338	-0.812444	-3.06753	-3.06753	1.4667	1.60938	0.212097	0.721948
TERT	-0.928828	1.99689	-3.0661	3.04591	4.5152	0.00941983	0.219109
ATP6V1G3	-2.07735	-3.06522	-3.06522	1.40952	2.13361	0.121082	0.632681
NUGGC	-1.37149	-3.06516	-3.06516	1.43815	1.70002	0.192373	0.704515
GATSL3	-0.956891	-0.0532987	-3.06499	1.51575	1.1276	0.354655	0.818809
LOC112530680	0.253016	-3.06479	-3.06479	1.61496	1.79137	0.174392	0.6911
CTGFL	0.302069	-3.06477	-3.06477	1.62625	1.6119	0.211519	0.720986
ACTBL2	-2.07665	0.709426	-3.06388	1.52824	2.38225	0.0904961	0.570627
SH3TC2	0.560603	-5.04947	-3.06181	2.59258	2.48517	0.0803181	0.551879
LOC107057078	-1.70319	-5.77548	-3.06152	2.45837	3.95503	0.017575	0.296381
LOC121109887	-0.925468	0.860393	-3.05781	1.59211	1.79075	0.17165	0.688641
LOC107049267	-3.05669	-0.135007	-3.05669	1.43069	3.85198	0.0219691	0.325575
LOC101751989	-0.928315	-3.05431	-3.05431	1.47321	1.78465	0.182187	0.69954
SPATA5L1	-0.786354	0.133792	-3.054	1.5464	1.30607	0.291871	0.763358
SPAG16	-2.55223	-2.74398	-3.04619	2.37843	4.94852	0.00616182	0.174692
LOC107052349	-4.24457	-4.99424	-3.04025	1.9027	7.84467	0.000548289	0.0397107
LOC121107748	-0.337571	-3.04015	-3.04015	1.52989	1.38973	0.268852	0.744835
CD3E	-0.408619	-3.04	-3.04	1.50562	1.49607	0.239676	0.722919
LOC420291	-1.6519	-3.03936	-3.03936	1.41889	2.13941	0.120341	0.63124
C1orf100	-0.93242	-3.03932	-3.03932	1.45299	1.54382	0.227635	0.722919
ARHGEF3	-0.914592	0.295661	-3.02834	3.04583	2.71181	0.0612012	0.502655
PLA2G2E	-1.98159	-3.02525	-3.02525	1.40717	2.48505	0.0837365	0.558554
PLCD3	-0.0330744	-3.15157	-3.02481	3.10537	3.76117	0.0201819	0.313194
POMT2	-0.310105	-2.13411	-3.02367	4.00527	4.80993	0.00705023	0.188411
LOC423893	-0.598409	-3.02061	-3.02061	1.48566	1.28081	0.302421	0.767562
LOC112532943	1.09864	-0.0490579	-3.01901	2.19269	3.06421	0.041908	0.433989
LOC112532952	1.09864	-0.0490579	-3.01901	2.19269	3.06421	0.041908	0.433989
LOC112532964	1.09864	-0.0490579	-3.01901	2.19269	3.06421	0.041908	0.433989
LOC112532965	1.09864	-0.0490579	-3.01901	2.19269	3.06421	0.041908	0.433989
UTS2RL	0.0358844	-3.01339	-3.01339	1.57426	1.88764	0.167456	0.683483
KCNK10	-1.3082	-4.32185	-3.01318	3.62752	8.35523	0.000299555	0.0262776
C8G	1.05198	0.00267831	-3.00886	1.81566	2.38105	0.0906126	0.570874
LOC107055157	0.637759	-3.004	-3.004	1.66588	2.18523	0.114652	0.621862
NAV1	-0.397142	-4.18641	-3.003	3.77616	5.12937	0.00517621	0.156745
LOC121108012	-1.32253	-3.00027	-3.00027	1.4451	1.43681	0.255518	0.730164
LOC121108026	-0.890117	0.0410294	-2.99947	1.53684	1.02213	0.397642	0.843146
HSD11B1A	1.5668	2.19791	-2.99923	2.13366	2.83053	0.056299	0.484516
LOC430596	-0.22079	0.0414208	-2.99896	1.59287	0.965628	0.422626	0.844402
LOC121111639	0.132848	-2.99883	-2.99883	1.57639	1.87715	0.159081	0.668397
LOC121111352	-2.99841	-2.99841	-2.99841	1.36833	3.92405	0.0225868	0.332463
MIIP	-0.375824	-2.02818	-2.99585	2.29943	3.10451	0.0401472	0.428456
SPIC	-1.55673	-2.99473	-2.99473	1.41868	1.80681	0.171528	0.688297
SLC2A11	0.194111	1.77404	-2.98811	1.78947	2.76786	0.0601231	0.499575
PAK4	1.27711	-2.98571	-2.98571	1.81321	2.82484	0.0590085	0.496034
SLC19A3	-1.67308	-5.92971	-2.98154	2.5523	4.36103	0.0117978	0.246068
RNF212B	-2.8028	-4.93328	-2.97757	1.9556	3.66764	0.0234342	0.337569
EGFLAM	-0.458595	-1.24323	-2.97538	4.03714	5.05492	0.00556014	0.16307
BIRC7	0.306461	-2.97481	-2.97481	1.59508	2.01026	0.138019	0.639954
NGEF	-0.314915	-2.00519	-2.97277	2.30387	1.57564	0.21432	0.722919
ABCA12	2.62558	0.747157	-2.96577	3.7428	9.4444	0.000126291	0.0148651
ASIC2	-0.651367	-1.76761	-2.9621	4.16623	5.61097	0.00328045	0.120398
PFKM	-0.498295	-2.96148	-2.96148	1.4928	1.45867	0.249557	0.722919
MSLN	-2.22539	-2.96127	-2.96127	1.3761	2.50129	0.0823346	0.55562
NTNG1	0.383353	-0.656197	-2.96089	4.94485	3.63035	0.0231044	0.335373
CCR6	0.0182622	0.0807023	-2.95965	1.60987	0.96854	0.421303	0.844402
CLEC19A	-0.529314	0.931912	-2.95809	2.70902	2.39907	0.0860505	0.561176
PDSS2	-0.706667	-2.95742	-2.95742	1.46523	1.97948	0.191683	0.704515
LOC121110526	-0.849154	-2.9574	-2.9574	1.4567	1.9776	0.182187	0.69954
SLC30A8	-2.95366	-2.95366	-2.95366	1.3751	2.2188	0.115594	0.621862
LOC121110868	-0.651516	0.0870081	-2.95349	1.5386	1.23749	0.314603	0.778771
LOC107053514	-1.0283	-2.95335	-2.95335	1.44598	1.7944	0.173825	0.68979
LOC121111301	-1.05766	-2.95335	-2.95335	1.44192	1.6687	0.198966	0.70826
SLC8A1	-0.236606	-1.40658	-2.95153	6.595	5.08376	0.005408	0.161022
LOC121106674	0.0997638	-2.95149	-2.95149	1.57669	1.61141	0.211632	0.721245
SPARCL1	0.795166	-2.94971	-2.94971	1.67908	1.99901	0.139681	0.642778
LOC112532657	-0.799925	-2.94859	-2.94859	1.47773	1.31281	0.29215	0.763358
RGPD1	0.585593	-2.94723	-2.94723	1.63694	1.79652	0.173431	0.689267
LOC101749104	-0.81398	0.992	-2.9469	3.96792	5.65315	0.0031537	0.117959
IRF4	-0.842348	-2.94523	-2.94523	1.44253	1.40539	0.264341	0.740333
ANKDD1A	-1.24324	-0.22091	-2.94479	3.55618	3.83989	0.0186125	0.302811
LOC121107339	-1.45423	-2.9447	-2.9447	1.39702	1.64324	0.204497	0.715382
GCNT4	-2.9442	-2.9442	-2.9442	1.35655	3.21773	0.0433456	0.438298
LOC101748751	-2.9442	-2.9442	-2.9442	1.35655	3.21773	0.0433456	0.438298
LOC121107798	-2.9442	-2.9442	-2.9442	1.35655	3.21773	0.0433456	0.438298
LOC101750987	1.92005	-2.94362	-2.94362	1.99325	4.39367	0.0128513	0.257316
ANKDD1B	1.18836	-2.94169	-2.94169	1.77536	2.4216	0.0894575	0.568509
LOC769743	-1.55422	-2.94165	-2.94165	1.40516	1.88461	0.157817	0.667197
LOC112530580	-2.94159	-2.94159	-2.94159	1.35997	3.44885	0.0348876	0.401926
LOC100859467	-0.645878	-5.83458	-2.94101	2.71836	3.01094	0.0460167	0.447866
LOC112531594	-2.93973	-2.93973	-2.93973	1.36344	2.64922	0.0751176	0.539668
LOC107055376	0.272998	-2.93917	-2.93917	1.5837	2.12453	0.122251	0.633416
IL6	-0.530813	-2.93892	-2.93892	1.49105	1.51896	0.233826	0.722919
MYOC	-1.95119	0.101866	-2.93882	1.45394	2.1843	0.111945	0.618889
KIAA1024L	-0.835876	-2.93879	-2.93879	1.4453	1.64728	0.20361	0.715188
LOC121109767	-1.49983	-2.93783	-2.93783	1.41563	1.41226	0.262387	0.737936
EXOC3L	-1.0316	-2.93748	-2.93748	1.44634	1.27309	0.304951	0.768795
DDX43	-1.00644	-2.93744	-2.93744	1.45018	1.25375	0.311384	0.775805
CCDC166	-1.75496	-2.93103	-2.93103	1.3853	2.21808	0.110746	0.616476
GPR75	0.133872	0.918373	-2.92775	1.66163	1.79883	0.170141	0.685399
SGPP1	-0.424026	-2.92723	-2.92723	1.49439	1.99403	0.191683	0.704515
LOC107052810	-0.840559	-2.92709	-2.92709	1.44163	1.8649	0.191683	0.704515
LOC112532597	-0.982352	-2.92708	-2.92708	1.43532	1.8941	0.182187	0.69954
LOC112530109	-1.85551	-2.92698	-2.92698	1.39982	2.39969	0.0915279	0.572485
LOC112529948	-2.92262	-2.92262	-2.92262	1.36409	3.42577	0.0356461	0.406358
LOC101751186	1.46444	-2.92259	-2.92259	1.84611	2.3626	0.0951473	0.577733
IQCC	-0.790042	-2.9186	-2.9186	1.45607	1.46375	0.272856	0.747564
MYBPC2	-1.42536	0.12383	-2.91684	1.45888	1.50805	0.233917	0.722919
CCDC85A	0.440995	1.24862	-2.91405	2.93995	2.87962	0.051065	0.465159
LOC100858654	-1.42127	0.0989752	-2.91272	1.45672	1.7105	0.202224	0.713677
CDK12	0.452826	-0.411697	-2.91074	4.11196	4.58947	0.00875277	0.213053
SAMD9L	0.0885159	-4.88532	-2.90956	2.34464	3.55198	0.0263454	0.355344
TLR3	-0.533099	-6.32362	-2.90684	3.08097	6.64725	0.00147379	0.0739973
LOC101749734	-1.03054	-4.88293	-2.90596	4.10074	6.91732	0.00100707	0.0591602
SEPTIN3	-0.44051	-6.05059	-2.90355	2.93097	3.8161	0.0201859	0.313194
ST6GALNAC1	3.00089	-2.90174	-2.90174	2.44695	10.6747	0.000103238	0.0129458
LOC112533176	-1.72454	-2.90055	-2.90055	1.38095	2.24948	0.107143	0.607649
LOC107054469	0.225535	0.114474	-2.89721	1.62336	1.27468	0.302069	0.767013
LOC121107178	-0.812531	-2.89704	-2.89704	1.46219	1.24009	0.316009	0.781217
LOC112530788	-0.0334927	-2.89692	-2.89692	1.53074	2.08106	0.167456	0.683483
LOC107053541	-1.2244	-2.89655	-2.89655	1.42504	1.68393	0.195731	0.704515
LOC121108589	-2.15652	-2.89122	-2.89122	1.38211	1.56501	0.271482	0.745456
USF1	-0.428848	-2.89086	-2.89086	1.47812	1.23719	0.317	0.782591
FRMD1	-0.786457	-5.20727	-2.88621	2.28299	1.68395	0.192098	0.704515
LOC112532794	-2.88386	0.0377426	-2.88386	1.41812	3.27168	0.0384113	0.41791
LOC107051938	0.274093	-2.88293	-2.88293	1.5726	2.08694	0.167456	0.683483
LOC107052922	-1.00587	0.0394874	-2.88252	1.48381	1.52948	0.228487	0.722919
LOC121106443	-0.981735	-2.8822	-2.8822	1.42211	1.76419	0.182187	0.69954
LOC121110381	-1.14318	0.160693	-2.87991	1.48779	0.945944	0.431664	0.844402
LOC101747852	0.817033	-2.87668	-2.87668	1.67885	2.031	0.135007	0.638665
LOC415787	-0.750885	-5.01766	-2.87599	4.34583	7.2335	0.000765618	0.0502048
GYPC	0.0182714	-0.260069	-2.87564	2.43214	2.53859	0.0738766	0.536864
LINGO3	-1.60226	-4.83196	-2.87551	1.98123	2.878	0.0529044	0.47278
INPP5J	1.3512	2.39714	-2.87237	2.05285	3.78196	0.0213251	0.320691
GPR18	-0.463191	0.169834	-2.87065	1.54261	1.1288	0.354191	0.818317
SPIA9	-0.719497	-2.8702	-2.8702	1.44394	1.56706	0.221998	0.722919
LIN28B	-1.00682	-2.19839	-2.87016	2.27593	2.34899	0.0909105	0.571365
CARD19	-0.303523	-0.648464	-2.86794	5.63625	5.06935	0.00548344	0.162035
GHRHR-LR	0.152004	-4.84309	-2.86749	2.34092	4.75338	0.0080966	0.204369
ICOSLG	-0.941833	-2.8669	-2.8669	1.44335	1.55538	0.267403	0.743226
CCDC169	-0.516303	-2.4444	-2.86681	3.16311	4.10527	0.0142016	0.271284
FABP6	0.952769	-0.686271	-2.86502	5.23161	3.83357	0.0187338	0.303872
LOC107054120	0.218408	-4.11469	-2.8642	4.03664	3.43002	0.02847	0.367368
EVA1C	-0.78028	-5.78911	-2.86338	2.6543	4.93411	0.00682683	0.185652
FBXL12	0.134363	-2.8609	-2.8609	1.54297	1.7358	0.185113	0.703801
LOC107051726	0.0406303	-2.86085	-2.86085	1.53322	1.58729	0.217206	0.722919
LOC112531761	-1.68391	-2.85991	-2.85991	1.38017	1.69023	0.213155	0.72244
IFNAR1	-0.277183	0.132452	-2.85791	3.1946	1.93401	0.143798	0.65236
LNX1	-0.43824	-2.26515	-2.85655	5.7118	4.40699	0.010489	0.23258
LOC121107096	-1.18079	0.184451	-2.8562	1.46766	1.60678	0.209925	0.719013
TRBV6-5	-1.41774	-2.85576	-2.85576	1.3986	2.00931	0.138157	0.640282
MAP3K9	0.256036	0.330523	-2.85371	4.78391	5.6183	0.00325803	0.120252
CRB1	-1.46418	-4.15662	-2.85286	3.57124	5.38955	0.00403996	0.135094
CAMKK1	0.113158	0.423313	-2.84736	3.86139	2.19917	0.10721	0.607649
TFAP2E	0.819753	1.81754	-2.84645	1.85654	2.4989	0.0799036	0.551879
UNC5D	0.553844	-0.896108	-2.84575	4.69345	5.7695	0.00283021	0.112492
LOC112531782	-1.03063	-4.79302	-2.83501	2.04331	2.57385	0.0730445	0.533171
LOC121110068	0.150926	1.26719	-2.83172	1.67151	1.50744	0.234073	0.722919
SERTM2	0.553903	0.209104	-2.83116	1.6539	1.52372	0.229934	0.722919
HKDC1	-0.0307655	-1.44727	-2.83052	4.8434	3.36901	0.0303519	0.376418
GRM4	-0.746332	0.181331	-2.83036	1.51475	1.00969	0.40302	0.844402
LOC121108299	0.0640718	-2.83036	-2.83036	1.52788	1.79625	0.185097	0.703801
TACR1	-0.22327	-2.83009	-2.83009	1.48876	1.51886	0.233851	0.722919
CERS1	-0.366747	-2.82998	-2.82998	1.47435	1.48407	0.242802	0.722919
MYH1B	-2.0934	-2.82908	-2.82908	1.35649	2.52621	0.0802322	0.551879
ZNF831	0.857664	-1.68989	-2.8246	2.60373	4.34368	0.0111732	0.23966
LOC121113202	0.0809155	-1.15326	-2.82087	3.77434	3.70763	0.021328	0.320691
LOC121110173	-2.81163	-2.81163	-2.81163	1.35917	2.16849	0.121663	0.633416
LOC100858353	-1.82284	-2.81163	-2.81163	1.39223	1.28236	0.301916	0.766924
LOC112530882	-1.31115	-2.81163	-2.81163	1.41835	1.00157	0.408336	0.844402
LOC121111955	-0.588489	-2.81033	-2.81033	1.45269	1.32035	0.28978	0.763358
LOC112531858	-0.0707037	-2.8101	-2.8101	1.50219	1.48809	0.24175	0.722919
LOC112530823	-0.766348	-2.80237	-2.80237	1.45572	0.870207	0.469513	0.854328
LOC112530854	-0.766348	-2.80237	-2.80237	1.45572	0.870207	0.469513	0.854328
LOC121107983	-0.766348	-2.80237	-2.80237	1.45572	0.870207	0.469513	0.854328
LOC121108035	-0.766348	-2.80237	-2.80237	1.45572	0.870207	0.469513	0.854328
DSG4	-1.33745	-2.80115	-2.80115	1.40544	1.51122	0.235787	0.722919
LOC121108058	-0.908979	-3.12334	-2.80041	2.85192	4.57524	0.00887666	0.213924
LOC121108025	-0.218445	-2.80018	-2.80018	1.50927	1.05714	0.384763	0.832367
PPP1R19B	-0.666934	-2.799	-2.799	1.43796	1.52567	0.232139	0.722919
CEP68	-0.116273	-5.74262	-2.79734	2.81212	3.04705	0.0443134	0.441149
FKTN	0.0362274	-2.05519	-2.79699	3.3819	3.0494	0.0425751	0.436468
MYLK3	-0.360468	-0.581246	-2.79634	4.43655	3.48213	0.0269593	0.358025
LOC121108049	0.542663	-2.79617	-2.79617	1.61616	1.44021	0.254583	0.72878
LOC112532847	-2.79368	-2.79368	-2.79368	1.3376	3.37417	0.0374073	0.412692
LOC121106808	0.252093	-2.79011	-2.79011	1.54986	1.46551	0.247719	0.722919
LOC107054859	-0.616487	-5.05605	-2.78761	2.28367	2.12965	0.11793	0.6263
PALM	0.0696218	-1.3273	-2.7875	4.39921	3.56769	0.0246584	0.345536
MARVELD1	1.11547	1.17861	-2.78559	1.82255	2.19901	0.110182	0.614595
CCL5	-1.77115	-2.78162	-2.78162	1.37632	1.75236	0.181849	0.69954
SSH3	-0.473997	0.23054	-2.78115	1.5098	0.992438	0.410594	0.844402
SLC25A38	0.383061	-0.690152	-2.77723	2.93076	3.00804	0.0444977	0.441275
CLDN20	-1.31291	-2.77664	-2.77664	1.39755	1.63049	0.213155	0.72244
FRMPD1	-0.870574	-2.77654	-2.77654	1.4247	1.51997	0.267403	0.743226
LOC100857843	1.74267	0.261541	-2.77552	1.91854	3.36763	0.0323401	0.38836
VIPAS39	-0.469495	-4.73864	-2.77451	2.13156	2.84407	0.0548303	0.480982
ADHFE1	-0.209229	0.271487	-2.76902	1.53294	0.99957	0.407447	0.844402
DLX1	-0.712869	-2.76806	-2.76806	1.43034	1.30547	0.294474	0.763358
LOC107053805	-0.61746	-2.76805	-2.76805	1.42933	1.37636	0.272763	0.747564
FGG	-0.66178	-2.76791	-2.76791	1.41468	1.30849	0.293516	0.763358
UNC45A	-1.0327	-2.76764	-2.76764	1.38847	1.45027	0.25183	0.725203
LOC112529977	-0.796787	-1.93298	-2.76736	2.23234	2.21269	0.105623	0.607262
LOC107054049	-2.76706	-2.76706	-2.76706	1.33364	3.38006	0.0372017	0.412551
LOC121107975	-1.16612	0.157449	-2.76444	1.46499	1.0912	0.368966	0.828272
LOC121108044	-1.16609	0.276279	-2.76436	1.47214	1.09061	0.369205	0.828402
LOC422320	-0.183982	-0.111035	-2.76152	3.52356	3.25013	0.0344028	0.398925
NUDT13	0.408766	-1.94571	-2.7613	3.20025	2.71526	0.0609729	0.502655
LOC107051792	-1.12153	-0.54554	-2.76013	2.53438	2.31939	0.0939155	0.575185
LOC121107114	0.959885	0.279042	-2.7601	1.71811	2.16154	0.114729	0.621862
SEZ6	0.253792	0.357837	-2.75874	3.95158	4.08391	0.0145122	0.271662
BMPER	1.06394	1.12296	-2.75576	2.8721	3.8696	0.0180541	0.299809
PPP2R2C	0.190152	-0.377048	-2.75104	6.05029	6.50835	0.00144516	0.0730494
IL2RB	-2.74783	-2.74783	-2.74783	1.33688	3.37556	0.0373589	0.412692
LOC107053432	-1.07196	0.293365	-2.7473	1.45968	1.38462	0.314701	0.778771
TMEM82	-0.293709	0.44078	-2.74712	1.53835	1.07569	0.387824	0.833907
LOC121113297	-2.0106	-2.74531	-2.74531	1.36161	1.61099	0.271482	0.745456
TRAPPC3L	-1.69995	-2.74531	-2.74531	1.38712	1.29713	0.297139	0.763358
AOX2	1.19994	-2.74408	-2.74408	1.71157	2.12256	0.122507	0.633416
TMEM108	0.081925	-0.460144	-2.74401	2.94233	1.89457	0.150241	0.66206
BFSP1	-2.74197	-2.74197	-2.74197	1.33526	2.64724	0.0752647	0.539668
LOC121107257	-2.74197	-2.74197	-2.74197	1.33526	2.64724	0.0752647	0.539668
BAAT	-1.33439	-2.74189	-2.74189	1.38393	1.37277	0.273824	0.748539
LAMB3	-1.69853	0.298858	-2.74186	1.43864	1.50623	0.234384	0.722919
DNAH11	1.00598	-2.73947	-2.73947	1.65708	1.60586	0.212901	0.72244
STAP1	-2.26426	-1.68183	-2.73869	1.92096	2.29506	0.0964615	0.580608
LOC121108031	0.0400751	0.302028	-2.73842	1.56247	0.848094	0.479242	0.854328
LOC121110441	-0.437834	-2.73718	-2.73718	1.44232	1.29885	0.296587	0.763358
CCDC69	-0.63079	-2.73683	-2.73683	1.41047	1.16694	0.341935	0.807971
LOC107056260	-2.73664	0.30418	-2.73664	1.39419	3.0293	0.048817	0.457356
XKRX	-1.13782	-2.73663	-2.73663	1.39298	1.25736	0.310172	0.77461
LOC121107971	-1.74811	-2.73626	-2.73626	1.36149	1.74798	0.182707	0.700119
WIPF2	-0.5705	-2.0413	-2.73615	2.33471	1.81924	0.163372	0.675996
GRM3	-2.73587	-2.73587	-2.73587	1.32917	2.94224	0.0564209	0.484737
MIR2985-2	0.54706	-2.73561	-2.73561	1.59109	1.58576	0.217565	0.722919
FYTTD1L	-0.12645	-1.98572	-2.73307	2.35313	2.58392	0.070317	0.530391
LOC107052437	-1.55691	-2.73266	-2.73266	1.36239	1.84357	0.213155	0.72244
LOC107052820	-0.832308	-2.73262	-2.73262	1.40732	1.48771	0.284619	0.761242
LTK	0.120679	1.95828	-2.73216	1.69396	2.03183	0.132021	0.634464
TEX2L	-2.72775	-2.72775	-2.72775	1.33382	3.39573	0.0366602	0.410033
AMIGO3	-1.71711	-2.72764	-2.72764	1.36888	1.89412	0.15622	0.667109
HHEX	0.336489	-2.72748	-2.72748	1.54276	2.15274	0.163299	0.675996
GTF3C2	0.100694	0.312966	-2.72746	1.57376	1.07713	0.375379	0.830332
PITX3	-0.00213942	-1.46914	-2.72344	4.30982	5.75036	0.00288093	0.113442
NPTX2	0.027923	-4.95489	-2.71892	2.38168	4.30846	0.0124162	0.252742
LOC107054371	-0.383243	0.349259	-2.71666	3.27125	3.0994	0.0403664	0.429857
GPR153	-0.836369	-2.71311	-2.71311	1.41247	1.38949	0.268921	0.744921
LOC107053330	-1.063	1.28766	-2.71297	1.53035	1.84956	0.160978	0.671296
LOC770268	-1.24919	-2.71296	-2.71296	1.38813	1.45154	0.251485	0.724969
C10orf2	0.914475	-2.71285	-2.71285	1.63969	2.45272	0.0866019	0.561434
LOC112531934	0.95901	-2.71284	-2.71284	1.6491	2.17785	0.115548	0.621862
IQCA1	1.49098	-2.71178	-2.71178	1.7751	2.47394	0.0847101	0.559054
CHST9	0.0605913	-2.40683	-2.7099	5.58139	5.47987	0.00370984	0.128902
LOC101750501	-3.24563	-4.65434	-2.70626	1.79034	3.72828	0.0220453	0.326457
GHRH	-2.70357	0.30813	-2.70357	1.39414	3.14899	0.0433467	0.438298
LOC101748554	-2.70349	-2.70349	-2.70349	1.33033	2.98639	0.0540672	0.478351
GPR78	-3.26128	-4.65171	-2.702	1.80259	6.46217	0.00172714	0.0812173
TMPRSS11F	-1.64776	-2.94487	-2.69978	2.5482	2.24613	0.1018	0.595636
LOC101748716	0.121884	0.223914	-2.69854	1.56399	1.13886	0.387824	0.833907
YAP1	0.389822	-2.69854	-2.69854	1.54145	1.7353	0.185212	0.703928
CACNB1	-0.0364833	0.313156	-2.69853	1.53592	1.27556	0.30178	0.766777
LOC112533332	-2.69842	-2.69842	-2.69842	1.32982	3.84991	0.0247223	0.345688
CRYL1	-0.794947	-0.875942	-2.6959	2.27169	1.88272	0.152233	0.664113
LOC112530192	-0.103921	-4.66219	-2.69502	2.17904	2.4314	0.0850915	0.559893
SH3GLB2	0.0520563	-3.66681	-2.6945	5.84645	9.19135	0.000153749	0.0166466
TRIM13	0.160597	0.157416	-2.69325	3.5187	2.78075	0.0568047	0.48652
ARMH4	-0.483316	-2.02238	-2.68875	6.80598	2.91132	0.0493556	0.46059
LIPI	-2.68654	-2.68654	-2.68654	1.34011	2.54568	0.0832301	0.557414
SASH3	-0.140116	-2.68417	-2.68417	1.46566	1.43252	0.256705	0.73153
LOC101750925	0.598787	-4.97301	-2.68022	2.58281	2.67922	0.0652865	0.514352
CHPF	-0.242143	0.332267	-2.67942	1.52717	0.974989	0.418388	0.844402
PLA2G7	-0.454262	-1.70183	-2.67463	2.11238	1.91739	0.146478	0.656736
EDNRB	1.1195	0.255278	-2.67052	1.71615	2.52414	0.077787	0.545343
CCDC122	-1.84882	-4.62299	-2.67013	1.87275	3.40531	0.0305965	0.377698
NXPH3	0.807271	-2.66966	-2.66966	1.60557	2.14903	0.125801	0.634195
LOC121110806	-0.744931	1.29766	-2.66956	1.53692	1.83701	0.163196	0.675933
LOC121107372	0.353716	-2.66955	-2.66955	1.52729	2.00113	0.139366	0.64214
LOC107052071	0.0326506	-2.66948	-2.66948	1.48602	1.3737	0.273551	0.74829
KCNQ3	0.0109631	-1.96104	-2.66844	2.38298	1.9335	0.143879	0.65252
SVOP	1.02047	1.11426	-2.66549	1.73979	2.31322	0.097444	0.583104
AGBL5	1.07591	0.374021	-2.66521	1.71192	2.07372	0.126161	0.634195
EMX2	0.410309	-2.66435	-2.66435	1.53207	1.86766	0.160703	0.671009
LOC121106766	0.124774	-2.66429	-2.66429	1.49466	1.63183	0.207027	0.717933
LOC121108351	-0.684207	0.347426	-2.66427	1.48109	1.1918	0.330695	0.796877
LOC101751329	-0.600825	0.257676	-2.66425	1.4716	1.14302	0.369862	0.828684
LOC121110114	-0.430146	-2.66419	-2.66419	1.42934	1.40089	0.272856	0.747564
PARP8	0.557169	-0.531296	-2.66326	4.64523	4.75997	0.00740281	0.194381
HTR1F	-0.357483	-2.27795	-2.66189	3.08506	3.75378	0.0203361	0.314649
FKBP15	-0.353902	-1.09456	-2.66166	5.50814	2.98034	0.0458359	0.447277
ARHGAP40	-0.640734	-4.61835	-2.66039	2.04064	1.81151	0.166973	0.682971
LOC107054027	-0.637963	-1.43814	-2.66025	4.04876	2.17228	0.11044	0.615504
LOC107053920	-1.58256	-5.9809	-2.65746	2.58869	5.46741	0.00416889	0.136879
FZD5	-1.58412	0.385554	-2.65518	1.43097	1.58799	0.214292	0.722919
PCDHB3	0.140458	-2.6502	-2.6502	1.4995	1.42276	0.272856	0.747564
IFNW1	-0.202703	-2.64614	-2.64614	1.46922	1.22194	0.342994	0.808295
LOC112530333	0.199162	-2.64531	-2.64531	1.50607	1.34627	0.281778	0.758087
LOC121106701	-0.377824	0.366401	-2.64529	1.50709	0.914796	0.446327	0.85098
LOC121110975	0.694059	0.369262	-2.64242	1.64866	1.41077	0.260243	0.735462
RAB3B	-0.29707	-1.30333	-2.64116	6.58019	4.35333	0.0110659	0.239641
SEC16B	-3.19137	0.790555	-2.64057	2.08091	4.68325	0.00798093	0.202494
RBP4	-0.0213218	-1.8509	-2.63755	3.32123	4.25713	0.0121854	0.250023
FGF20	0.213099	1.13843	-2.63548	1.6052	1.63934	0.20257	0.714058
LOC421268	0.471226	0.404938	-2.63545	1.59255	1.44533	0.25057	0.723735
LOC121108129	0.489966	-2.6353	-2.6353	1.53886	2.33852	0.0975765	0.583329
PLK3	0.449369	-2.63528	-2.63528	1.53138	2.11714	0.123213	0.633679
LOC101748045	-0.175277	0.376453	-2.63524	1.51492	1.21578	0.387824	0.833907
LOC107049543	0.189837	-2.63519	-2.63519	1.49708	1.83903	0.203816	0.715188
PARVG	-0.128193	-2.6351	-2.6351	1.46642	1.47321	0.284619	0.761242
LOC107054195	-0.484965	-2.63498	-2.63498	1.4254	1.46018	0.284619	0.761242
SOX3	-1.64708	0.286623	-2.63494	1.41155	1.90544	0.151464	0.663296
LOC121109060	-1.8988	0.405907	-2.6349	1.40066	2.34503	0.113087	0.621862
LOC107052216	-0.962361	-2.63488	-2.63488	1.3951	1.39469	0.267416	0.743226
LOC770405	-1.64655	-2.63475	-2.63475	1.35403	1.89016	0.156882	0.667109
LOC112532396	-2.63442	-2.63442	-2.63442	1.32129	3.41236	0.0360952	0.409367
GFRAL	-1.18895	-0.716994	-2.63401	2.03544	1.75409	0.175665	0.693652
ALDOB	-0.756404	-0.808981	-2.62907	2.23636	1.01214	0.400058	0.844402
LOC121107363	-0.132886	-1.56176	-2.62874	2.18262	2.31346	0.0945291	0.576786
MAT2L2	0.94539	0.38381	-2.62785	1.67133	1.69526	0.190539	0.704515
JCHAIN	-0.703568	-1.95855	-2.62698	2.87502	2.47884	0.0788561	0.549158
MTERF4	0.119461	-2.62651	-2.62651	1.48472	1.40956	0.263155	0.738782
TNFRSF1B	-0.476207	-2.62622	-2.62622	1.42335	1.1685	0.341363	0.807433
SFRP4	-0.52367	-2.62615	-2.62615	1.40855	1.13755	0.352929	0.817041
DNAH1	-0.520262	-2.62612	-2.62612	1.40169	1.06243	0.382584	0.832316
LOC107055210	-1.89031	-2.62577	-2.62577	1.33353	1.82905	0.167487	0.683483
LOC107050047	-2.62537	-2.62537	-2.62537	1.31926	2.63634	0.0760788	0.541115
NPAS4	-2.62537	-2.62537	-2.62537	1.31926	2.63634	0.0760788	0.541115
VTN	0.436563	-0.311709	-2.62414	4.6296	6.109	0.00207155	0.0908602
CCDC112	-0.965781	-0.469779	-2.6212	2.48361	1.98077	0.136523	0.639954
IP6K3	-0.353449	1.37918	-2.62119	1.56909	1.37859	0.269585	0.745456
LOC101748000	-0.489159	0.300763	-2.62119	1.4756	1.19418	0.369862	0.828684
LOC121106604	0.504291	-2.61616	-2.61616	1.53944	1.91155	0.203816	0.715188
LOC101751749	-2.51347	-5.54231	-2.61613	2.23127	3.07594	0.0429978	0.437629
BTG1L	-0.200114	-0.72619	-2.61584	2.19521	1.86934	0.154514	0.665162
DOCK2	-1.62787	0.573969	-2.61566	1.42428	1.69012	0.191614	0.704515
LOC121113081	-1.9649	-1.43163	-2.61233	2.22253	2.08073	0.122204	0.633416
ANKRD60	-1.87535	-2.61005	-2.61005	1.34589	1.6902	0.271482	0.745456
GATAD2B	2.37483	0.402604	-2.6088	2.05225	3.07792	0.0435244	0.438298
LOC121107534	-0.173045	-0.698536	-2.60777	2.20075	1.97059	0.138074	0.640047
LOC121109898	-1.43178	-2.60749	-2.60749	1.36012	1.32184	0.383201	0.832316
TOM1L1	0.282832	-3.35101	-2.6068	4.96217	7.43102	0.000646544	0.0445341
LOC107055434	-0.913261	-2.60666	-2.60666	1.39498	1.15723	0.416101	0.844402
LOC112532415	-0.674897	-2.60607	-2.60607	1.4212	1.13614	0.416101	0.844402
LOC121108285	0.320005	-2.60389	-2.60389	1.52379	1.40501	0.264449	0.740333
SLC22A4	0.582659	-2.60312	-2.60312	1.56294	1.63092	0.207229	0.71819
LOC107053513	0.978651	0.409727	-2.60194	1.67194	1.50346	0.245752	0.722919
FRMD7	-0.662238	0.321285	-2.60052	1.45064	1.08396	0.371879	0.829745
LOC416146	-0.349898	-2.6004	-2.6004	1.42378	1.35793	0.278252	0.753795
LOC121106479	-0.669059	-2.60032	-2.60032	1.40551	1.2897	0.29953	0.764422
LOC107053147	-0.800016	-0.925307	-2.60027	2.45934	1.70891	0.184734	0.703215
CACNA2D4	-0.700125	-2.60025	-2.60025	1.39059	1.28843	0.299943	0.76464
LOC112530622	-2.59961	-2.59961	-2.59961	1.31675	2.973	0.0547695	0.480746
CPNE2	-0.480115	-0.595945	-2.59372	3.63387	3.02803	0.0435576	0.438298
ZNF692	0.0695447	-2.59222	-2.59222	1.46658	1.47704	0.244653	0.722919
GDF3	-0.127318	-2.59214	-2.59214	1.45399	1.13871	0.352487	0.816616
LOC107054023	-0.483687	-2.59189	-2.59189	1.41281	1.33081	0.286523	0.763358
NCKIPSD	-0.472873	-6.53525	-2.59098	3.2451	7.56126	0.000688942	0.0459969
RNF43	1.34992	-2.5896	-2.5896	1.69183	3.12886	0.0433977	0.438298
LOC121113110	-0.338643	-2.58923	-2.58923	1.43701	1.23796	0.342994	0.808295
LSS	-0.501104	0.600403	-2.58822	1.48886	0.946769	0.442867	0.849028
GGT7	-1.27061	-4.87281	-2.58705	2.08168	3.57103	0.025841	0.351286
LOC107055293	0.299975	-2.58702	-2.58702	1.49661	1.75651	0.181041	0.699492
LOC121111582	0.0516901	-2.5868	-2.5868	1.45936	1.66887	0.198931	0.70826
LOC101750858	-0.437231	-2.5866	-2.5866	1.42555	1.22026	0.322842	0.788533
LOC416951	-0.84019	-2.58635	-2.58635	1.38517	1.44856	0.267403	0.743226
CER1	-0.966636	-2.58633	-2.58633	1.38156	1.441	0.254367	0.728539
LOC121109664	-0.864514	-2.58633	-2.58633	1.38129	1.47908	0.267403	0.743226
LOC121106739	-1.17874	-2.58621	-2.58621	1.36348	1.65823	0.213155	0.72244
LOC121109047	-4.51834	-5.53397	-2.58087	2.17751	8.16418	0.000425553	0.0338401
KLF7	-0.441482	-0.58315	-2.57919	6.24335	3.06998	0.0416514	0.43367
EDEM1	-1.80516	-2.32865	-2.57754	2.10911	1.32478	0.283376	0.760254
ATP2C2	0.336525	-2.35869	-2.5773	2.70348	4.51532	0.00941868	0.219109
TBXAS1	1.10726	-7.133	-2.56578	4.39754	14.0738	7.41202e-06	0.00263625
FOCAD	-0.0760296	-3.10115	-2.56552	4.92357	6.81652	0.00110006	0.0615683
FAM184B	-0.316139	-5.55333	-2.56519	2.64541	5.00818	0.0063691	0.177364
LOC430697	0.0698513	-6.75461	-2.56398	3.59652	7.38164	0.00079765	0.0514971
EPN3	0.681592	-4.53787	-2.56209	2.34504	2.93446	0.0498557	0.461643
FBXO39	-0.125117	-0.465256	-2.56088	4.61318	4.09381	0.0143673	0.271284
ARSJ	-0.403306	-1.97744	-2.55985	2.92212	2.05718	0.125433	0.634195
SAG	-1.56989	-2.55869	-2.55869	1.35297	1.25074	0.312398	0.776904
SEC14L2	0.667287	-2.55841	-2.55841	1.54589	1.87468	0.159501	0.66899
LOC121108099	-0.0786318	-2.55776	-2.55776	1.45197	1.24956	0.312795	0.777398
CSAD	-0.521081	-2.55742	-2.55742	1.4064	1.06261	0.382512	0.832316
LOC107050336	-0.822526	-2.55723	-2.55723	1.37625	0.96814	0.423168	0.844402
HCN3	-2.5562	-2.5562	-2.5562	1.31019	3.07673	0.0495744	0.461137
LOC101748722	-0.914842	-2.55534	-2.55534	1.39556	0.929473	0.440942	0.847565
LOC121107991	-0.51717	1.31664	-2.55279	1.52289	1.45159	0.248855	0.722919
LOC101748063	-0.651732	-2.55178	-2.55178	1.38378	1.28475	0.301137	0.766628
LOC112532548	-2.55162	-2.55162	-2.55162	1.32422	2.53159	0.0844043	0.559054
LOC107049274	-1.11108	-2.54913	-2.54913	1.37845	1.19668	0.383201	0.832316
LOC430861	-0.437611	-2.54811	-2.54811	1.43215	0.995142	0.416101	0.844402
KHDRBS3	-0.0684609	-1.01955	-2.54776	4.00998	3.52981	0.0256507	0.350581
LOC100858457	-0.103725	-2.54756	-2.54756	1.46276	1.03277	0.394938	0.840306
GZF1	-0.783675	-1.03107	-2.54659	4.43096	3.76234	0.0201577	0.313194
OPCML	0.175655	-0.0349829	-2.54591	3.37032	1.92412	0.145386	0.654406
CUX2	0.44475	-4.98842	-2.54478	4.8184	11.9471	2.02673e-05	0.00388695
LOC121110665	0.407539	1.39783	-2.54471	1.63934	1.63115	0.204396	0.715382
LAPTM4B	0.897781	-4.51527	-2.53643	2.41954	6.27988	0.00202244	0.089106
SS18L1	1.01681	1.53452	-2.53352	1.74021	1.95836	0.142989	0.650336
MTA2	-0.947847	0.535338	-2.53072	2.2887	1.70173	0.186218	0.704515
PAQR7	-0.23566	-2.45994	-2.5306	4.668	4.75057	0.00747124	0.195653
TTLL2	0.499225	0.962308	-2.52871	3.63262	2.80112	0.05557	0.483568
TBX3	-0.890159	-3.3677	-2.52866	4.23674	5.63881	0.00319619	0.118867
TRMT10B	-1.7816	-4.78555	-2.52605	1.97159	2.75872	0.0600055	0.499175
CDH18	0.593095	-2.43106	-2.52578	4.19954	7.12125	0.000843444	0.0530529
LOC121113480	0.289778	-2.52349	-2.52349	1.47863	1.55443	0.225045	0.722919
MSTN	-1.40177	-5.21529	-2.52244	2.17199	3.74386	0.0217026	0.322891
LOC430443	-1.45015	-2.52232	-2.52232	1.3494	1.52447	0.232439	0.722919
LOC121110212	-2.52141	-2.52141	-2.52141	1.30565	3.00279	0.0532202	0.474415
CFAP73	1.47349	2.14444	-2.52138	1.90393	2.36738	0.0919482	0.573723
DRD2	-0.245439	-1.32146	-2.52099	2.5283	2.31801	0.0940574	0.575185
MEST	-0.463934	-1.84073	-2.51888	2.73716	1.90884	0.147876	0.658448
CCDC30	-0.860397	-0.987587	-2.51842	3.52994	2.25953	0.100308	0.591164
LOC112532941	1.09832	-0.0490322	-2.51619	2.19744	2.69272	0.0624796	0.505096
LOC112532942	1.09832	-0.0490322	-2.51619	2.19744	2.69272	0.0624796	0.505096
LOC101749691	-1.33714	0.527152	-2.51362	1.41473	1.37364	0.350675	0.815524
INTS1	0.0125883	0.394597	-2.50832	3.2205	3.74105	0.0206049	0.316765
ORC3	0.185964	-1.10924	-2.50723	4.77266	4.64379	0.00829658	0.206749
TRPM6	-0.870459	-1.66857	-2.50702	2.65592	1.34176	0.27808	0.753436
OSGIN2	-1.37661	-1.96251	-2.50408	2.61798	2.02995	0.129276	0.634195
LOC100857341	-2.50363	-2.50363	-2.50363	1.31271	2.50108	0.0870085	0.562293
LOC121113144	-2.50363	-2.50363	-2.50363	1.31271	2.50108	0.0870085	0.562293
NGB	-0.773806	-1.39677	-2.50242	4.51681	4.65693	0.00819	0.205595
IL10RA	-0.466018	-2.50233	-2.50233	1.40973	0.916997	0.446822	0.851508
LOC121111115	-0.107775	-2.50211	-2.50211	1.43837	1.22274	0.342994	0.808295
LOC112530656	-0.227726	-2.11147	-2.50191	3.73293	4.55797	0.00902944	0.215505
LOC112530030	0.343084	-2.50164	-2.50164	1.5009	1.13444	0.35411	0.818317
STKLD1	-0.653685	-1.4191	-2.49853	2.00561	0.886367	0.458562	0.854328
LOC121109905	1.60404	-2.49556	-2.49556	1.71945	3.30491	0.0364185	0.409568
FRS3	0.862242	0.234128	-2.49376	4.78476	3.72657	0.0209149	0.318176
NPRL3	-1.10762	-0.932949	-2.49238	2.73519	2.89692	0.0501249	0.462738
SNORD12C	-0.188354	-2.49237	-2.49237	1.4247	1.2952	0.343823	0.808908
PAK1	-0.371004	-0.460543	-2.49185	7.79522	4.09331	0.0143747	0.271284
POLG	-0.263651	-1.81555	-2.49138	2.77648	2.55338	0.0726952	0.533012
LOC112530214	-0.108081	2.30346	-2.49045	1.64541	2.69576	0.064863	0.512459
LOC112532538	0.972748	-2.48988	-2.48988	1.58008	1.92371	0.151358	0.663296
LOC771638	0.402371	0.550808	-2.48965	1.55442	0.874708	0.465859	0.854328
LOC121110076	0.715726	-2.48949	-2.48949	1.53677	1.6732	0.198005	0.70682
RIMS4	-0.342155	-1.41335	-2.48944	2.07183	1.91964	0.146112	0.656125
LOC101751230	0.151453	0.432926	-2.48922	1.50755	0.883056	0.46173	0.854328
CHRM2	-0.105434	0.550426	-2.48891	1.47656	0.901733	0.45261	0.854328
LOC112533198	0.225508	-2.48883	-2.48883	1.46844	1.08314	0.374178	0.829745
LOC428421	-0.337918	0.522946	-2.48875	1.46012	0.900169	0.453367	0.854328
LOC121111385	-0.0444638	-2.48853	-2.48853	1.43872	1.01265	0.403532	0.844402
LOC121113422	-0.0444638	-2.48853	-2.48853	1.43872	1.01265	0.403532	0.844402
LOC107050147	-0.243773	-2.48815	-2.48815	1.40219	1.13189	0.355084	0.819122
PTPN23	-0.402159	-2.48801	-2.48801	1.389	1.11923	0.359951	0.823412
LOC121106690	-0.80923	-2.48788	-2.48788	1.37702	1.07512	0.377415	0.832316
LOC769139	-0.80923	-2.48788	-2.48788	1.37702	1.07512	0.377415	0.832316
LOC121107806	-2.48777	0.553123	-2.48777	1.36719	2.82433	0.059963	0.499175
LOC107050103	-1.41528	-2.48752	-2.48752	1.34495	1.34808	0.281228	0.757387
LOC121109865	-1.49908	-2.4874	-2.4874	1.33419	1.4497	0.251986	0.72533
LOC112531527	-1.31209	-2.48734	-2.48734	1.32981	1.35864	0.278036	0.75342
LOC112530895	-0.925727	-6.13466	-2.48728	2.83086	5.72179	0.00331219	0.121108
CNTF	-2.4865	-2.4865	-2.4865	1.3011	2.61372	0.0777994	0.545343
LOC121111208	-2.4865	-2.4865	-2.4865	1.3011	2.61372	0.0777994	0.545343
LOC121108114	-0.986877	-3.12357	-2.48598	2.84489	4.04199	0.0151427	0.276842
ZDHHC23	0.321118	-2.48324	-2.4859	3.50302	5.14593	0.00509471	0.155967
LOC121108080	-0.924482	-3.12307	-2.48508	2.86004	4.09768	0.0143112	0.271284
TMOD2	-0.192146	-0.447041	-2.48469	3.33038	1.91028	0.14764	0.658106
VANGL1	-0.598088	-2.82225	-2.48021	3.81909	4.06023	0.0148648	0.274845
RNF180	-0.358095	-0.969729	-2.47696	4.84799	4.14574	0.0136321	0.265513
LOC107052277	-0.229777	-1.4011	-2.47573	2.08796	1.53234	0.224918	0.722919
LOC100857573	-2.47459	-2.47459	-2.47459	1.31551	2.27819	0.108841	0.611667
CCDC60	-0.118096	0.163192	-2.47272	2.20785	1.69794	0.187005	0.704515
LOC121107987	-0.873657	-2.47254	-2.47254	1.38159	0.918981	0.445882	0.850526
SLC2A9	-0.235113	0.451225	-2.47086	1.49721	0.757957	0.527082	0.865066
LOC121107984	-0.0963228	0.569836	-2.47073	1.50678	0.72916	0.543192	0.875282
LHX8	-1.45892	-2.47037	-2.47037	1.34452	1.32401	0.288635	0.763358
KL	0.133839	0.0908595	-2.47019	2.84004	2.61127	0.0682559	0.522796
LOC112530804	0.470891	0.570573	-2.46985	1.57433	0.876716	0.464863	0.854328
HPD	-1.42572	0.571469	-2.46931	1.41407	1.40614	0.261568	0.73729
VPS11	-0.877713	-1.56926	-2.46918	4.42143	4.84025	0.00684496	0.185716
LOC121109654	-0.0890009	-2.46913	-2.46913	1.44242	1.10181	0.394702	0.840169
LOC107052228	0.797335	-2.4685	-2.4685	1.55003	2.03582	0.134316	0.637895
LOC426193	0.227779	2.06286	-2.46797	1.65035	2.0996	0.122674	0.633416
PROX2	-0.272453	-0.764716	-2.46726	3.22787	1.97187	0.137877	0.639954
B3GNT7	-0.622196	-1.65782	-2.46527	2.12501	1.51962	0.228128	0.722919
MEGF11	0.731066	-0.943754	-2.46112	2.96503	3.04424	0.0428102	0.437112
ACSS1A	0.528416	0.0610241	-2.45827	3.75646	3.02272	0.0438055	0.439448
LOC121113268	0.32702	-0.328882	-2.45724	1.52349	1.04615	0.387441	0.833907
LOC121113270	0.32702	-0.328882	-2.45724	1.52349	1.04615	0.387441	0.833907
LOC101751292	-2.45665	-2.45665	-2.45665	1.33046	1.49951	0.243451	0.722919
LOC112531701	-2.45665	-2.45665	-2.45665	1.33046	1.49951	0.243451	0.722919
LOC121106831	-2.45665	-2.45665	-2.45665	1.33046	1.49951	0.243451	0.722919
PCK1	-2.45665	-2.45665	-2.45665	1.33046	1.49951	0.243451	0.722919
LOC107052862	-1.2825	-2.45665	-2.45665	1.35973	0.769434	0.521895	0.862349
LOC121110763	-1.2825	-2.45665	-2.45665	1.35973	0.769434	0.521895	0.862349
LOC107049469	-0.411172	-4.41001	-2.45316	1.99614	2.8082	0.0569458	0.487058
ARHGAP22	-0.350938	-2.65929	-2.45178	6.04963	4.57121	0.00891201	0.213924
LOC107054402	-2.44906	-2.44906	-2.44906	1.30556	2.51219	0.0860505	0.561176
LOC121111596	-2.44906	-2.44906	-2.44906	1.30556	2.51219	0.0860505	0.561176
LOC112532669	-0.70231	-2.44846	-2.44846	1.37751	1.07959	0.416101	0.844402
LBFABP	-1.71233	0.741732	-2.44838	1.39476	1.77936	0.209219	0.719013
LOC107049328	-1.43808	0.563372	-2.44833	1.40507	1.45451	0.248061	0.722919
LOC107055318	-0.512543	-2.44828	-2.44828	1.40189	0.717324	0.550898	0.881094
LOC121109911	-0.21118	-2.44821	-2.44821	1.43053	0.946285	0.433131	0.844402
FAM227B	0.415525	-2.44798	-2.44798	1.48431	1.54371	0.227662	0.722919
LOC112532372	-0.135596	0.592649	-2.44795	1.49165	0.917672	0.460711	0.854328
SLC12A8	0.222773	-0.190645	-2.44705	4.4859	3.1738	0.0372984	0.412692
RAB22A	1.08241	-4.42475	-2.44548	2.43069	5.17506	0.00545299	0.16183
ACOT9	-0.460507	-1.18451	-2.44198	4.50412	2.30626	0.0952811	0.577936
LOC101748192	0.906116	-2.43888	-2.43888	1.59476	1.39542	0.267205	0.743226
FTL	-0.673902	-0.916344	-2.43817	3.55862	3.35634	0.0307587	0.378429
KCNK5	-0.626235	-1.46246	-2.4381	1.99411	1.73372	0.179697	0.697743
LOC101750371	0.227022	-4.63541	-2.43741	2.26999	3.0295	0.0451325	0.444234
PLA2G6	-0.478252	-1.34767	-2.43664	4.03126	3.08647	0.0409259	0.433068
TMEM30CP	-2.43056	0.489932	-2.43056	1.36362	2.86515	0.0575445	0.489642
LOC121110166	-1.69586	-2.43056	-2.43056	1.31865	1.61405	0.271482	0.745456
LOC770936	-0.724786	-2.42991	-2.42991	1.38342	0.923788	0.443613	0.849447
LOC112532207	-0.484769	0.611096	-2.4296	1.44936	0.957938	0.460711	0.854328
LOC100857440	0.566021	-2.42933	-2.42933	1.50787	1.68524	0.195456	0.704515
LOC112531622	0.58903	-2.42933	-2.42933	1.5089	1.75597	0.181145	0.69954
IFT172	-0.249707	0.163825	-2.42801	2.60163	2.0678	0.123967	0.634195
CCDC57	2.39429	-1.62333	-2.42762	3.27769	6.62859	0.00129854	0.0686544
LOC428244	1.82172	-2.42502	-2.42502	1.77111	4.11308	0.0166921	0.290888
RFK	-0.872621	-1.61767	-2.425	2.90446	2.46724	0.0798627	0.551879
SYCP2L	0.00861905	-0.405884	-2.42467	4.19288	3.97422	0.0162235	0.287651
SELENBP1	-0.81759	-7.51879	-2.41851	3.94186	6.57037	0.00157387	0.0769699
LOC107054800	-1.67973	0.505731	-2.41559	1.375	2.01744	0.209219	0.719013
LOC112532821	-0.515613	-2.41558	-2.41558	1.37663	1.21244	0.394702	0.840169
USP21	-0.464789	-2.41553	-2.41553	1.39418	1.1988	0.416101	0.844402
LOC121108861	-0.317119	-2.41551	-2.41551	1.39954	1.16549	0.394702	0.840169
LOC121106586	-0.237323	-2.41548	-2.41548	1.4117	1.2416	0.394702	0.840169
LOC121108497	-1.00793	0.625306	-2.41546	1.41636	1.32571	0.350675	0.815524
PIBPPDD4L	-0.0375963	-2.41544	-2.41544	1.42539	1.21532	0.342994	0.808295
CSNK1G2	-1.05726	-2.98012	-2.41538	2.72048	3.37371	0.0302024	0.376281
NRN1	0.610591	-2.4152	-2.4152	1.51009	1.76661	0.216169	0.722919
LOC112530132	0.75093	1.45486	-2.41488	1.63919	1.78503	0.172726	0.689267
ADGRG1	1.39365	-1.15186	-2.41202	3.4207	7.40875	0.000658931	0.0449129
TMEM11	-0.370174	-0.609646	-2.40841	2.59568	1.86296	0.155615	0.666812
LOC107054563	-0.106979	-2.58775	-2.4071	2.74851	3.63784	0.0229256	0.334429
MTMR8	-1.1458	-1.96926	-2.40544	3.09712	3.84281	0.0185568	0.302759
EXOC1	-0.689204	-0.20625	-2.40518	5.84119	3.47563	0.0271432	0.358283
LOC112532059	0.267775	0.416179	-2.40199	2.29272	2.22372	0.104346	0.603908
LOC112529972	-1.66033	-2.39503	-2.39503	1.31302	1.44822	0.271482	0.745456
B3GNT9	-1.40623	-2.39503	-2.39503	1.33182	1.20137	0.329483	0.795686
LOC107052553	-1.40623	-2.39503	-2.39503	1.33182	1.20137	0.329483	0.795686
LOC121110055	-1.34967	-2.39503	-2.39503	1.33869	1.14786	0.349033	0.813995
LOC421195	0.528404	-2.39475	-2.39475	1.4832	1.47372	0.245533	0.722919
RSPH14	-0.672074	2.25577	-2.39464	1.58736	2.81187	0.0574099	0.488922
PRRT1	0.813371	1.52365	-2.39458	1.64747	1.44185	0.251525	0.724969
EXPH5	1.922	-2.39346	-2.39346	1.78329	2.6936	0.0674954	0.520436
KIAA0556	-0.947873	-1.37113	-2.39303	5.1074	2.11427	0.117752	0.6263
MRM1	0.774829	-5.70454	-2.3906	5.62819	10.9895	3.98606e-05	0.00639142
MEGF9	-0.571973	-0.371156	-2.38807	3.10577	2.91937	0.0489308	0.457983
DMRT2	0.501478	-4.35605	-2.38797	2.19442	3.50322	0.0276851	0.362015
WDR89	0.438957	-0.0780838	-2.3875	3.98421	4.44086	0.0101412	0.230267
TJP3	0.575207	0.913735	-2.38691	3.24753	1.90875	0.147891	0.658448
HEPACAM	-2.38289	-2.38289	-2.38289	1.29742	2.51359	0.0859309	0.561176
LOC121110617	-1.64819	-2.38289	-2.38289	1.31206	1.61099	0.271482	0.745456
LOC101748851	-1.20759	-2.3828	-2.3828	1.32646	1.24549	0.383201	0.832316
CDK5R2	-0.447691	-2.38274	-2.38274	1.36833	1.02017	0.400301	0.844402
OPA3	-0.296909	-2.38272	-2.38272	1.38627	1.11387	0.362029	0.824832
AMZ2	-0.118556	-2.38267	-2.38267	1.42672	0.857554	0.475825	0.854328
NMNAT2	0.356795	-0.475419	-2.37988	4.50686	5.67955	0.00307702	0.11632
LOC100857512	3.05893	-2.37849	-2.37849	2.22029	6.21269	0.00263178	0.107256
LOC121106450	-0.219655	-0.354596	-2.37788	2.09834	1.41575	0.256111	0.730645
LOC112530629	-2.37623	0.664947	-2.37623	1.36367	3.12918	0.0442048	0.440966
LOC107054539	-2.37623	-2.37623	-2.37623	1.29689	2.80943	0.0709572	0.532029
LPAR5	-2.37623	-2.37623	-2.37623	1.29689	2.80943	0.0709572	0.532029
LOC112532594	-1.38744	-2.37623	-2.37623	1.33037	1.44642	0.271482	0.745456
LOC121113390	-0.122453	-2.37604	-2.37604	1.39473	1.15201	0.347479	0.812501
LOC121108360	-0.450929	0.635724	-2.37597	1.44784	1.0876	0.434559	0.844402
AQP2	-0.223016	0.545948	-2.37595	1.46645	0.897763	0.454535	0.854328
FAM180B	0.271696	1.59132	-2.37583	1.5703	1.64067	0.202275	0.713728
LOC421935	-2.21551	-4.31175	-2.36628	1.73178	3.6355	0.0242073	0.341662
EPB41L5	-0.499562	-0.557843	-2.36606	5.51104	3.63562	0.0229785	0.334702
DNAI1	0.242174	-0.621472	-2.36537	4.19313	3.54586	0.0252252	0.349225
KCTD21	-0.126626	-5.07485	-2.36459	2.40239	3.85122	0.0194894	0.308105
WDR6	0.509945	0.559979	-2.36228	1.52872	1.1974	0.328681	0.794607
LOC101750230	0.715857	-2.36227	-2.36227	1.50802	1.74288	0.18371	0.701789
LOC424919	0.0746741	0.649429	-2.36227	1.48792	1.07096	0.442867	0.849028
LOC121111031	0.0321209	0.559697	-2.36226	1.47619	0.99757	0.442867	0.849028
ZBTB8AL	0.509595	-2.36226	-2.36226	1.4757	1.59393	0.215659	0.722919
LOC121109467	-0.95474	-2.36219	-2.36219	1.34458	1.17184	0.383201	0.832316
LOC112531787	-1.18702	-2.36218	-2.36218	1.32342	1.24549	0.383201	0.832316
TMED6	-1.62744	-2.36214	-2.36214	1.30899	1.61324	0.271482	0.745456
FAM83B	-1.27714	-4.57087	-2.36113	1.92932	1.85901	0.158495	0.668053
RARS2	-1.02166	-0.905791	-2.36047	4.06625	2.39092	0.086823	0.561837
RNF217	-0.549136	-1.6701	-2.35467	3.81121	2.90584	0.0496469	0.461137
TCP11L1	-0.31473	-0.938011	-2.35399	4.07535	3.97846	0.0161536	0.287269
LOC107052898	0.158217	-1.27976	-2.35111	2.12629	1.86642	0.155017	0.666177
DNAJC12	0.0532448	-0.695836	-2.35101	4.2602	3.3396	0.0313051	0.381314
PTGS2	-0.225398	1.00101	-2.35012	2.41938	1.6393	0.199636	0.709147
IFIT5	-1.26153	-4.91061	-2.34973	4.22297	3.47733	0.0270949	0.358169
HES4	0.588844	-1.30811	-2.34827	2.24613	2.30487	0.0954262	0.577936
C1S	-0.254847	-3.53794	-2.34533	4.05578	6.01494	0.00225737	0.095997
LOC107054729	-0.881241	-0.780089	-2.34496	2.59114	1.26587	0.30252	0.767562
C4H4ORF50	0.460689	-0.573389	-2.34442	2.67916	2.71529	0.060971	0.502655
GPR139	-0.66072	-1.53924	-2.34419	2.0718	1.64764	0.19779	0.706696
ITGA3	2.10824	2.61171	-2.3439	2.03436	3.41103	0.0309453	0.379215
KCNA10	0.366201	-2.34322	-2.34322	1.45598	1.56163	0.223302	0.722919
PI15	-0.234976	0.668477	-2.34322	1.45447	1.08485	0.460711	0.854328
LOC107052684	-1.16635	1.50174	-2.34322	1.44291	2.53585	0.114609	0.621862
CTAGE1	-0.61129	0.578486	-2.34321	1.43361	1.02608	0.395947	0.841081
LOC107049632	0.266293	-2.34321	-2.34321	1.42989	1.29807	0.296835	0.763358
LOC121108656	0.0664875	-2.34321	-2.34321	1.42671	1.1406	0.394702	0.840169
LOC121111005	-0.1632	-2.3432	-2.3432	1.41051	1.12577	0.416101	0.844402
LOC121108936	-0.165008	-2.3432	-2.3432	1.40354	1.24327	0.394702	0.840169
LOC107054215	-0.955784	0.578278	-2.3432	1.39851	1.34565	0.350675	0.815524
LOC121106583	-0.582288	-2.34319	-2.34319	1.38042	0.951766	0.430612	0.844402
LOC121109439	-1.60734	0.697691	-2.34318	1.37368	1.9912	0.209219	0.719013
PARD6B	-0.853761	-2.34317	-2.34317	1.33618	1.19029	0.416101	0.844402
GHSR	-2.34313	-2.34313	-2.34313	1.29282	2.81757	0.0709572	0.532029
LOC107051737	-1.35433	-2.34313	-2.34313	1.32637	1.43522	0.271482	0.745456
LOC121106587	-1.35433	-2.34313	-2.34313	1.32637	1.43522	0.271482	0.745456
LOC121113240	-1.60842	-2.34313	-2.34313	1.30751	1.772	0.271482	0.745456
LOC121109965	-1.29777	-2.34313	-2.34313	1.33325	1.36235	0.276924	0.752267
LOC121113095	-1.29777	-2.34313	-2.34313	1.33325	1.36235	0.276924	0.752267
OPN4-1	-3.58035	-4.63557	-2.33597	1.82457	3.7015	0.0226477	0.332508
PPFIA4	-0.460261	-6.12006	-2.3325	2.96596	5.06986	0.00601276	0.172283
LOC421690	-0.00574958	-1.15977	-2.33205	3.83788	2.49741	0.0772728	0.544136
DBNDD1	0.928774	-1.63763	-2.33166	2.52172	2.3967	0.0862747	0.561434
LOC107049129	-0.255038	-2.32964	-2.32964	1.39329	0.981796	0.41705	0.844402
LOC121106506	-0.243889	-2.32961	-2.32961	1.37944	1.11925	0.359942	0.823412
GHDC	-0.423456	-2.3296	-2.3296	1.37698	1.11032	0.416101	0.844402
PHYHD1	-1.59382	0.591672	-2.32957	1.36404	1.83952	0.209219	0.719013
LOC112532304	0.174299	-1.14035	-2.32948	2.13022	1.30468	0.28977	0.763358
PER3	0.31918	-1.52142	-2.32933	6.67412	3.42518	0.0286148	0.368265
LOC121110220	-2.32931	-2.32931	-2.32931	1.29026	2.53237	0.0843384	0.559054
LOC107055991	-1.59461	-2.32931	-2.32931	1.30496	1.60221	0.271482	0.745456
C1orf112	-1.13966	-5.02094	-2.32919	2.16036	3.41568	0.0302734	0.376281
FUBP3	-0.456255	-0.834636	-2.32886	6.17417	3.35819	0.0306991	0.378125
MCTP1	-1.01752	-0.663702	-2.32867	5.23454	3.34271	0.0312029	0.38078
LOC107053542	0.155643	-1.00694	-2.32749	5.01989	4.55273	0.00907631	0.21574
PFKFB2	-0.0327604	-0.378027	-2.32659	4.25298	1.99758	0.134001	0.637327
LOC112531815	0.165909	-4.59713	-2.32553	2.24	2.63844	0.0681819	0.522639
GRIN2B	-0.690537	-2.89101	-2.32445	2.74802	2.87037	0.0515758	0.466565
LOC121108312	1.00116	-2.32319	-2.32319	1.54741	2.18886	0.114213	0.621862
LOC121108455	1.00116	-2.32319	-2.32319	1.54741	2.18886	0.114213	0.621862
LOC121108456	1.00116	-2.32319	-2.32319	1.54741	2.18886	0.114213	0.621862
LOC107054654	0.765219	-2.32311	-2.32311	1.50746	1.54497	0.227354	0.722919
LOC121108310	0.658245	-2.32308	-2.32308	1.49242	1.76864	0.178697	0.697184
KCNA3	0.625909	-2.32308	-2.32308	1.48969	1.44319	0.279367	0.755372
LOC121108311	0.447149	-2.32302	-2.32302	1.46325	1.43242	0.256733	0.73153
LOC112532319	-0.682745	0.717804	-2.32294	1.42548	0.95062	0.429501	0.844402
MAP10	-0.600963	0.688766	-2.32293	1.42089	1.03794	0.434559	0.844402
TAP1	-0.0890765	-2.32288	-2.32288	1.39676	1.13106	0.355401	0.81937
TAC3	-0.805185	-0.720893	-2.32284	2.13771	0.642254	0.59345	0.903067
TEK	-0.936923	-4.27093	-2.31925	1.84432	2.32249	0.095686	0.578791
KCNIP1	-0.516643	-1.69067	-2.31633	5.2928	3.17317	0.0373233	0.412692
LOC121113329	-1.56847	-0.180043	-2.31194	1.87009	1.1258	0.353171	0.8172
TMCO6	-0.279096	-1.54675	-2.30865	2.1498	1.18416	0.331155	0.797499
CACUL1	0.280356	-0.0837864	-2.30772	2.33369	1.78523	0.169676	0.685371
LOC101752247	0.92789	1.63848	-2.30405	1.6452	1.94494	0.145091	0.653377
PNAT10	0.598109	0.61845	-2.30385	1.53474	1.25702	0.336017	0.803522
SLITRK5	0.652937	-2.30374	-2.30374	1.4806	1.68117	0.196315	0.704515
LOC121109586	0.00572388	-2.30359	-2.30359	1.41282	1.23797	0.394702	0.840169
LOC121106576	0.0125099	-2.30358	-2.30358	1.40836	1.21011	0.342994	0.808295
LOC121110844	-0.267065	-2.30353	-2.30353	1.38646	0.890056	0.459763	0.854328
ANKRD39	-0.217818	-2.30351	-2.30351	1.3776	1.11095	0.363167	0.825695
CNTN2	-0.557356	-2.30348	-2.30348	1.36086	1.0461	0.416101	0.844402
LOC121107194	-0.628945	-2.30345	-2.30345	1.35016	1.0942	0.416101	0.844402
C8orf34	0.0711898	-5.5188	-2.30333	2.76132	3.48171	0.0282987	0.366988
KLHDC7A	-2.30322	-2.30322	-2.30322	1.2882	2.50553	0.0866232	0.561434
LOC121111310	-1.56852	-2.30322	-2.30322	1.30294	1.57336	0.271482	0.745456
LOC112532949	-1.22971	-2.30322	-2.30322	1.33273	1.19188	0.332872	0.799859
KCNIP4	-0.244565	-1.46836	-2.30019	3.35425	3.32393	0.0318259	0.384545
PHACTR1	-0.286662	-6.00229	-2.29995	5.36834	8.69976	0.00022684	0.0215475
LOC121109657	1.37471	-2.29794	-2.29794	1.61167	2.18296	0.114927	0.621862
LOC121108365	0.433096	-2.2974	-2.2974	1.45843	1.15989	0.344544	0.809466
AVPR1A	-0.622463	-2.29695	-2.29695	1.34813	0.986805	0.416101	0.844402
SLC14A2	-0.858809	-2.29692	-2.29692	1.34091	1.00754	0.40574	0.844402
LOC121109412	-0.909661	-2.29689	-2.29689	1.33408	1.04481	0.389878	0.835538
MYH1D	-0.807584	-2.29687	-2.29687	1.32969	0.966799	0.423773	0.844402
LOC112531365	-2.29655	-2.29655	-2.29655	1.28618	2.22999	0.114289	0.621862
LOC396098	-2.29655	-2.29655	-2.29655	1.28618	2.22999	0.114289	0.621862
LOC121108385	-1.56185	-2.29655	-2.29655	1.30092	1.41183	0.271482	0.745456
LOC121111013	-1.56185	-2.29655	-2.29655	1.30092	1.41183	0.271482	0.745456
LOC425462	-1.56185	-2.29655	-2.29655	1.30092	1.41183	0.271482	0.745456
GAREM2	-1.22304	-2.29655	-2.29655	1.33069	1.08524	0.373337	0.829745
C11orf54	-0.687731	-1.8641	-2.29576	2.76664	2.19239	0.108015	0.609458
BLOC1S4	-0.932781	-0.922806	-2.29225	2.94727	2.26107	0.100139	0.591011
SCN2B	1.01216	0.720647	-2.29104	1.59581	1.79429	0.170987	0.687675
LOC107054627	-0.413784	0.898875	-2.29049	1.44099	1.1179	0.434559	0.844402
LOC121111519	0.0257422	-2.29035	-2.29035	1.40586	1.34792	0.342994	0.808295
MYRF	-0.0304826	-2.29029	-2.29029	1.391	1.27344	0.304837	0.768795
POLR3GL	-0.0304826	-2.29029	-2.29029	1.391	1.27344	0.304837	0.768795
LOC121109323	-0.670205	-2.29014	-2.29014	1.3546	1.12817	0.383201	0.832316
LOC112532660	-0.551535	-1.23382	-2.28987	1.94591	1.26337	0.368054	0.827681
LOC121111593	-2.28971	0.751471	-2.28971	1.35257	3.1918	0.0428008	0.437112
LOC107055363	-2.28971	-2.28971	-2.28971	1.28564	2.85205	0.0709572	0.532029
LOC121110662	-2.28971	-2.28971	-2.28971	1.28564	2.85205	0.0709572	0.532029
SESN2	-2.28971	-2.28971	-2.28971	1.28564	2.85205	0.0709572	0.532029
LOC121111548	-1.2162	-2.28971	-2.28971	1.33018	1.31552	0.291295	0.763358
CFAP58	-0.446844	-4.24394	-2.28926	1.92277	2.35916	0.091974	0.573723
CEND1	-0.602192	-4.24241	-2.28872	1.89447	2.37081	0.0908258	0.571365
RIMS1	-0.341537	-3.83153	-2.27932	8.41758	4.33475	0.0112734	0.240675
FAM69A	0.875397	0.258713	-2.27915	2.97692	2.61715	0.0678206	0.521491
LOC112533090	-2.27764	-2.27764	-2.27764	1.28573	2.4722	0.0895524	0.56859
SLC26A2	-0.899542	-6.47678	-2.27402	3.10612	6.28636	0.00201107	0.0888049
LOC107052418	-1.28715	-5.45685	-2.27261	2.36659	3.42468	0.0299959	0.375659
AAED1	-0.832611	-1.94087	-2.27228	5.58557	4.52939	0.00928831	0.217463
JAZF1	-1.04807	-0.724558	-2.26995	3.44259	2.36305	0.0895182	0.568557
LOC112529916	0.108007	-2.2698	-2.2698	1.41083	1.26984	0.35102	0.815604
CSRNP3	0.00203266	-3.67773	-2.26207	5.40312	7.372	0.000679923	0.0455502
LOC121111686	1.67821	0.664013	-2.26175	1.7152	2.39563	0.0892101	0.567522
KLHL32	0.214986	-1.8578	-2.25961	3.01318	2.44527	0.0818052	0.555258
LOC107049648	0.201274	1.65956	-2.25862	1.53944	1.66256	0.204805	0.715382
LOC107052974	0.20447	1.58677	-2.25859	1.53433	1.64052	0.204805	0.715382
GPRIN1	0.613673	0.929393	-2.25859	1.53306	1.20314	0.326628	0.792593
OVOL3	-0.40015	0.663637	-2.25797	1.41896	0.962376	0.434559	0.844402
LOC121106967	-0.522675	0.753833	-2.25787	1.40201	0.982454	0.460711	0.854328
LOC107053291	-0.767465	0.753914	-2.25779	1.38854	1.10593	0.434559	0.844402
RRP8	-0.767524	0.663614	-2.25776	1.38323	1.10023	0.434559	0.844402
LOC107055626	-0.361759	-2.25766	-2.25766	1.36703	1.00919	0.416101	0.844402
LOC121113072	-0.340443	-2.25762	-2.25762	1.36009	1.08462	0.394702	0.840169
LCN15	-0.564449	-2.25753	-2.25753	1.34624	1.08431	0.416101	0.844402
HTR1A	-0.793529	-2.2575	-2.2575	1.3404	1.08942	0.383201	0.832316
LOC121108533	-0.850006	-2.25744	-2.25744	1.33217	1.14089	0.383201	0.832316
TNPO3	-0.768195	-2.2574	-2.2574	1.32522	1.06664	0.416101	0.844402
TBX18	-2.25697	0.754751	-2.25697	1.34684	2.91503	0.0547292	0.480746
DUSP22AL	-2.25697	-2.25697	-2.25697	1.28156	2.53597	0.0840377	0.558554
LOC121107030	-2.25697	-2.25697	-2.25697	1.28156	2.53597	0.0840377	0.558554
PCDHA3	-2.25697	-2.25697	-2.25697	1.28156	2.53597	0.0840377	0.558554
LOC112532999	-1.18345	-2.25697	-2.25697	1.32617	1.1873	0.334517	0.80184
BG-like antigen 1	0.66786	-2.23354	-2.2561	2.8868	1.45102	0.246249	0.722919
TBC1D22B	0.0393568	-2.68088	-2.25446	2.83154	3.27636	0.0334628	0.395289
HPSE	0.387737	1.74874	-2.25174	1.55336	1.71923	0.185608	0.704515
LOC112532420	0.168768	1.59372	-2.25161	1.52757	1.67665	0.204805	0.715382
SRRD	-0.249293	-0.221523	-2.25119	2.03907	1.3202	0.284822	0.761478
LOC112532479	0.193705	-2.25103	-2.25103	1.4206	0.945835	0.433338	0.844402
LOC121110084	-0.578808	0.760678	-2.25102	1.41972	0.997099	0.408535	0.844402
LOC121107996	-0.652307	0.7898	-2.25098	1.41226	0.974834	0.418458	0.844402
C12orf75	-0.857179	-2.02268	-2.25097	4.15281	3.61503	0.0234746	0.337903
SLC25A34	-0.516566	-2.25054	-2.25054	1.33881	1.01418	0.402871	0.844402
SMIM4	-0.516566	-2.25054	-2.25054	1.33881	1.01418	0.402871	0.844402
LOC107052858	-1.07539	-2.25036	-2.25036	1.31038	1.20321	0.383201	0.832316
LOC121110298	-1.07539	-2.25036	-2.25036	1.31038	1.20321	0.383201	0.832316
SLC22A7	-2.25002	-2.25002	-2.25002	1.28102	2.52918	0.0846068	0.559054
LOC101748912	-1.51531	-2.25002	-2.25002	1.29582	1.56726	0.271482	0.745456
LOC777039	-1.51531	-2.25002	-2.25002	1.29582	1.56726	0.271482	0.745456
LOC101749282	-1.20466	-2.25002	-2.25002	1.32166	1.21344	0.325223	0.791194
WEE2	-1.20466	-2.25002	-2.25002	1.32166	1.21344	0.325223	0.791194
PGBD5	-0.765113	-4.20007	-2.24808	1.85137	2.44991	0.0834155	0.55768
LRRC56	-1.04255	-0.698212	-2.24789	6.20354	2.03475	0.128589	0.634195
PPP1R26	-0.336333	-0.221025	-2.24743	3.68699	1.92557	0.145152	0.653501
GLRA3	-1.40328	-2.62261	-2.24725	2.56093	2.55697	0.0724117	0.533012
MANEAL	0.0150571	-0.135234	-2.24672	2.10256	1.44998	0.246535	0.722919
KCNA2	0.350865	-1.1851	-2.24538	3.51721	4.53401	0.00924599	0.217392
ASIC4	0.0258124	-4.95419	-2.24537	2.37918	3.96074	0.0174755	0.295724
ZDHHC2	0.137068	-7.2156	-2.24487	4.02254	9.41584	0.000163938	0.0170582
LOC121106772	-2.24452	-2.24452	-2.24452	1.30254	1.72368	0.196249	0.704515
LOC107056253	-0.644711	-2.24452	-2.24452	1.36971	0.699532	0.594089	0.903067
LOC121107347	-0.134732	-2.24031	-2.24031	1.38836	0.845266	0.482027	0.854328
AOAH	-0.719078	-0.863178	-2.23926	4.91633	3.14139	0.0386038	0.418225
LOC121113296	-0.0496754	-4.94581	-2.23873	2.35244	2.98471	0.0472972	0.452674
LOC121110262	-0.0587346	-5.12771	-2.2381	2.46	4.65957	0.00885244	0.213924
PTGR1	-0.807735	-1.9173	-2.23678	3.76459	3.27148	0.0336354	0.396336
LATS1	-1.16458	-2.99106	-2.23654	4.68964	4.22016	0.0126468	0.255062
LOC112533261	-0.260267	0.794023	-2.23617	2.12818	1.97618	0.13722	0.639954
AHR2	0.95985	-2.23596	-2.23596	1.54437	1.26818	0.306571	0.770217
2004-09-01	0.700754	-2.24324	-2.23578	3.45336	4.38142	0.0107599	0.234916
CECR1	0.0964823	-0.656128	-2.23558	2.60545	1.7112	0.184262	0.702905
PDYN	0.813228	-1.19525	-2.23491	2.25534	2.40637	0.0853651	0.560938
PITPNC1L	0.136543	-0.414315	-2.23164	3.6563	2.29012	0.0969873	0.582343
RPS6KA1	-0.284184	-2.60661	-2.22908	5.16801	3.86357	0.0181661	0.300255
LOC121106802	0.26177	-1.76619	-2.22889	3.35656	2.77933	0.0568921	0.487056
ELOVL2	0.737602	-4.19234	-2.22465	2.18768	3.54578	0.026512	0.356331
RHOF	-0.548792	-0.239305	-2.22432	1.95995	0.721631	0.546438	0.878154
CROT	-0.650321	-2.34715	-2.22025	4.11852	4.18113	0.0131539	0.261234
LOC112530523	-0.340094	1.00376	-2.21963	2.73622	2.37831	0.0880316	0.564871
C14ORF166B	1.12727	-2.21948	-2.21948	1.53786	2.20108	0.112749	0.620772
PIH1D3	0.323111	0.473372	-2.21933	2.67036	2.88685	0.0506701	0.463515
LOC107054467	0.533357	0.70287	-2.21925	1.5031	1.14831	0.346752	0.811673
NEK8	-0.500774	-4.17232	-2.2192	1.87919	1.95909	0.142043	0.649066
ECH1	0.451777	-2.21876	-2.21876	1.43497	1.4921	0.240707	0.722919
LOC112531539	-0.274031	0.793041	-2.21866	1.42209	0.977186	0.460711	0.854328
FOXO6	-0.54359	0.82228	-2.21852	1.40387	1.07981	0.434559	0.844402
MIR7-1	-0.754694	0.703	-2.21844	1.39396	1.14001	0.350675	0.815524
UNCX	0.0875927	-2.21842	-2.21842	1.39084	1.15608	0.345957	0.811366
LOC121108967	-0.484076	-2.21797	-2.21797	1.33488	1.01111	0.404198	0.844402
NR1D1	-0.830683	-2.21789	-2.21789	1.32512	1.14609	0.383201	0.832316
LPIN1	0.0949088	-0.216946	-2.21764	6.50576	3.1911	0.0366203	0.410033
LOC101747644	-1.48261	-2.21732	-2.21732	1.29178	1.55851	0.271482	0.745456
LOC107053084	-1.48261	-2.21732	-2.21732	1.29178	1.55851	0.271482	0.745456
LOC107053808	-1.22852	-2.21732	-2.21732	1.31075	1.26636	0.307173	0.770652
VWA9	-0.618035	-1.75722	-2.21714	3.97109	2.64485	0.0658104	0.515572
CCDC137	0.181398	0.199492	-2.21596	2.14437	1.13605	0.349204	0.814103
STK36	-2.15567	-2.421	-2.21444	2.2398	2.70491	0.0616601	0.503948
GABRG3	-0.0179102	-1.17201	-2.2136	4.49783	2.55409	0.0726388	0.533012
LOC121110853	-0.641483	-2.76138	-2.2127	2.74621	2.61897	0.0676867	0.521089
ZMYM3	0.354578	0.636835	-2.21093	4.79379	2.74001	0.0593619	0.496043
PCDH7	0.320661	0.630976	-2.20966	4.62755	2.282	0.097858	0.583427
LOC107053519	-0.172223	-3.25052	-2.20914	3.26026	3.94318	0.0167453	0.290888
YOD1	-1.89442	-4.47074	-2.20613	1.84076	2.54588	0.0752611	0.539668
FOXK1	0.528846	-1.2585	-2.20399	3.29845	3.70149	0.0214639	0.321593
FAM208B	-0.956454	-4.07668	-2.20359	4.3747	5.32108	0.00431083	0.139126
LOC101747954	0.458701	-4.16411	-2.20244	2.09612	2.0644	0.126614	0.634195
KCNH7	0.0324913	-0.494005	-2.20186	5.86033	2.87579	0.0512761	0.466108
ESPN	-1.75323	-0.557192	-2.19921	1.91279	1.84274	0.159155	0.668397
LOC121113160	-1.11962	-1.21661	-2.19492	1.83065	1.34638	0.276655	0.752267
ZC3HAV1	0.129338	-2.6673	-2.19418	4.60041	4.24742	0.0123048	0.250736
JAG2	-0.831206	-1.09375	-2.19347	5.177	3.8599	0.0182345	0.300255
MVB12B	-0.428568	-2.45531	-2.19056	7.06639	4.98794	0.00593127	0.171132
SLC24A5	0.151673	-1.9541	-2.187	2.41646	2.77381	0.0572323	0.488047
FBXL7	-0.236666	-1.02899	-2.18314	2.34884	1.18354	0.331381	0.797548
LOC107053454	1.56946	0.829066	-2.1826	1.67203	2.38206	0.090515	0.570627
LOC121111308	-0.422552	0.237675	-2.18133	2.01377	1.34459	0.277207	0.752418
SLC11A1	1.64093	-2.18107	-2.18107	1.63055	2.51693	0.0810085	0.553351
LOC101747310	1.47477	-2.18083	-2.18083	1.59885	2.46491	0.08551	0.561176
WSCD2	-0.578059	-0.444933	-2.18054	2.82333	1.53034	0.22542	0.722919
KCTD16	0.936553	-2.17998	-2.17998	1.49647	1.87131	0.160077	0.669682
LOC772017	0.37989	0.742163	-2.17978	1.47358	0.913589	0.446904	0.851581
SIKE1	0.520911	-2.17943	-2.17943	1.43562	1.35503	0.279124	0.75492
GDNF	-0.159317	-4.1345	-2.17942	1.93534	1.75155	0.178337	0.697184
LOC121106861	0.331127	-2.17928	-2.17928	1.41903	1.14227	0.351141	0.815604
ANKRD1	-0.715324	0.861754	-2.17906	1.39663	1.03501	0.392139	0.838272
LOC112530875	-0.715324	0.861754	-2.17906	1.39663	1.03501	0.392139	0.838272
ARID3A	-0.0678208	-2.17892	-2.17892	1.38192	0.870018	0.469607	0.854328
LOC100858567	-0.0678208	-2.17892	-2.17892	1.38192	0.870018	0.469607	0.854328
TNFRSF8	-1.10706	0.742465	-2.17886	1.37588	1.21642	0.321927	0.787215
LOC112531532	-0.227816	-2.17876	-2.17876	1.36635	0.957335	0.428067	0.844402
LOC112532917	-0.234537	-2.17866	-2.17866	1.3555	0.953508	0.429815	0.844402
LOC112530806	-0.499573	-2.1786	-2.1786	1.34995	0.866467	0.471371	0.854328
LOC429522	-0.579294	-2.17849	-2.17849	1.3392	0.834033	0.48776	0.854328
LOC777021	-0.579294	-2.17849	-2.17849	1.3392	0.834033	0.48776	0.854328
LOC112533095	-0.444596	-2.1784	-2.1784	1.33044	0.901137	0.4544	0.854328
ASTL	-2.17834	-2.17834	-2.17834	1.29523	1.72304	0.196249	0.704515
LOC112533343	-2.17834	-2.17834	-2.17834	1.29523	1.72304	0.196249	0.704515
LOC121106482	-2.17834	-2.17834	-2.17834	1.29523	1.72304	0.196249	0.704515
TRPM8	-2.17834	-2.17834	-2.17834	1.29523	1.72304	0.196249	0.704515
LOC121110711	-1.44363	-2.17834	-2.17834	1.31019	1.02356	0.523108	0.862349
LOC112531981	-2.17763	0.742865	-2.17763	1.33242	2.64826	0.0716986	0.533012
ARHGAP23	-2.17763	-2.17763	-2.17763	1.2723	2.21622	0.115897	0.621862
GPR119	-2.17763	-2.17763	-2.17763	1.2723	2.21622	0.115897	0.621862
GRIN1	-2.17763	-2.17763	-2.17763	1.2723	2.21622	0.115897	0.621862
LAD1	-2.17763	-2.17763	-2.17763	1.2723	2.21622	0.115897	0.621862
LOC107055358	-2.17763	-2.17763	-2.17763	1.2723	2.21622	0.115897	0.621862
LOC121107992	-2.17763	-2.17763	-2.17763	1.2723	2.21622	0.115897	0.621862
SLC2A11L4	-2.17763	-2.17763	-2.17763	1.2723	2.21622	0.115897	0.621862
LOC121110533	-1.44293	-2.17763	-2.17763	1.28719	1.36048	0.277485	0.752601
PLEKHG3	-1.18884	-2.17763	-2.17763	1.30621	1.1168	0.360891	0.824449
ENTPD2L	-1.16618	-2.17763	-2.17763	1.30881	1.09605	0.369028	0.828272
SLC22A16	-1.16618	-2.17763	-2.17763	1.30881	1.09605	0.369028	0.828272
EARS2	-1.23954	-2.20847	-2.17658	2.80154	2.42022	0.0840797	0.558554
SSH2	-0.399903	-6.45244	-2.17545	3.23081	5.62834	0.00360288	0.126548
LOC112533256	-0.429186	-2.17532	-2.17532	1.36898	0.780277	0.554001	0.882176
LOC121110504	-0.224011	-2.17478	-2.17478	1.39	0.828126	0.554001	0.882176
RBM41	0.118291	0.0328288	-2.17453	2.51926	1.63472	0.20066	0.710943
RFX4	-0.0441581	-2.17433	-2.17433	1.40823	0.833084	0.554001	0.882176
DRD4	0.777049	-0.0529954	-2.17425	2.73059	3.70029	0.0214905	0.321593
HES6	0.269085	-2.17385	-2.17385	1.42791	1.09839	0.368103	0.827681
LOC107053448	-0.498588	1.01576	-2.17374	1.43246	0.877665	0.510065	0.858461
EEF2KMT	-0.48819	-0.0678211	-2.16865	2.35742	1.65536	0.196096	0.704515
KLHL29	0.269603	-0.0567092	-2.16865	5.79859	3.6044	0.0237352	0.337953
ERMARD	-0.632084	0.215459	-2.16856	3.47463	2.73197	0.0598798	0.499175
KCTD17	-1.09475	-1.75102	-2.16816	2.57525	2.00733	0.132559	0.635666
MMR1L3	-2.14044	-4.37991	-2.1665	1.7944	2.46719	0.0818821	0.555258
GPR27	-0.506945	-0.268718	-2.1658	1.94984	1.063	0.378404	0.832316
KIAA1147	0.147228	-4.41484	-2.16509	2.14437	2.72603	0.0621206	0.504222
LDB3	-0.491948	-2.1917	-2.16481	4.81116	3.36004	0.0306395	0.377698
CDKL1	0.654315	1.16313	-2.16435	2.35624	2.47936	0.0788117	0.549043
LOC121113265	-1.33969	-0.32399	-2.16393	2.7022	2.07861	0.122491	0.633416
FAM19A1	-1.61105	-2.61453	-2.16052	2.42514	1.97229	0.137814	0.639954
LOC107054313	-0.26004	0.364709	-2.15911	5.58143	2.52275	0.075164	0.539668
PUS3	-1.11087	-1.51863	-2.15807	1.95979	1.20585	0.323307	0.789258
LOC121106673	-1.09239	-1.12874	-2.15726	2.63525	1.81888	0.163437	0.675996
CHL1	0.179535	0.368191	-2.15578	8.04033	4.52991	0.00928353	0.217463
GCH1	0.0342633	-0.23898	-2.15573	2.0503	1.30126	0.290874	0.763358
LOC121113263	-0.672051	-0.713459	-2.15449	3.40627	2.12924	0.115818	0.621862
LOC101751179	-4.36863	-4.36863	-2.15436	1.71501	5.08044	0.00691079	0.186467
LOC107054948	-0.702941	-1.06944	-2.1539	1.87456	1.17885	0.333101	0.800124
PHC1	-0.0744143	-1.81875	-2.15138	3.72003	3.16968	0.0374617	0.412692
MTHFD1L	-0.472488	-1.01274	-2.15089	3.89336	2.16739	0.111037	0.616552
LOC107057545	-1.57054	-5.83336	-2.15049	2.56816	2.6396	0.0680976	0.522197
AADAT	0.269862	-0.831398	-2.14956	4.175	2.44065	0.0822196	0.55538
CAV1	0.964059	-1.87122	-2.14927	2.7011	5.22804	0.00471	0.147419
LRRC19	-1.19098	-4.8305	-2.14892	2.06352	2.75813	0.0600429	0.499175
C14orf132	0.52258	-2.02551	-2.14763	3.23374	4.4755	0.00979812	0.224702
ALDH1A1	0.11431	-7.51315	-2.14723	4.2713	9.53391	0.000150286	0.0164239
ARMC9	-1.44317	-2.25113	-2.1469	5.22368	2.61384	0.068065	0.522152
ENS-3	-0.720832	-1.42513	-2.14649	2.02371	0.880399	0.461519	0.854328
NEK4	-0.0696093	-0.532385	-2.14623	4.32409	2.27752	0.0983413	0.584667
FAM222A	0.532393	-0.857241	-2.14528	7.04689	4.10932	0.0141435	0.270719
RGS6	-0.540824	-0.334794	-2.14506	5.35899	1.87306	0.153877	0.665162
RAB40B	-0.113486	-1.45788	-2.14101	2.10937	1.38036	0.266399	0.741933
LOC418355	-2.47876	-5.02228	-2.1403	2.02848	3.45192	0.0291722	0.370859
RASD1	-0.94173	-1.17064	-2.13975	5.783	3.00298	0.0447392	0.442237
LOC101750098	-0.923334	-1.73061	-2.13939	6.19853	1.76675	0.173205	0.689267
ADH1C	-2.13742	-2.13742	-2.13742	1.29107	1.71747	0.196249	0.704515
CAPN9	-2.13742	-2.13742	-2.13742	1.29107	1.71747	0.196249	0.704515
KCNF1	-2.13742	-2.13742	-2.13742	1.29107	1.71747	0.196249	0.704515
LOC112532977	-2.13742	-2.13742	-2.13742	1.29107	1.71747	0.196249	0.704515
LOC121106883	-2.13742	-2.13742	-2.13742	1.29107	1.71747	0.196249	0.704515
LOC121107080	-2.13742	-2.13742	-2.13742	1.29107	1.71747	0.196249	0.704515
WNT8B	-1.12597	-2.13742	-2.13742	1.32795	0.831076	0.523108	0.862349
ACSL6	-0.531638	-1.49462	-2.13698	3.89611	2.92995	0.0483787	0.455475
GPR156	-1.3155	-4.432	-2.13576	1.88046	2.49376	0.0795815	0.551483
LOC107053701	-0.0486535	-2.13441	-2.13441	1.38197	0.902754	0.453622	0.854328
LOC112531513	-0.0358098	-2.13419	-2.13419	1.39157	0.855601	0.476806	0.854328
NIN	0.0182346	-8.4404	-2.13383	5.02695	9.05646	0.000214278	0.0209585
NLGN3	-0.695713	0.907065	-2.13371	1.4129	0.938437	0.471201	0.854328
PRIMA1	-0.41566	-1.78611	-2.13333	3.6907	4.09255	0.0143856	0.271284
ZSWIM3	0.538531	-2.13283	-2.13283	1.45369	1.23853	0.31654	0.78212
AvBD9	0.615836	-2.13262	-2.13262	1.46388	1.17478	0.339063	0.805384
LOC121109913	0.530323	0.908896	-2.13166	1.51128	1.0221	0.397652	0.843146
PRSS12	0.0386747	-1.44647	-2.1298	2.6553	1.86572	0.155139	0.666454
ALDH6A1	-0.384651	-0.261499	-2.12826	3.04368	2.07309	0.123242	0.633679
NRSN1	0.89417	-0.614293	-2.12348	6.45243	6.92107	0.00100377	0.0591439
GALNT18	0.127362	-1.33896	-2.12087	5.40754	3.1916	0.0366009	0.410033
FBXO41	0.788863	-1.43674	-2.11519	2.34983	2.80822	0.0551459	0.481577
TOX2	-0.44967	-1.83216	-2.11439	5.8642	4.40364	0.0105241	0.23258
SUSD4	-0.116403	-0.32031	-2.1141	3.22206	2.30778	0.0951221	0.577733
CCDC129	-0.693662	-1.09449	-2.11383	3.2718	2.13691	0.114841	0.621862
IQCD	-1.3794	-4.78586	-2.10679	2.02338	2.74659	0.0607813	0.502538
LOC101748755	-0.0101347	-0.413453	-2.10471	2.16341	0.880486	0.461475	0.854328
TCF20	0.164373	-2.31499	-2.10358	6.16819	6.51978	0.00143049	0.0724956
C11orf87	0.458928	0.397309	-2.10348	3.94145	3.48013	0.0270158	0.358051
AMBRA1	-0.0829968	-0.621466	-2.10331	4.08685	2.46674	0.0799063	0.551879
LOC112530000	-0.182067	1.17179	-2.10289	2.75338	2.7018	0.0618684	0.504161
LOC107053735	-0.725774	0.126093	-2.09997	2.29674	1.19969	0.325518	0.791274
TOR3A	-0.293554	-4.30611	-2.09757	1.99073	2.33438	0.0944656	0.576579
GRIN3A	-0.985837	-0.903732	-2.097	2.6938	2.04109	0.12769	0.634195
LOC121107980	-0.270021	-4.0489	-2.09575	1.88009	1.40015	0.262551	0.738233
MAB21L1	-0.993719	-4.30652	-2.09534	1.86833	1.8008	0.168948	0.684456
HEXDCL	-0.547798	-1.11519	-2.0929	1.8603	0.759025	0.525343	0.864247
QPCT	0.307486	-0.826638	-2.09171	5.44415	5.79738	0.00275804	0.111014
ZNFY1	-0.261869	-4.04427	-2.09122	1.87748	1.94425	0.144368	0.652675
LOC121113489	-0.392533	0.197688	-2.091	2.76761	2.16601	0.111207	0.616795
DGKG	0.280199	-1.98396	-2.09017	3.1958	3.5929	0.0240204	0.340251
LOC101750640	-1.16712	-3.80963	-2.08766	4.61953	5.67634	0.00308625	0.116326
C10orf71	-2.08742	0.833077	-2.08742	1.34742	2.30233	0.102422	0.597419
LOC112532393	-2.08742	-2.08742	-2.08742	1.28636	1.70567	0.196249	0.704515
LOC121111391	-2.08742	-2.08742	-2.08742	1.28636	1.70567	0.196249	0.704515
MYO3A	-2.08742	-2.08742	-2.08742	1.28636	1.70567	0.196249	0.704515
LOC121109158	-1.04206	-2.08742	-2.08742	1.32773	0.792033	0.523108	0.862349
LOC121110798	-1.35272	-2.08742	-2.08742	1.30141	0.988715	0.523108	0.862349
PLG	-1.35272	-2.08742	-2.08742	1.30141	0.988715	0.523108	0.862349
ARHGEF2	-0.40705	-2.08742	-2.08742	1.36502	0.704884	0.594089	0.903067
LOC121107988	-0.40705	-2.08742	-2.08742	1.36502	0.704884	0.594089	0.903067
LOC107056266	-0.487612	-2.08742	-2.08742	1.35409	0.672299	0.594089	0.903067
LOC112530880	-0.487612	-2.08742	-2.08742	1.35409	0.672299	0.594089	0.903067
LOC107053690	-0.680074	-2.08742	-2.08742	1.33788	0.771463	0.594089	0.903067
LOC112530356	-0.700418	-2.08742	-2.08742	1.33526	0.780037	0.594089	0.903067
LOC107050029	-0.91326	-2.08742	-2.08742	1.31621	0.790833	0.594089	0.903067
LOC121108046	-0.32387	-2.08742	-2.08742	1.37593	0.638042	0.597535	0.904164
PHTF1	0.421621	0.843597	-2.08698	3.39511	2.29456	0.096515	0.580608
LOC121110447	-0.400423	-0.874387	-2.08608	1.90992	0.903774	0.450032	0.854328
NWD2	0.259707	-1.64503	-2.08584	2.82628	2.59738	0.0692949	0.527469
RCAN2	0.628133	-1.2933	-2.08533	2.27836	1.92699	0.144923	0.653377
LOC112532234	-0.597058	-2.08502	-2.08502	1.33056	0.746371	0.554311	0.882176
ACE2	-0.11737	-2.08492	-2.08492	1.37449	0.826906	0.491427	0.854328
PITX1	0.176973	-0.893357	-2.08486	6.92409	4.12896	0.0138653	0.266961
DMBX1	1.09288	-0.661995	-2.08456	5.20876	6.66617	0.00125602	0.0673156
LOC112530829	0.0264565	-2.08446	-2.08446	1.39734	0.772716	0.554001	0.882176
LOC429721	0.0264565	-2.08446	-2.08446	1.39734	0.772716	0.554001	0.882176
LOC121110546	0.225173	-2.08414	-2.08414	1.41343	1.03244	0.464648	0.854328
USF3	-0.686603	-1.23028	-2.08233	2.33419	1.30483	0.289724	0.763358
SHISA6	-0.0743689	-5.27281	-2.0823	2.56724	3.4563	0.029042	0.370009
ISL2	0.647036	0.839944	-2.08225	1.51643	0.798664	0.504993	0.85489
LOC121110641	1.56979	-2.08066	-2.08066	1.61276	1.77477	0.177525	0.695523
ZNF767	-0.268116	-2.02516	-2.07968	2.35479	1.73733	0.178975	0.697743
LOC101748409	-4.01813	-0.831379	-2.07945	1.62345	2.78645	0.0589613	0.495873
NKX2-2	0.91605	1.7323	-2.0794	3.18302	4.69839	0.00786318	0.200547
SHOX2	0.0796994	-1.7662	-2.07637	4.54213	4.9063	0.00641926	0.177364
LOC101747663	-0.0550862	0.690406	-2.0734	2.06982	1.45377	0.245495	0.722919
LOC121111437	-0.726624	-2.1856	-2.06318	2.4104	1.3671	0.270355	0.745456
XKR5	-0.945296	-2.1733	-2.0625	2.35544	1.99023	0.135098	0.638665
ZNF385D	-0.0320643	-0.704307	-2.06194	4.48505	2.34645	0.0911645	0.571877
HS3ST3A1	-0.586969	-0.975474	-2.06042	1.86441	0.967188	0.420144	0.844402
LOC121113432	-0.725441	-5.21708	-2.06017	2.37212	2.29446	0.0986281	0.585543
FAM131B	-0.246796	-8.32589	-2.05948	4.82306	5.67669	0.00344922	0.123578
CFAP45	-0.194962	-1.87385	-2.05945	3.36204	3.05859	0.0421602	0.434072
KIAA1549L	-0.577064	-0.763802	-2.05811	6.4513	2.01097	0.132025	0.634464
CCL20	-2.05748	-2.05748	-2.05748	1.275	1.69957	0.197401	0.706127
LOC121106436	-2.05748	-2.05748	-2.05748	1.275	1.69957	0.197401	0.706127
LOC121109632	-2.05748	-2.05748	-2.05748	1.275	1.69957	0.197401	0.706127
LOC121110241	-2.05748	-2.05748	-2.05748	1.275	1.69957	0.197401	0.706127
LOC121113298	-2.05748	-2.05748	-2.05748	1.275	1.69957	0.197401	0.706127
LOC121113418	-2.05748	-2.05748	-2.05748	1.275	1.69957	0.197401	0.706127
LOC121109864	-1.04603	-2.05748	-2.05748	1.31184	0.810373	0.523108	0.862349
LOC121109210	-1.32278	-2.05748	-2.05748	1.29003	0.985805	0.523108	0.862349
LOC121109211	-1.32278	-2.05748	-2.05748	1.29003	0.985805	0.523108	0.862349
LOC121109212	-1.32278	-2.05748	-2.05748	1.29003	0.985805	0.523108	0.862349
LOC121110893	-1.32278	-2.05748	-2.05748	1.29003	0.985805	0.523108	0.862349
C8B	-0.670477	-2.05748	-2.05748	1.32375	0.775436	0.594089	0.903067
LOC101748970	-0.883319	-2.05748	-2.05748	1.3048	0.786996	0.594089	0.903067
LOC420160	-0.33484	-2.0565	-2.0565	1.34489	0.772316	0.554001	0.882176
LOC121107522	-0.156735	-2.05643	-2.05643	1.35212	0.83369	0.487935	0.854328
CABYR	-0.0751278	-2.05619	-2.05619	1.3741	0.813317	0.554001	0.882176
LOC112533401	-0.648574	0.865311	-2.05607	1.3851	0.938751	0.471201	0.854328
ATG14	-1.03435	-5.20693	-2.05607	2.28795	3.20922	0.0374399	0.412692
LOC121113273	-0.415463	1.13397	-2.0557	1.42168	0.782956	0.513422	0.859652
MPZL2	0.152802	-0.391323	-2.05528	3.84982	2.85464	0.0524557	0.46986
SLC16A14	-0.76572	-2.37624	-2.05523	2.49491	1.17202	0.335622	0.803506
LOC121109409	-0.377888	2.19081	-2.05494	1.50051	1.58237	0.215617	0.722919
TGFA	0.211915	1.79043	-2.05483	1.51216	1.50644	0.23433	0.722919
LOC121110471	0.800272	0.956937	-2.05475	1.52092	1.1138	0.360017	0.823412
NT5C1A	-0.346663	-2.27521	-2.0547	2.46807	1.67323	0.192227	0.704515
HTR2B	1.50413	-2.05422	-2.05422	1.58152	2.05666	0.131375	0.634463
FTSJ1	-1.01538	-4.05781	-2.05369	3.56256	3.71485	0.0211697	0.320287
LOC121108909	-0.461558	-0.994904	-2.05333	1.87796	0.930991	0.436978	0.844402
LOC121111474	-1.03868	-1.08559	-2.0523	2.56602	1.79307	0.168202	0.683689
PUS7	0.164851	-5.48226	-2.05149	5.14808	6.75998	0.00115616	0.0638892
LOC101750341	-0.164546	-3.27604	-2.04977	3.16822	2.46896	0.079712	0.551779
SRC	-0.437805	-1.50413	-2.04669	3.25888	1.95476	0.140522	0.644677
SPRYD7	-0.106782	-0.676379	-2.04628	3.18848	1.94545	0.141983	0.649019
SCAF4	-0.768257	-2.59682	-2.04516	3.24673	3.51726	0.0259885	0.352801
SULT6B1	-0.455376	-0.22385	-2.04473	2.28153	1.07825	0.372125	0.829745
DPY19L4	-0.722479	-6.62134	-2.04334	3.26642	3.33272	0.0329621	0.393894
SLCO1B1	-1.02854	-2.43135	-2.04315	4.33609	3.14961	0.0382679	0.416814
LOC121110710	-0.67856	-0.235104	-2.04259	2.7427	1.54492	0.221786	0.722919
SLC15A2	-1.04632	-8.29968	-2.04113	4.52576	6.99184	0.00110157	0.0615683
GRIK4	-0.0759073	-0.118866	-2.04093	2.80513	1.73551	0.179337	0.697743
IQSEC3	0.659313	-0.878348	-2.03979	4.94416	4.07598	0.0146293	0.27255
DNMT3B	-1.19086	-4.25092	-2.03828	1.81788	1.52611	0.228551	0.722919
IGHMBP2	-1.70805	-0.678136	-2.03695	2.30922	1.97333	0.137654	0.639954
EPB41L4B	-0.71709	-1.41117	-2.03603	4.92994	3.35205	0.030898	0.37895
TEPSIN	-1.08866	-4.33164	-2.03524	1.87764	1.92407	0.147592	0.658106
LOC121107532	-0.926195	-4.87769	-2.03501	4.1722	6.61453	0.00131484	0.0691091
PALB2	0.730032	-0.816958	-2.03303	3.61625	4.58904	0.00875649	0.213053
TMEM151B	0.118039	-6.37363	-2.03246	3.34847	5.64991	0.00353346	0.125904
FAM179A	-0.557171	-6.5248	-2.03071	3.25304	3.04245	0.0445262	0.441275
COQ7	-0.877263	-0.710702	-2.03063	3.68358	1.89103	0.150833	0.66216
LOC121110940	-0.42443	-0.811844	-2.02581	1.8829	0.707234	0.55474	0.882406
GRIA2	-0.0785699	-1.58434	-2.02536	6.45256	3.85524	0.0183219	0.300886
TRAPPC13	0.21676	-4.8262	-2.02434	4.59811	10.6572	5.07392e-05	0.00751939
LOC121110566	-1.82952	-0.623094	-2.02286	2.02616	1.50685	0.231399	0.722919
HELB	-0.00553947	-3.97559	-2.02165	1.90127	1.81731	0.165913	0.680831
KCNH6	-0.895575	-1.69476	-2.02098	2.09522	1.16168	0.339474	0.805824
SORD	-1.64427	-4.2345	-2.02043	1.77595	2.50337	0.078766	0.54892
ACVR2B	-0.897451	-1.08287	-2.01909	2.58725	1.67976	0.190834	0.704515
LOC121107333	0.947416	0.859777	-2.01798	2.32704	3.1401	0.0386568	0.418254
SNCA	-0.00854178	-1.93791	-2.01791	5.0825	5.08118	0.00542139	0.161175
NETO1	0.034543	-0.574693	-2.01705	4.94441	3.15681	0.0379767	0.415726
RBM48	-0.378666	0.234394	-2.0169	2.60538	1.26857	0.301614	0.766658
DBF4	0.21082	-0.491063	-2.01577	6.41293	2.8768	0.0512202	0.465901
NANOS1	-1.29269	-1.39088	-2.01555	2.42228	1.74768	0.176922	0.694979
CTPS2	-1.04807	-0.573765	-2.01539	4.42069	1.78372	0.169962	0.685373
UBE4B	-0.770721	-1.78074	-2.01398	5.59271	2.94885	0.047408	0.452674
TANC1	-0.334002	-0.562728	-2.01351	4.2276	1.85585	0.15685	0.667109
ACSL5	-1.18046	-4.31182	-2.01321	1.83993	1.22378	0.318693	0.784191
LOC423301	0.0414685	-0.971297	-2.01061	3.2712	2.62608	0.0671654	0.520436
GRIP1	0.544246	-1.11858	-2.00958	5.35173	2.38316	0.0875643	0.563912
LOC107053688	-1.209	-1.52931	-2.00835	2.05791	1.43706	0.250106	0.723005
TMEM5	-1.0734	-1.7284	-2.00828	2.5766	1.93264	0.144017	0.652595
ELP3	-0.347008	-0.524747	-2.0067	3.06089	2.27779	0.0983124	0.584667
LOC100858381	-0.957875	-5.68302	-2.00654	2.60279	2.16647	0.113304	0.621862
CDK10	-1.05489	-3.64418	-2.00644	3.18612	3.05528	0.0423091	0.434691
MYOT	0.580937	-3.9642	-2.0063	2.03859	2.56675	0.0736008	0.536375
PLEKHA7	-0.349903	-3.09337	-2.00578	5.69357	5.68749	0.00305435	0.11632
ASB15	-0.667743	-4.26601	-2.00456	1.91499	1.62679	0.204568	0.715382
LOC112531506	0.0950296	-5.38198	-2.00444	2.67312	3.0884	0.0424432	0.43561
TUBB2A	-0.818201	-0.532953	-2.00419	4.35303	2.7136	0.0610825	0.502655
LOC101749943	-0.864704	-7.23609	-2.00144	3.68562	5.42074	0.00435015	0.139963
BRIP1	-0.805438	-5.09084	-2.00137	4.52732	7.27648	0.000737858	0.0487634
ZNF638	-0.686212	-3.94626	-1.99824	1.77175	2.11533	0.119782	0.629715
BIRC3	-0.269866	-1.12741	-1.99679	3.00206	2.16613	0.111193	0.616795
MYO1F	-1.99662	0.92388	-1.99662	1.32853	2.54918	0.0897705	0.568682
GADD45B	-1.99662	-1.99662	-1.99662	1.26774	1.89738	0.196249	0.704515
LOC101748607	-1.99662	-1.99662	-1.99662	1.26774	1.89738	0.196249	0.704515
LOC107052210	-1.99662	-1.99662	-1.99662	1.26774	1.89738	0.196249	0.704515
LOC107054419	-1.99662	-1.99662	-1.99662	1.26774	1.89738	0.196249	0.704515
LOC112531766	-1.99662	-1.99662	-1.99662	1.26774	1.89738	0.196249	0.704515
LOC100857940	-1.00782	-1.99662	-1.99662	1.30206	0.887778	0.523108	0.862349
LOC121113248	-1.00782	-1.99662	-1.99662	1.30206	0.887778	0.523108	0.862349
DUSP4	-1.26191	-1.99662	-1.99662	1.28282	1.07475	0.523108	0.862349
LOC112532172	-1.26191	-1.99662	-1.99662	1.28282	1.07475	0.523108	0.862349
LOC121111530	-1.26191	-1.99662	-1.99662	1.28282	1.07475	0.523108	0.862349
PLA1A	-1.26191	-1.99662	-1.99662	1.28282	1.07475	0.523108	0.862349
MIR1617	-0.322253	-1.99662	-1.99662	1.34488	0.761364	0.594089	0.903067
LOC112530323	-0.375799	-1.99662	-1.99662	1.33802	0.777369	0.594089	0.903067
GP1BB	-0.532294	-1.99662	-1.99662	1.32758	0.804368	0.594089	0.903067
LOC121111328	-0.532294	-1.99662	-1.99662	1.32758	0.804368	0.594089	0.903067
ZNF71	-0.558369	-1.99662	-1.99662	1.32357	0.818644	0.594089	0.903067
LOC121109403	-0.609614	-1.99662	-1.99662	1.31665	0.844732	0.594089	0.903067
LOC112533354	-0.822457	-1.99662	-1.99662	1.29766	0.853876	0.594089	0.903067
PRRG3	-0.231191	-2.31359	-1.99645	4.97702	3.82665	0.0188673	0.305262
ARHGAP39	-0.507298	-1.99626	-1.99626	1.31225	0.807358	0.554001	0.882176
LOC121106830	-0.507298	-1.99626	-1.99626	1.31225	0.807358	0.554001	0.882176
C9orf24	-0.303127	-1.99613	-1.99613	1.33359	0.856364	0.554001	0.882176
LOC107053142	-0.249989	-1.99607	-1.99607	1.34184	0.836268	0.554001	0.882176
TBX6	0.557511	-1.99563	-1.99563	1.41496	1.32797	0.287405	0.763358
BICRA	0.645003	-1.99556	-1.99556	1.42592	1.2218	0.322305	0.787722
LOC107052241	0.295784	0.926356	-1.99543	1.44868	0.93262	0.484821	0.854328
NMNAT3	-0.557426	2.10774	-1.99535	1.46299	2.0829	0.137539	0.639954
DHX58	1.05868	-1.99523	-1.99523	1.48651	1.81442	0.187341	0.704515
ARMC3	1.20304	-1.99514	-1.99514	1.50171	1.87535	0.159388	0.6688
LOC107049913	1.30596	-1.99502	-1.99502	1.52528	2.32419	0.0990536	0.586798
PDE6B	-0.853823	-1.0373	-1.98967	2.25678	1.5325	0.224877	0.722919
COL19A1	-0.25618	-5.5867	-1.98714	2.71273	2.3471	0.0931781	0.575185
C11orf52	-0.35317	-1.16931	-1.98546	4.56696	3.1593	0.0378764	0.415726
FPGT	-1.13592	-5.47093	-1.98546	2.41994	3.64473	0.0239826	0.339962
TMEM2	0.240038	-0.172967	-1.98514	5.84404	4.27973	0.0119121	0.246847
LOC418465	-0.00073637	-1.23842	-1.98248	2.5632	1.72606	0.181237	0.69954
WNK2	-0.077204	-0.201065	-1.98121	8.09613	2.87405	0.051372	0.466329
LOC121111353	-0.487182	-3.93044	-1.98085	1.80029	1.89211	0.152848	0.664597
LOC121108342	3.31176	0.956862	-1.9804	2.15907	8.02106	0.000510655	0.0381276
LOC771612	-0.574717	-2.14225	-1.98039	4.16881	2.29611	0.0963499	0.580608
ZNF410	-0.00470413	-0.824097	-1.98036	3.91275	2.42412	0.0837209	0.558554
TFAP2B	-0.784144	-1.03423	-1.97816	3.04149	1.28899	0.294862	0.763358
SETDB1	0.215846	-1.15934	-1.97686	3.11713	2.5222	0.0752096	0.539668
TTC12	0.23793	-1.91646	-1.97638	4.97847	3.8651	0.0181375	0.300255
LOC107053792	-1.92886	-5.44548	-1.97449	2.26265	2.74703	0.0607528	0.502538
TMEM120B	0.987475	1.47035	-1.97444	2.53067	2.70209	0.0618485	0.504161
LOC121110579	-0.359435	-3.9249	-1.97427	1.82116	1.76442	0.175835	0.693903
UNC13C	0.210538	-6.57542	-1.97406	3.54064	6.49403	0.00168043	0.0807708
KCNMB2	-1.49406	-2.71845	-1.97385	3.19616	2.75497	0.0584093	0.492289
PNAT3	0.18279	-0.398964	-1.97233	5.67146	2.42633	0.0835188	0.55799
EXD3	0.746264	-3.00858	-1.97141	4.12374	3.71982	0.0210613	0.319629
NYX	-0.37683	-0.756046	-1.97136	1.86805	0.634863	0.59798	0.904452
PALMD	0.820473	-2.00177	-1.97064	2.74668	3.70038	0.0214885	0.321593
ERC2	0.302249	-0.990343	-1.97034	8.21826	3.05588	0.0422822	0.434642
LOC101750809	-0.0743999	-0.13691	-1.96856	1.9536	1.03027	0.392213	0.838338
TA3	0.190033	-1.33849	-1.96711	4.18967	3.04351	0.0428436	0.437112
DUSP15	-0.788102	-0.877761	-1.9663	1.79966	0.998555	0.406035	0.844402
LOC121106448	-0.379982	-0.988186	-1.96607	1.85179	1.06164	0.378969	0.832316
KLKB1	-0.081175	-1.99381	-1.966	4.8082	3.128	0.0391568	0.421799
SRRM3	-0.0956704	-0.71965	-1.9656	4.47818	2.49045	0.0778622	0.545343
MAL2	0.305319	-1.19232	-1.96391	2.92423	2.29911	0.0960326	0.579369
LOC121109149	0.251181	-2.11059	-1.96357	3.23844	2.43391	0.0828285	0.557055
LOC107054281	-0.376789	-5.28442	-1.96201	5.71846	7.06232	0.000887623	0.0544316
LOC100859084	-0.770117	-3.9081	-1.96199	1.74118	1.76861	0.175027	0.691971
LOC107051582	-0.44416	-3.91141	-1.96196	1.79767	2.06203	0.136712	0.639954
FRMPD3	-0.364768	-0.885343	-1.96152	3.78614	1.52561	0.226611	0.722919
RFWD3	-1.69262	-1.61236	-1.95919	3.30611	2.15849	0.112135	0.619306
AKAP5	-1.95848	0.962018	-1.95848	1.32447	2.56784	0.0897705	0.568682
GIPC3	-1.95848	-1.95848	-1.95848	1.26359	1.8993	0.196249	0.704515
LOC107051908	-1.95848	-1.95848	-1.95848	1.26359	1.8993	0.196249	0.704515
LOC112532758	-1.95848	-1.95848	-1.95848	1.26359	1.8993	0.196249	0.704515
LOC121106676	-1.95848	-1.95848	-1.95848	1.26359	1.8993	0.196249	0.704515
LOC121107258	-1.95848	-1.95848	-1.95848	1.26359	1.8993	0.196249	0.704515
LOC121111287	-1.95848	-1.95848	-1.95848	1.26359	1.8993	0.196249	0.704515
INSYN1	-0.913119	1.05324	-1.95848	1.36987	1.17814	0.337155	0.803522
PLLP	-0.947031	1.05324	-1.95848	1.36558	1.2151	0.337155	0.803522
LOC121108212	-1.22378	1.0827	-1.95848	1.34602	1.5283	0.337155	0.803522
LOC776146	-0.947031	-1.95848	-1.95848	1.30062	0.861816	0.523108	0.862349
LOC107049770	-0.969683	-1.95848	-1.95848	1.29799	0.87761	0.523108	0.862349
LOC107052742	-1.22378	-1.95848	-1.95848	1.27872	1.06412	0.523108	0.862349
TACR2	-1.22378	-1.95848	-1.95848	1.27872	1.06412	0.523108	0.862349
SNX18	-0.551132	-1.95848	-1.95848	1.31523	0.829043	0.594089	0.903067
LOC107052619	-0.265222	-1.95819	-1.95819	1.3296	0.856107	0.554001	0.882176
MFSD2B	-0.0585846	-1.95815	-1.95815	1.34119	0.92528	0.464648	0.854328
TNFSF4	-0.0585846	-1.95815	-1.95815	1.34119	0.92528	0.464648	0.854328
MIR1555	-0.550457	1.23223	-1.95796	1.38994	1.04564	0.471201	0.854328
SPATA18	0.611031	-1.95789	-1.95789	1.41054	1.38242	0.270983	0.745456
RBM44	-1.73125	-4.17279	-1.95785	1.7534	2.42215	0.0859417	0.561176
LOC107053791	-1.22322	-1.95738	-1.95738	1.27863	1.06334	0.523545	0.862565
LOC101750125	-0.292831	-1.31378	-1.95637	2.45697	1.69082	0.188495	0.704515
CTNND2	0.332072	-2.19364	-1.95579	6.05544	4.36315	0.0109579	0.238209
C21orf59	0.0382485	-0.677089	-1.95567	3.34066	2.52024	0.0753703	0.540071
KDM1B	0.386055	-1.79182	-1.95537	3.1245	3.79305	0.0195302	0.308105
SIGIRR	2.24355	-1.955	-1.955	1.73732	3.60996	0.0270003	0.358051
DYRK1A	0.4782	-4.15934	-1.95488	2.11216	3.37966	0.031411	0.38189
SOUL	-1.35443	-2.59606	-1.95376	3.0209	3.17194	0.037372	0.412692
CCDC146	-2.0102	-7.23218	-1.95362	3.49124	5.0008	0.0064132	0.177364
LRWD1	0.448122	0.0821527	-1.95306	4.04435	2.60754	0.0685328	0.524507
SLC27A1	-0.148423	1.35412	-1.95211	2.09009	2.377	0.0881582	0.564871
PPM1L	-0.244646	0.00685931	-1.95179	4.44057	2.46151	0.0803641	0.551879
TUBGCP6	0.277803	-0.978116	-1.95152	2.47522	2.04196	0.127566	0.634195
EXOC6B	0.261132	-1.00464	-1.9493	5.84037	2.9017	0.0498677	0.461643
EPSTI1	-0.729452	-5.14682	-1.94888	2.33339	1.91297	0.149396	0.661065
EYA2	-0.329568	-0.977738	-1.94782	6.55823	1.79513	0.167817	0.683661
C4BPG	-0.863585	-3.89115	-1.94625	1.72377	1.69672	0.189417	0.704515
CHRM5	-2.5623	-4.82613	-1.94622	1.84298	1.95101	0.143304	0.65117
AP3B2	0.423124	-0.563876	-1.94543	4.12982	2.58813	0.0699953	0.529726
NBN	-0.429546	-1.45119	-1.94509	4.31384	2.37725	0.0881339	0.564871
SNED1	-0.612318	-1.19288	-1.9441	1.94906	0.55739	0.646966	0.921744
PKIA	-0.856348	-3.62686	-1.94405	3.2851	3.8116	0.0191613	0.30724
SYT15	0.47329	-4.2234	-1.94376	2.14398	1.21951	0.320191	0.785783
LOC121113115	-1.09076	-4.6172	-1.93912	1.99715	1.99862	0.136037	0.639954
CSMD3	0.23275	-3.69236	-1.93702	4.46808	4.38386	0.0107337	0.2348
LIPG	-1.93681	-1.93681	-1.93681	1.26047	1.71486	0.196249	0.704515
LOC107053905	-1.93681	-1.93681	-1.93681	1.26047	1.71486	0.196249	0.704515
LOC112530213	-1.93681	-1.93681	-1.93681	1.26047	1.71486	0.196249	0.704515
LOC121108239	-1.93681	-1.93681	-1.93681	1.26047	1.71486	0.196249	0.704515
LOC121111701	-1.93681	-1.93681	-1.93681	1.26047	1.71486	0.196249	0.704515
LOC422928	-1.93681	-1.93681	-1.93681	1.26047	1.71486	0.196249	0.704515
AADACL4A	-0.925361	-1.93681	-1.93681	1.29753	0.787134	0.523108	0.862349
LOC107056510	-0.948014	-1.93681	-1.93681	1.2949	0.800805	0.523108	0.862349
LOC776042	-0.549807	-1.93681	-1.93681	1.30955	0.763537	0.594089	0.903067
LOC121110716	-0.76265	-1.93681	-1.93681	1.29052	0.769502	0.594089	0.903067
LOC100857119	0.574353	-1.93654	-1.93654	1.41263	0.938047	0.436943	0.844402
LOC107054738	-0.176312	1.07516	-1.93654	1.41359	0.736315	0.539152	0.872919
LOC107049499	0.838735	-1.93649	-1.93649	1.44324	1.13068	0.355545	0.819564
LRRC18	0.446969	1.1042	-1.93647	1.46211	0.883775	0.484821	0.854328
RTN4RL2	1.87284	-1.93624	-1.93624	1.62071	2.41366	0.0902018	0.56957
LOC121107613	1.86986	1.07573	-1.93593	1.67458	1.68218	0.193287	0.704515
LOC121106745	-1.2569	-3.87792	-1.93579	1.68863	2.10761	0.120793	0.631467
KDM4C	-0.303217	-0.90069	-1.93525	7.06929	2.93187	0.0482792	0.455475
SYCP1	2.3374	-1.93508	-1.93508	1.75129	4.5949	0.0106848	0.234374
PRMT1	0.573295	-0.301782	-1.93464	4.86711	3.03333	0.0433117	0.438298
GTPBP8	-0.303852	-0.921684	-1.93407	2.34189	1.3072	0.288962	0.763358
YPEL5	-0.304382	-0.50717	-1.93293	7.28457	3.01583	0.0441291	0.440966
PQLC1	-0.365389	-1.33278	-1.93264	6.04889	2.32545	0.0932921	0.575185
DDR1	-0.255893	-0.300499	-1.9326	4.52829	2.21549	0.105297	0.606797
ME3	0.699993	-2.79105	-1.93208	3.87164	6.18539	0.00193254	0.0866956
LOC121110834	-0.338494	-1.68661	-1.93205	2.16236	1.27106	0.300782	0.765835
WWC1	0.194984	-7.36192	-1.93188	4.17587	6.47359	0.00171025	0.0809369
LOC107049262	-2.02424	-5.25242	-1.93125	5.88695	7.6157	0.000552854	0.0397107
TTC31	-3.56812	-4.31033	-1.93049	1.71588	3.78275	0.0208716	0.318176
SLC28A3	0.512488	-5.25915	-1.92978	2.73361	4.9928	0.00646137	0.178276
LOC121111314	-0.0591912	0.490066	-1.9292	1.99193	1.18162	0.332085	0.798928
TMEM192	-0.0467727	-0.0675986	-1.92897	3.4142	1.54148	0.222639	0.722919
F5	0.676407	-5.65863	-1.92802	3.08722	4.47906	0.0105251	0.23258
RNF128	0.472351	-0.974421	-1.92755	3.68293	3.51392	0.0260793	0.353054
PEX12	0.512735	1.45586	-1.92634	2.2214	2.8485	0.0528036	0.472311
LOC420419	0.237859	-2.15322	-1.92544	2.56773	1.55759	0.218676	0.722919
BAK1	0.4875	-0.544583	-1.9244	2.81904	1.44106	0.248994	0.722919
ANKRD16	-0.85001	-5.26652	-1.92292	4.51517	4.82763	0.00692961	0.186718
FAM162B	-0.239684	-0.246151	-1.92243	4.90177	3.24012	0.0347687	0.401029
RNF152	-0.168727	-1.16302	-1.92088	5.18802	1.91189	0.147376	0.657461
ZNF516	-0.225802	-1.30236	-1.91968	5.15505	3.52676	0.0257322	0.351273
ATXN7L1	0.409074	-1.21304	-1.91937	4.79254	3.08306	0.0410747	0.433623
HDAC11	-0.946282	-0.888747	-1.91596	3.28898	1.61611	0.204865	0.715382
SRR	-0.848797	-4.12749	-1.91499	1.82249	1.58641	0.213867	0.722919
AGO4	0.0890403	-1.09106	-1.91442	2.87046	2.3264	0.0931946	0.575185
MGARP	0.335223	-0.604635	-1.91241	4.65287	2.62715	0.0670879	0.520436
MHCY2B1	-1.54708	-0.84378	-1.91167	1.70836	1.16656	0.337653	0.803841
FOXRED2	-0.013063	-0.689351	-1.91149	3.30659	2.03338	0.128785	0.634195
IP6K1	-0.286308	-1.06414	-1.9114	4.12526	1.08432	0.369652	0.828596
CCKAR	-1.91138	-1.91138	-1.91138	1.25889	1.89571	0.196249	0.704515
ITIH2	-1.91138	-1.91138	-1.91138	1.25889	1.89571	0.196249	0.704515
LOC101750642	-1.91138	-1.91138	-1.91138	1.25889	1.89571	0.196249	0.704515
LOC107051964	-1.91138	-1.91138	-1.91138	1.25889	1.89571	0.196249	0.704515
LOC121107282	-1.91138	-1.91138	-1.91138	1.25889	1.89571	0.196249	0.704515
LOC121108355	-1.91138	-1.91138	-1.91138	1.25889	1.89571	0.196249	0.704515
LOC121108356	-1.91138	-1.91138	-1.91138	1.25889	1.89571	0.196249	0.704515
LOC121110273	-1.91138	-1.91138	-1.91138	1.25889	1.89571	0.196249	0.704515
LOC121111000	-1.91138	-1.91138	-1.91138	1.25889	1.89571	0.196249	0.704515
LOC430303	-1.91138	-1.91138	-1.91138	1.25889	1.89571	0.196249	0.704515
LOC769174	-1.91138	-1.91138	-1.91138	1.25889	1.89571	0.196249	0.704515
MIR21	-1.91138	-1.91138	-1.91138	1.25889	1.89571	0.196249	0.704515
SEMA3B	-1.91138	-1.91138	-1.91138	1.25889	1.89571	0.196249	0.704515
SERPINB5	-1.91138	-1.91138	-1.91138	1.25889	1.89571	0.196249	0.704515
SNAI1	-1.91138	-1.91138	-1.91138	1.25889	1.89571	0.196249	0.704515
LOC121109606	-1.17668	1.00911	-1.91138	1.33437	1.52722	0.337155	0.803522
LOC100858322	-1.17668	1.10033	-1.91138	1.33974	1.53189	0.337155	0.803522
LOC121108357	-0.837869	-1.91138	-1.91138	1.30443	0.802768	0.523108	0.862349
LOC121107629	-0.866025	-1.91138	-1.91138	1.30038	0.822974	0.523108	0.862349
LOC112531933	-0.899937	-1.91138	-1.91138	1.29602	0.846671	0.523108	0.862349
LOC107053421	-0.922589	-1.91138	-1.91138	1.29338	0.862298	0.523108	0.862349
MHCY32	-0.922589	-1.91138	-1.91138	1.29338	0.862298	0.523108	0.862349
PKDREJ	-0.922589	-1.91138	-1.91138	1.29338	0.862298	0.523108	0.862349
SLC25A48	-0.922589	-1.91138	-1.91138	1.29338	0.862298	0.523108	0.862349
LOC121107757	-1.17668	-1.91138	-1.91138	1.27407	1.04724	0.523108	0.862349
LOC121109103	-1.17668	-1.91138	-1.91138	1.27407	1.04724	0.523108	0.862349
IGFBP1	-0.237021	-1.91138	-1.91138	1.33639	0.752649	0.594089	0.903067
LOC121110932	-0.290567	-1.91138	-1.91138	1.32951	0.76774	0.594089	0.903067
LOC107051899	-0.473137	-1.91138	-1.91138	1.315	0.80468	0.594089	0.903067
LOC427545	-0.737225	-1.91138	-1.91138	1.289	0.834015	0.594089	0.903067
MIR1803	-0.422518	-1.91132	-1.91132	1.30368	0.798211	0.554001	0.882176
LOC121110660	0.020328	-1.91126	-1.91126	1.35192	0.911125	0.554001	0.882176
LOC112533386	0.14448	-1.91125	-1.91125	1.36211	0.850633	0.554001	0.882176
CTC-575C13.4	-0.421268	1.10047	-1.91124	1.368	0.97301	0.510065	0.858461
LOC107054123	0.238903	-1.91124	-1.91124	1.36835	1.03943	0.464648	0.854328
LOC112530278	0.291717	-1.91123	-1.91123	1.37649	0.941652	0.464648	0.854328
LOC121110670	-0.447413	1.01011	-1.91123	1.37792	0.990826	0.471201	0.854328
LOC107053717	0.387974	-1.91122	-1.91122	1.3795	1.16807	0.361863	0.824832
LOC121108500	0.484605	-1.91122	-1.91122	1.38497	1.29855	0.296683	0.763358
LOC121109753	0.398296	-1.91122	-1.91122	1.38647	1.17735	0.464648	0.854328
CLVS1	-0.25988	1.12961	-1.9112	1.39932	0.911018	0.471201	0.854328
SLC30A1	0.197048	1.10053	-1.91117	1.42443	0.995271	0.484821	0.854328
BDKRB1	-0.734498	2.16654	-1.91116	1.42824	2.33577	0.137539	0.639954
GPR39	0.924541	-1.91115	-1.91115	1.4372	1.74046	0.184189	0.702842
LOC107056757	0.893606	-1.91114	-1.91114	1.44661	1.33016	0.361863	0.824832
PIGV	0.592069	1.12955	-1.91114	1.44948	0.994478	0.409692	0.844402
SGPP2	-0.235694	2.33536	-1.91112	1.47008	1.90395	0.173734	0.689756
LOC121108608	1.16039	-1.91111	-1.91111	1.47737	2.2022	0.112616	0.62055
SHROOM4	1.31156	-1.91108	-1.91108	1.50236	1.95006	0.147161	0.65725
LOC112530772	0.97542	1.01109	-1.91107	1.51031	1.22457	0.346711	0.811673
LOC107052501	0.466989	2.1913	-1.91106	1.52117	1.70268	0.189	0.704515
LOC112532332	1.3682	1.10068	-1.911	1.57374	1.63273	0.204042	0.715188
LOC112532459	0.401175	-1.91076	-1.91076	1.38155	1.16501	0.363161	0.825695
PIGZ	1.88366	1.12914	-1.91072	1.67539	2.48798	0.0808376	0.553124
LOC107050377	-1.20858	-0.816166	-1.91	1.72746	1.04301	0.386784	0.833841
LOC121108062	-1.20858	-0.816166	-1.91	1.72746	1.04301	0.386784	0.833841
PAX6	-0.34354	-0.878039	-1.90539	7.44122	1.47453	0.239884	0.722919
RBSN	-0.344314	-1.80317	-1.9012	3.82605	3.12378	0.039333	0.423253
CCDC28B	-0.837855	-0.0673618	-1.90022	1.80854	0.910142	0.446947	0.851581
AP4B1	0.168984	-0.610657	-1.90011	3.29874	1.75026	0.176415	0.694979
IQCG	2.58625	-1.89998	-1.89998	1.81449	5.67899	0.00411312	0.136374
LOC121106714	1.39574	-1.89937	-1.89937	1.51648	2.21149	0.127117	0.634195
LOC121113475	0.903387	1.02271	-1.89935	1.49391	1.19785	0.346711	0.811673
ZNF746	1.27509	-1.89935	-1.89935	1.4906	1.95868	0.145814	0.655688
SHC4	1.10605	-1.89933	-1.89933	1.46424	1.89324	0.156366	0.667109
F2RL3	0.837163	-1.89931	-1.89931	1.4309	1.62808	0.266278	0.741933
LOC107054574	0.792543	-1.89931	-1.89931	1.42129	1.52754	0.23167	0.722919
LOC121109141	0.707591	-1.8993	-1.8993	1.41314	1.39424	0.267545	0.743427
LOC121111483	-0.00351594	1.14149	-1.8993	1.40861	0.898804	0.510065	0.858461
POPDC3	0.562776	-1.89929	-1.89929	1.40187	1.1238	0.464648	0.854328
LOC101747799	0.543459	-1.89929	-1.89929	1.39048	1.3071	0.293954	0.763358
LOC101751439	-0.511935	1.14161	-1.89927	1.37166	1.08096	0.471201	0.854328
LOC112530091	0.350889	-1.89927	-1.89927	1.36891	1.19045	0.361863	0.824832
LOC121106696	0.250878	-1.89927	-1.89927	1.36582	1.05045	0.464648	0.854328
HK3	0.20251	-1.89926	-1.89926	1.35074	1.02574	0.397922	0.843488
LOC112533097	-0.15318	-1.89924	-1.89924	1.33082	0.842401	0.554001	0.882176
LOC112532437	-0.410464	-1.89922	-1.89922	1.30114	0.804782	0.554001	0.882176
LOC107052253	-1.89919	-1.89919	-1.89919	1.25632	1.91828	0.196249	0.704515
LOC112532766	-1.89919	-1.89919	-1.89919	1.25632	1.91828	0.196249	0.704515
LOC121111116	-1.89919	-1.89919	-1.89919	1.25632	1.91828	0.196249	0.704515
LOC121111236	-1.89919	-1.89919	-1.89919	1.25632	1.91828	0.196249	0.704515
MIR24-2	-1.89919	-1.89919	-1.89919	1.25632	1.91828	0.196249	0.704515
PDILT	-1.89919	-1.89919	-1.89919	1.25632	1.91828	0.196249	0.704515
TMEM127	-1.89919	-1.89919	-1.89919	1.25632	1.91828	0.196249	0.704515
MIR32	-1.16449	1.11253	-1.89919	1.33717	1.54602	0.337155	0.803522
RAX	-1.16449	1.14199	-1.89919	1.33889	1.54535	0.337155	0.803522
LOC121107331	-0.887741	-1.89919	-1.89919	1.29346	0.852926	0.523108	0.862349
LOC121107547	-0.887741	-1.89919	-1.89919	1.29346	0.852926	0.523108	0.862349
LOC121113385	-0.887741	-1.89919	-1.89919	1.29346	0.852926	0.523108	0.862349
LOC121113103	-1.16449	-1.89919	-1.89919	1.27151	1.05672	0.523108	0.862349
LOC121108172	-0.218819	-1.89919	-1.89919	1.33524	0.754218	0.594089	0.903067
SLC16A5	-0.491843	-1.89919	-1.89919	1.30813	0.827044	0.594089	0.903067
PTPRF	0.219447	-0.285949	-1.896	7.83358	1.77085	0.172415	0.689267
LOC101751687	-1.2556	-3.83572	-1.89477	1.67532	1.41513	0.258259	0.733032
TRMT61A	-0.552331	-7.11593	-1.894	3.6887	5.54174	0.00389652	0.133077
TMPRSS9	0.0237968	-1.38417	-1.8906	2.64659	2.06503	0.124348	0.634195
RFX2	-0.294463	-2.36074	-1.89032	5.13877	2.76122	0.0580159	0.490464
LOC100857331	-0.190544	-4.84174	-1.89023	2.28586	1.77628	0.173558	0.689404
CASKIN2	-0.436502	-4.56838	-1.89016	4.16766	4.97654	0.00599695	0.172283
PTPN3	-0.244337	-1.88373	-1.89	6.00499	3.07865	0.0412684	0.43367
SNTN	0.222704	0.267455	-1.88949	2.40143	1.19238	0.328159	0.794371
LOC121107127	-0.892125	-1.42364	-1.88704	2.48638	1.38961	0.263669	0.739684
TBCEL	-0.71843	-0.141476	-1.88698	2.81484	1.24648	0.309092	0.773303
ABL2	-1.00026	-2.25464	-1.8835	2.9494	2.21538	0.10531	0.606797
AR	-0.752939	-2.94531	-1.88204	3.48943	3.80025	0.0193861	0.308067
LOC121106813	0.0562976	0.494937	-1.8808	4.16078	1.95805	0.140009	0.64343
CUL9	-0.0338309	-4.08926	-1.88015	1.95969	1.92169	0.147976	0.658448
HPS5	0.123042	-3.05445	-1.87945	3.25223	4.15407	0.013518	0.26427
SRRM4	-0.390416	-1.2741	-1.87604	8.77712	1.98956	0.135198	0.638665
SMG7	0.183765	-7.80262	-1.87496	4.56492	9.79715	0.000124023	0.0147936
LOC121110942	-0.58037	-5.24733	-1.87494	2.41654	2.93359	0.0499013	0.461643
LOC121106495	-0.227911	-1.35546	-1.87347	4.06903	2.65519	0.0650753	0.513515
LOC121107963	-1.38411	-4.08686	-1.87209	1.75783	1.30159	0.292609	0.763358
LOC107052673	-0.388958	0.0930948	-1.86978	2.50865	0.87476	0.464328	0.854328
SOX2	-0.729392	-0.981079	-1.86967	2.89368	1.3656	0.270807	0.745456
CYP27C1	-0.723975	-4.13236	-1.86838	1.8542	1.57017	0.217726	0.722919
PIANP	0.302107	-0.996137	-1.86798	7.15068	2.36576	0.089252	0.567603
SOD3	-0.674674	-0.194452	-1.86792	4.96796	2.87184	0.0514944	0.466565
CNNM1	-0.380104	-4.16092	-1.86728	1.93309	1.05612	0.382727	0.832316
LOC121108706	2.17638	3.58564	-1.86715	1.98043	5.10498	0.00602402	0.172283
FGF1	0.769536	-0.800181	-1.86701	3.13851	2.10057	0.11955	0.629715
LOC112532682	-1.22232	-2.43081	-1.86557	2.40367	2.28774	0.0972416	0.582616
CDC14B	0.186376	-1.23151	-1.86539	5.77787	5.09812	0.00533386	0.159222
STOX1	-0.658914	-0.83855	-1.86408	4.05493	1.77548	0.171529	0.688297
KLHDC8A	-0.0381495	-1.03742	-1.86384	2.75238	1.79424	0.167983	0.683689
LOC107054447	1.32273	1.14901	-1.86268	1.55217	1.59878	0.211773	0.721537
LOC121108687	1.38297	-1.86257	-1.86257	1.50754	1.2901	0.299401	0.764422
KCNV1	1.15868	-1.86245	-1.86245	1.46567	1.92964	0.150403	0.66206
GART-B	1.17349	-1.86243	-1.86243	1.45772	1.57464	0.22019	0.722919
LOC101751200	1.0595	-1.86242	-1.86242	1.45499	1.39705	0.266736	0.742442
SEPHS3	0.440157	1.17832	-1.86239	1.44238	0.925495	0.484821	0.854328
LOC112532339	0.231029	1.32711	-1.86236	1.43381	0.747124	0.533095	0.869179
PRDM14	0.903496	-1.86236	-1.86236	1.43231	1.37908	0.271965	0.746169
SPIRE2	0.980975	-1.86235	-1.86235	1.43064	1.49669	0.239517	0.722919
LOC101749593	0.914881	-1.86234	-1.86234	1.42467	1.5467	0.226928	0.722919
MHCY4	0.787673	-1.86231	-1.86231	1.41601	1.00475	0.406952	0.844402
TFAP2C	0.218465	1.17846	-1.86231	1.41559	0.948519	0.484821	0.854328
CCDC113	0.0732461	1.14947	-1.86223	1.38897	0.835472	0.485706	0.854328
LOC107051419	0.480477	-1.8622	-1.8622	1.37979	1.08961	0.37159	0.829745
FAM126B	-0.0191742	-2.06475	-1.86186	5.80605	3.17567	0.0372242	0.412567
LOC112531397	-1.86181	1.05869	-1.86181	1.31322	2.38356	0.0941345	0.575456
GSC2	-1.86181	-1.86181	-1.86181	1.25217	1.71646	0.196249	0.704515
LOC100857694	-1.86181	-1.86181	-1.86181	1.25217	1.71646	0.196249	0.704515
LOC101747660	-1.86181	-1.86181	-1.86181	1.25217	1.71646	0.196249	0.704515
LOC107049775	-1.86181	-1.86181	-1.86181	1.25217	1.71646	0.196249	0.704515
LOC107052736	-1.86181	-1.86181	-1.86181	1.25217	1.71646	0.196249	0.704515
LOC121108756	-1.86181	-1.86181	-1.86181	1.25217	1.71646	0.196249	0.704515
LOC121109967	-1.86181	-1.86181	-1.86181	1.25217	1.71646	0.196249	0.704515
LOC121110872	-1.86181	-1.86181	-1.86181	1.25217	1.71646	0.196249	0.704515
LOC121110892	-1.86181	-1.86181	-1.86181	1.25217	1.71646	0.196249	0.704515
TLR21	-1.86181	-1.86181	-1.86181	1.25217	1.71646	0.196249	0.704515
WFIKKN2	-1.86181	-1.86181	-1.86181	1.25217	1.71646	0.196249	0.704515
MIR29A	-0.85036	-1.86181	-1.86181	1.28938	0.768901	0.523108	0.862349
ALPK2	-1.1271	-1.86181	-1.86181	1.2674	0.943084	0.523108	0.862349
LOC100859039	-1.1271	-1.86181	-1.86181	1.2674	0.943084	0.523108	0.862349
LOC107053532	-1.1271	-1.86181	-1.86181	1.2674	0.943084	0.523108	0.862349
LOC107057264	-1.1271	-1.86181	-1.86181	1.2674	0.943084	0.523108	0.862349
LOC107057317	-1.1271	-1.86181	-1.86181	1.2674	0.943084	0.523108	0.862349
LOC121108796	-1.1271	-1.86181	-1.86181	1.2674	0.943084	0.523108	0.862349
LOC107053316	-0.788293	-1.86181	-1.86181	1.29779	0.730947	0.543189	0.875282
MIR1596	-0.788293	-1.86181	-1.86181	1.29779	0.730947	0.543189	0.875282
LOC121111272	-0.262	-1.86181	-1.86181	1.32037	0.652058	0.594089	0.903067
LOC417962	-0.454462	-1.86181	-1.86181	1.30409	0.745784	0.594089	0.903067
LOC101748276	-0.474806	-1.86181	-1.86181	1.30148	0.75387	0.594089	0.903067
LOC121106962	-0.687648	-1.86181	-1.86181	1.28238	0.755705	0.594089	0.903067
DDX54	0.261907	0.593417	-1.86074	2.15767	1.06878	0.376013	0.831203
TRAPPC11	-0.593591	-0.578109	-1.8607	3.5161	1.71995	0.182473	0.699944
UBA6	-0.903096	-0.491252	-1.85852	4.09681	1.8837	0.152068	0.664007
SLC1A6	2.97848	1.17878	-1.85805	1.95456	3.94264	0.0181935	0.300255
SORL1	0.330222	-0.0447508	-1.85799	5.69461	4.42441	0.0103086	0.231259
KCTD8	-0.356275	-1.3128	-1.85729	4.29094	2.69461	0.0623518	0.504854
AMACR	0.02092	-0.610808	-1.85686	2.97807	1.54613	0.221488	0.722919
BEGAIN	0.77182	-1.18819	-1.85571	3.23302	2.71644	0.0608948	0.502655
BATF3	2.24148	1.18315	-1.85563	1.74312	3.83718	0.020189	0.313194
VAT1L	-0.275554	-0.938417	-1.8554	3.17526	1.62489	0.202869	0.714084
KCNJ3	1.50078	1.92038	-1.85369	1.62668	1.95873	0.142931	0.650336
RPE65	1.84449	-1.85361	-1.85361	1.59367	2.68027	0.0684267	0.523899
TAF8	-0.968287	-2.1954	-1.85355	3.91543	2.34881	0.0909281	0.571365
LOC429249	1.15832	-1.85325	-1.85325	1.4624	1.95617	0.146204	0.656125
LOC427369	1.18067	-1.85324	-1.85324	1.45695	1.69536	0.19334	0.704515
MAN2C1	0.192623	-1.12789	-1.85317	2.03847	1.1551	0.341948	0.807971
LOC112531633	0.296879	1.15856	-1.85314	1.42395	1.01155	0.484821	0.854328
LOC121110567	0.610446	-1.85304	-1.85304	1.39335	1.27054	0.361863	0.824832
LOC121111580	-0.201643	1.18779	-1.85304	1.39234	0.926888	0.471201	0.854328
LOC421515	0.68933	-1.85304	-1.85304	1.39124	1.3436	0.282591	0.759033
PRDM6	0.589703	-1.85302	-1.85302	1.38615	1.33377	0.285607	0.762223
CFD	0.162738	-0.849284	-1.853	5.11645	3.58619	0.0241885	0.341643
PRLHR	0.456564	-1.853	-1.853	1.37957	1.21074	0.464648	0.854328
LOC121113209	-0.445502	1.33739	-1.853	1.37842	1.06738	0.471201	0.854328
RARA	0.440022	-1.85297	-1.85297	1.37123	1.20631	0.361863	0.824832
LOC107051593	0.423278	-1.85296	-1.85296	1.36872	1.20701	0.361863	0.824832
LOC416695	0.245394	-1.85291	-1.85291	1.35326	0.972925	0.464648	0.854328
LOC112531988	0.399759	-1.85291	-1.85291	1.35325	1.06287	0.382406	0.832316
RELA	0.0727014	-1.85288	-1.85288	1.34352	0.929828	0.554001	0.882176
FRMD5	0.114477	-1.85287	-1.85287	1.3405	0.929653	0.464648	0.854328
LOC121111178	-0.159904	-1.8528	-1.8528	1.31805	0.862445	0.554001	0.882176
FAM221A	-2.39436	-4.07188	-1.85276	1.6691	2.73231	0.0617086	0.503948
C4orf47	-0.364049	-1.85272	-1.85272	1.29659	0.800655	0.554001	0.882176
ANKRD33B	-1.85259	-1.85259	-1.85259	1.25161	1.9173	0.196249	0.704515
GPR132	-1.85259	-1.85259	-1.85259	1.25161	1.9173	0.196249	0.704515
LOC112530792	-1.85259	-1.85259	-1.85259	1.25161	1.9173	0.196249	0.704515
LOC112532944	-1.85259	-1.85259	-1.85259	1.25161	1.9173	0.196249	0.704515
LOC121108537	-1.85259	-1.85259	-1.85259	1.25161	1.9173	0.196249	0.704515
LOC121110507	-1.85259	-1.85259	-1.85259	1.25161	1.9173	0.196249	0.704515
LOC770078	-1.85259	-1.85259	-1.85259	1.25161	1.9173	0.196249	0.704515
WBP1	-1.85259	-1.85259	-1.85259	1.25161	1.9173	0.196249	0.704515
LOC100858311	-1.11789	1.06791	-1.85259	1.32725	1.5469	0.337155	0.803522
LOC121110901	-0.779075	-1.85259	-1.85259	1.29726	0.794775	0.523108	0.862349
OLFM2	-0.80723	-1.85259	-1.85259	1.29321	0.815105	0.523108	0.862349
LOC112531797	-0.863794	-1.85259	-1.85259	1.28621	0.854677	0.523108	0.862349
CA14	-1.11789	-1.85259	-1.85259	1.26686	1.04127	0.523108	0.862349
LOC101751045	-1.11789	-1.85259	-1.85259	1.26686	1.04127	0.523108	0.862349
LOC107054726	-1.11789	-1.85259	-1.85259	1.26686	1.04127	0.523108	0.862349
LOC107055390	-1.11789	-1.85259	-1.85259	1.26686	1.04127	0.523108	0.862349
LOC121110481	-1.11789	-1.85259	-1.85259	1.26686	1.04127	0.523108	0.862349
LOC121113189	-1.11789	-1.85259	-1.85259	1.26686	1.04127	0.523108	0.862349
LOC420362	-1.11789	-1.85259	-1.85259	1.26686	1.04127	0.523108	0.862349
LOC112533410	-0.178226	-1.85259	-1.85259	1.32933	0.754372	0.594089	0.903067
LOC107052919	-0.252782	-1.85259	-1.85259	1.31985	0.70678	0.594089	0.903067
CECR6	-0.414342	-1.85259	-1.85259	1.30789	0.804178	0.594089	0.903067
[truncated: 17,563 more rows]

## Sheet: EdgeR 8L Comparison
Gene	logFC	logCPM	F	PValue	FDR
COL1A1	10.0137	10.0252	66.1993	9.14325e-09	0.000166937
SPP1	10.8682	9.45932	54.1574	6.15257e-08	0.000561668
COL1A2	7.67857	9.6278	48.3739	1.70783e-07	0.00103938
SMC2	6.44403	5.55851	43.9717	3.92621e-07	0.00179212
HBE1	6.18952	7.19484	42.7934	4.95053e-07	0.00180774
SATB2	9.12075	5.66257	44.1317	8.48067e-07	0.00258067
LOC107053852	9.2333	6.84597	37.8702	1.36511e-06	0.00356061
MYOCD	-6.99345	5.41751	35.467	2.30636e-06	0.00523852
IBSP	10.5109	7.02993	37.3995	2.95771e-06	0.00523852
MMP13	8.89068	6.5103	34.3149	2.98782e-06	0.00523852
BGLAP	7.01123	4.66168	34.074	3.15608e-06	0.00523852
PLEKHG5	-7.96745	4.69416	36.5889	3.47092e-06	0.00528101
COCH	7.84428	5.451	32.3434	4.70926e-06	0.00630733
PBK	4.81903	4.63024	32.23	4.83638e-06	0.00630733
TGFBI	6.69634	4.43078	31.3726	5.92621e-06	0.00705681
COL3A1	3.97053	9.22747	31.1946	6.18408e-06	0.00705681
IFITM5	8.35384	4.92908	30.9068	1.13998e-05	0.0122434
MUC13	-6.51989	5.26206	27.7194	1.46108e-05	0.0148202
COL10A1	6.14922	6.59735	27.1613	1.68641e-05	0.0154853
C1orf159	-5.55659	4.18219	27.1387	1.69627e-05	0.0154853
TNC	10.5608	7.08018	28.8431	1.81397e-05	0.0155417
CTSK	6.52297	5.52035	26.7417	1.88036e-05	0.0155417
DMP1	8.18787	4.77622	28.218	2.096e-05	0.0155417
MX1	-6.81611	5.2547	26.2074	2.16275e-05	0.0155417
COL22A1	7.76042	4.37543	27.9967	2.20703e-05	0.0155417
ACAN	8.65028	6.46897	26.1199	2.21319e-05	0.0155417
IGLL1	-6.12203	8.45139	25.5968	2.54238e-05	0.0167972
IL1RAPL2	-5.42066	4.26793	25.2235	2.80937e-05	0.0167972
LOC121108846	11.9608	8.47622	26.968	2.81415e-05	0.0167972
GJA1	4.72475	6.1522	25.1658	2.85332e-05	0.0167972
LOC121108809	11.8029	8.3199	26.8513	2.89374e-05	0.0167972
ACP5	5.76261	4.87465	24.9624	3.01404e-05	0.0167972
COL2A1	9.47642	6.00717	26.6513	3.03597e-05	0.0167972
SIRT4	-6.94956	3.86944	26.3333	3.27796e-05	0.0176027
LOC121108839	10.9069	7.43749	25.7148	3.81103e-05	0.01762
SLC37A2	8.83579	5.39402	25.5868	3.93279e-05	0.01762
PTPRC	6.31254	4.11421	23.9625	3.95902e-05	0.01762
FASTKD1	-4.76427	4.23465	23.9303	3.9943e-05	0.01762
THBS2	4.93378	5.31562	23.8759	4.05476e-05	0.01762
LOC121108848	10.6067	7.14388	24.8565	4.7133e-05	0.01762
LOC121108841	10.5865	7.12417	24.8343	4.73958e-05	0.01762
LOC121108838	10.5699	7.10802	24.8159	4.76134e-05	0.01762
LOC121108825	10.5601	7.09843	24.805	4.77435e-05	0.01762
LOC121108845	10.5502	7.08878	24.794	4.78751e-05	0.01762
LOC121108837	10.4632	7.00403	24.6963	4.90623e-05	0.01762
LOC121108844	10.46	7.00094	24.6927	4.91066e-05	0.01762
LOC121108833	10.4589	6.99991	24.6915	4.91214e-05	0.01762
LOC121108834	10.4589	6.99991	24.6915	4.91214e-05	0.01762
LOC121108835	10.4589	6.99991	24.6915	4.91214e-05	0.01762
LOC121108836	10.4589	6.99991	24.6915	4.91214e-05	0.01762
LOC121108822	10.4028	6.94532	24.6294	4.98924e-05	0.01762
LOC121108827	10.3796	6.92267	24.6063	5.01828e-05	0.01762
LOC121108824	10.0801	6.63206	24.2989	5.42272e-05	0.0185284
LOC121108819	10.041	6.59429	24.2574	5.47998e-05	0.0185284
AKR1D1	6.01626	3.81097	22.6758	5.67158e-05	0.0188276
LOC121108840	9.72802	6.29259	23.9123	5.98243e-05	0.0195049
PTH2R	6.81587	3.54553	23.7977	6.1603e-05	0.0197324
HAPLN1	5.39066	7.5501	22.0429	6.79348e-05	0.0210942
COL9A1	8.30318	4.87472	23.4039	6.81651e-05	0.0210942
SLC6A9	5.4708	3.4066	21.9713	6.93479e-05	0.0211026
LOC121108810	9.03938	5.63491	23.2589	7.07703e-05	0.0211276
UBE2U	4.8374	2.95941	21.8533	7.17446e-05	0.0211276
EBF3	7.41607	5.89574	21.7665	7.3566e-05	0.0213201
PANX3	5.95585	3.77287	20.8294	9.67129e-05	0.0275699
POSTN	5.51413	7.8062	20.7794	9.81513e-05	0.0275699
TMEM196	-6.76614	3.74158	21.864	0.000102178	0.0277498
PLP1	5.55797	4.23021	20.5976	0.000103579	0.0277498
ABI3	6.36215	4.15809	20.533	0.000105583	0.0277498
ZFP92	-5.08582	3.81698	20.5229	0.000105902	0.0277498
TMEM119	7.35133	4.00375	21.6537	0.000108109	0.0277498
LOC121108831	8.43323	5.06604	21.2269	0.00012133	0.0277498
HINTW	8.42455	5.05797	21.2163	0.000121681	0.0277498
LOC121108199	8.35769	4.9959	21.134	0.000124438	0.0277498
LOC121108196	8.35312	4.99166	21.1283	0.00012463	0.0277498
LOC121108197	8.35312	4.99166	21.1283	0.00012463	0.0277498
LOC121108198	8.35312	4.99166	21.1283	0.00012463	0.0277498
LOC121108200	8.35312	4.99166	21.1283	0.00012463	0.0277498
LOC121108201	8.35312	4.99166	21.1283	0.00012463	0.0277498
LOC121108202	8.35312	4.99166	21.1283	0.00012463	0.0277498
LOC121108203	8.35312	4.99166	21.1283	0.00012463	0.0277498
LOC121108204	8.35312	4.99166	21.1283	0.00012463	0.0277498
LOC121108205	8.35312	4.99166	21.1283	0.00012463	0.0277498
COL11A1	4.0225	8.76868	19.9096	0.000127228	0.0277682
SLC13A5	5.07927	5.61334	19.896	0.000127754	0.0277682
LOC112530494	8.08702	4.74612	20.7923	0.000136626	0.0290597
LOC121108189	8.07593	4.73594	20.778	0.000137164	0.0290597
PAPPA2	3.98623	3.69199	19.6295	0.000138471	0.0290597
ADGRB1	-4.00414	4.63705	19.5695	0.000141015	0.0292429
LOC107053737	-5.34316	4.98277	19.534	0.000142547	0.0292429
PHEX	5.75263	6.51419	19.4605	0.00014577	0.0295719
PRRX1	4.48513	4.99535	19.424	0.000147398	0.0295736
TMCC3	-6.43924	3.49843	20.066	0.000167094	0.033161
TOP2A	3.70672	4.01989	18.942	0.000170861	0.0335439
COLEC12	4.61747	4.40803	18.7161	0.000183219	0.0355874
PLAC9	3.86947	5.51461	18.5625	0.000192167	0.0365514
COL6A1	3.99519	6.0056	18.5569	0.000192504	0.0365514
SPINT1	-3.56261	4.72615	18.5015	0.000195853	0.0365514
CENPE	4.27239	4.27239	18.4959	0.00019619	0.0365514
CDCA7	5.60109	2.72327	19.4318	0.000199801	0.036726
LOC107055278	2.68269	13.2888	18.4159	0.00020115	0.036726
IL17RD	-6.41127	3.47791	19.341	0.000205031	0.037064
COL6A2	3.89205	4.37689	18.2698	0.00021055	0.0376885
TRPM1	-5.96555	4.61633	18.2195	0.000213897	0.0379158
OCM1	4.71976	4.79198	18.0874	0.000222959	0.0391422
MRC2	4.22789	3.84481	17.9395	0.000233602	0.0404712
KCNH1	-7.29483	4.1553	18.8655	0.000234963	0.0404712
C1QTNF6	5.5931	3.97132	17.8812	0.000237948	0.0406024
GPIHBP1	6.30889	3.1567	18.7061	0.000246033	0.0415933
LOC107054254	6.15987	3.10566	18.6675	0.000248797	0.0416747
LOC107050163	-4.02357	5.33336	17.4988	0.000268686	0.0440277
LOC101750687	5.07444	3.07661	17.4454	0.000273305	0.0440277
LGALS1A	4.733	4.16834	17.4259	0.000275015	0.0440277
COL4A4	-4.54677	3.40706	17.4178	0.000275735	0.0440277
CENPP	4.30373	3.43387	17.4077	0.000276624	0.0440277
ITGB3	5.10314	3.52588	17.3999	0.000277313	0.0440277
DLGAP5	5.06795	2.37379	18.2549	0.00028058	0.0441623
ZNF185	-5.81822	4.40611	17.2393	0.000291968	0.045562
LOC121109807	-4.38634	4.0325	17.1974	0.000295934	0.0457895
PIK3C2G	-4.61808	3.6615	17.1289	0.000302533	0.0464172
RRM2	3.89947	2.99787	17.0833	0.00030701	0.0467115
PPP1R1C	-3.47408	4.42108	17.0365	0.000311678	0.047028
SLC38A4	5.54447	3.31376	17.0112	0.000314241	0.047028
PLA2G10	4.1047	5.7017	16.9377	0.000321798	0.0472578
LOC101748113	-6.36028	3.43973	17.7804	0.000322711	0.0472578
BGN	5.1572	3.60287	16.8991	0.00032585	0.0472578
FN1	3.96173	6.76829	16.8777	0.000328115	0.0472578
COL5A1	3.34868	7.9422	16.872	0.000328719	0.0472578
CKS2	3.14954	4.16286	16.8326	0.000332953	0.0474927
LOXL3	5.35492	2.55734	17.6248	0.000337995	0.0475527
RBFOX1	-4.00976	6.792	16.781	0.000338583	0.0475527
COL5A2	3.63368	5.14081	16.5714	0.000362521	0.050526
ZGRF1	5.95114	2.90589	17.3614	0.00036569	0.0505815
KIF27	-3.61925	4.47245	16.5141	0.000369376	0.0507073
IL18BP	6.20342	3.0678	17.1274	0.000392375	0.0530666
MMP9	6.20342	3.0678	17.1274	0.000392375	0.0530666
RASL10A	3.79634	4.53229	16.2602	0.000401492	0.0539003
ECM2	4.24124	3.8154	16.1224	0.000420174	0.0559966
LUM	3.34921	6.86718	16.0516	0.000430125	0.056521
CLEC3B	3.98909	4.17765	16.0504	0.0004303	0.056521
LOC101752077	5.12535	3.0836	16.0129	0.000435683	0.0568192
CGTL	5.43444	3.53687	15.9431	0.000445887	0.0575483
FBLN2	4.6058	4.55265	15.9317	0.000447577	0.0575483
INCENP	3.94755	3.34741	15.9069	0.000451278	0.0576184
TMEM184A	-3.56002	4.5313	15.7814	0.000470548	0.0586736
ZNF488	6.0095	2.9345	16.519	0.000472239	0.0586736
TPX2	3.84671	5.33013	15.7672	0.000472778	0.0586736
BMP6	4.83814	2.86844	15.7551	0.00047469	0.0586736
FAM132A	5.98541	2.92026	16.4958	0.00047561	0.0586736
COL16A1	4.8916	3.41613	15.7064	0.000482475	0.059121
TCFL5	5.75677	4.20347	15.6274	0.000495396	0.0598349
BAMBI	3.641	4.22197	15.6219	0.000496311	0.0598349
COL8A1	4.22681	4.20745	15.611	0.000498132	0.0598349
FABP9	5.35312	2.50066	16.267	0.000510367	0.0607234
GH	2.56098	13.1863	15.4965	0.000517629	0.0607234
FAM169B	-4.56859	4.12087	15.4943	0.000518028	0.0607234
HBAD	2.48299	10.0937	15.4896	0.000518833	0.0607234
LEF1	4.89151	4.16519	15.4533	0.000525201	0.0610773
MGP	3.36677	6.22706	15.3585	0.000542255	0.0626613
CYP46A1	-6.02703	3.20784	16.0152	0.000551852	0.0633693
CKAP2	4.05101	2.76859	15.2407	0.000564277	0.0640417
MFSD2A	4.88019	2.27757	15.9413	0.000564723	0.0640417
ANO3	-4.6051	3.45748	15.1305	0.000585728	0.0660138
CKS1B	3.25355	3.84415	14.9722	0.000618136	0.0686756
LOC107051845	5.00229	3.0565	14.9643	0.000619797	0.0686756
LOC418303	4.55385	3.16685	14.9486	0.000623136	0.0686756
FST	5.76136	2.77686	15.6102	0.000626506	0.0686756
PRDM1	4.54403	3.77101	14.9251	0.000628153	0.0686756
HOMER3	3.53218	4.14941	14.8377	0.000647174	0.06992
PRRX2	5.17883	2.44588	15.5073	0.000647195	0.06992
COL26A1	4.78334	3.34124	14.8164	0.000651913	0.0700155
CWH43	-5.97766	3.17362	15.4147	0.000666426	0.0711556
SGMS2	2.98076	7.40077	14.7332	0.000670767	0.0712027
RPGRIP1L	-3.52216	4.70445	14.6294	0.000695115	0.0724908
GJC3	4.99732	3.08178	14.6126	0.000699143	0.0724908
C1QC	4.16364	3.67041	14.6114	0.000699445	0.0724908
RBFOX3	-5.50665	4.14666	14.5888	0.000704907	0.0724908
SPC25	3.21328	3.74944	14.5837	0.000706138	0.0724908
COL9A3	5.21144	3.20223	14.5813	0.000706724	0.0724908
LOC107052204	-3.50678	6.60673	14.5131	0.000723543	0.0738014
SCARA5	5.39589	3.32323	14.4887	0.000729664	0.0738341
PLTP	5.55885	3.34742	14.4796	0.000731952	0.0738341
TAGLN	4.90803	2.92205	14.4257	0.000745717	0.0748094
FAM46C	-3.20928	4.36655	14.3903	0.000754902	0.0750838
MMP10	5.68004	2.71495	15.0074	0.000758835	0.0750838
UPF3A	4.66141	2.81897	14.3679	0.00076079	0.0750838
LECT1	5.70878	2.73029	14.9427	0.00077476	0.0760515
VCAN	3.84618	3.41049	14.2747	0.000785786	0.0767213
FNDC1	4.57581	3.20975	14.2404	0.000795202	0.0769843
PLA2G10L	6.18004	3.07866	14.8496	0.000798293	0.0769843
COL27A1	4.5931	4.12741	14.2191	0.000801129	0.0769843
ARPC1B	3.79158	3.24033	14.1407	0.000823311	0.078648
USP35	-4.33252	3.26774	14.1211	0.000828951	0.078648
FAM149A	-4.00688	3.67857	14.104	0.000833912	0.078648
MT4	3.10182	4.75632	14.098	0.000835673	0.078648
FAP	4.25371	5.15002	14.0738	0.000842744	0.0789067
LOC121108855	5.47512	2.59116	14.6595	0.000848861	0.0789192
SELP	4.66342	2.21977	14.6363	0.000855276	0.0789192
DOCK3	-3.41948	6.91765	14.0297	0.000855844	0.0789192
LOX	4.64201	3.23136	14.0048	0.000863341	0.0792104
SH2D4B	4.57187	2.17587	14.5868	0.000869116	0.0793416
ATP6V0D2	5.49852	2.61196	14.5252	0.000886693	0.0801249
LOC101749927	-5.9063	3.11215	14.5241	0.000887024	0.0801249
GRID1	-3.51007	4.87691	13.9152	0.000890862	0.0801249
ZIC3	6.0604	2.99319	14.4719	0.000902234	0.08075
PLEKHA6	-3.49105	5.68318	13.8441	0.000913386	0.0813493
CDK1	3.33504	3.81825	13.8141	0.000923068	0.0818125
TMPRSS7	5.43228	2.63795	14.3677	0.000933441	0.0823322
JAKMIP3	-3.53851	5.77027	13.7424	0.000946677	0.0826557
TMEM88B	-3.36354	3.67923	13.7361	0.000948812	0.0826557
ACADS	-5.72969	3.01285	14.3099	0.000951243	0.0826557
MAFB	3.63358	4.40028	13.717	0.000955217	0.0826557
SLC13A3	4.24716	5.99751	13.679	0.000968108	0.083025
STAMBPL1	-3.96535	3.97081	13.6776	0.000968579	0.083025
FAM43A	4.452	2.62734	13.6384	0.000982116	0.0834313
EPHA3	2.65259	6.3837	13.6374	0.000982458	0.0834313
SLC26A1	3.494	7.22253	13.6202	0.000988439	0.0835505
TMEM173	-5.885	3.11288	14.1302	0.00100906	0.0849009
WISP1	4.27967	3.88395	13.5474	0.00101426	0.0849468
APCDD1L	4.50521	3.28856	13.5025	0.00103055	0.0857539
ZBTB32	3.76613	3.65797	13.4641	0.00104469	0.0857539
CDC45	4.16731	2.54405	13.4621	0.00104544	0.0857539
ERG	3.5726	4.14063	13.4589	0.00104664	0.0857539
EOGT	-3.21799	4.0302	13.4569	0.00104738	0.0857539
PRSS23	3.90571	3.32784	13.43	0.00105745	0.0861919
MMP2	3.20974	5.04794	13.4131	0.0010638	0.086324
COL12A1	5.09146	6.85408	13.3339	0.00109427	0.0884034
LAPTM5	4.05811	2.50475	13.2843	0.00111382	0.0891385
TTR	5.19594	4.79695	13.2618	0.00112282	0.0891385
ACTA2	3.46638	3.63126	13.2612	0.00112306	0.0891385
CDCA3	4.77969	2.24662	13.7976	0.00112642	0.0891385
MBP	2.66396	7.81031	13.2494	0.00112778	0.0891385
SERPINH1	2.98487	7.42209	13.1572	0.00116564	0.0917335
OSTN	4.14174	3.6127	13.1063	0.00118712	0.0930233
OSGIN1	-6.02056	3.19768	13.6175	0.00119616	0.0930283
GATB	-4.40931	3.46665	13.0796	0.00119855	0.0930283
RASL10B	-5.59045	2.91942	13.6018	0.00120247	0.0930283
ST6GAL2	-4.4892	3.50425	13.0369	0.00121712	0.0935356
ID1	3.16108	3.59894	13.0261	0.00122185	0.0935356
DLX5	5.25402	2.47499	13.5478	0.0012244	0.0935356
MOG	4.68833	2.22387	13.4847	0.0012506	0.0946566
GPR65	-6.14226	3.28479	13.4771	0.00125381	0.0946566
COMP	4.34852	4.01566	12.9526	0.00125462	0.0946566
SRPX	2.92499	6.61718	12.896	0.00128055	0.09593
LOC101748858	5.14352	2.47431	13.4109	0.00128201	0.09593
FOSL2	3.89595	3.25011	12.8465	0.00130366	0.0966932
ACOT7	-3.59613	3.58501	12.8415	0.001306	0.0966932
POU3F3	4.48525	3.04403	12.8371	0.0013081	0.0966932
SPACA1	-5.24405	2.71787	13.2997	0.00133098	0.0979877
PPP2R2C	-2.82328	5.71456	12.7695	0.00134052	0.0982941
LOC420107	5.42767	2.55592	13.2008	0.00137629	0.100423
MATN1	5.59089	2.64822	13.1916	0.00138055	0.100423
SH3GLB2	-2.75637	5.86753	12.6466	0.00140172	0.101484
LOC121109760	4.54456	2.68956	12.6377	0.00140626	0.101484
NUDT4	-5.70202	2.97748	13.037	0.00145502	0.104589
LOC431003	4.05665	3.20628	12.5334	0.00146077	0.104591
CHMP4C	-5.1551	2.6693	12.998	0.00147448	0.105161
KIAA1522	4.54404	2.17271	12.9708	0.00148824	0.105346
LOC430910	4.43189	3.07404	12.4817	0.00148862	0.105346
TMEM104	-5.36478	2.79285	12.9341	0.00150699	0.106234
LOC107054877	4.44311	2.12739	12.8875	0.00153122	0.107527
ELAVL2	-4.79825	3.60234	12.3601	0.00155643	0.108879
CGREF1	3.40727	2.89451	12.3348	0.00157098	0.109433
SRRL	-4.43334	3.33566	12.3255	0.00157635	0.109433
TK1	3.8767	2.37167	12.299	0.00159179	0.110087
DENND6B	-3.58918	3.93458	12.286	0.00159941	0.110196
HEPH	-5.43788	2.83665	12.7283	0.00161713	0.110736
ASIC2	-3.07519	4.333	12.2523	0.00161937	0.110736
SLC45A3	-5.48878	2.86483	12.7083	0.0016283	0.110737
LOC423119	4.05789	2.8596	12.232	0.00163152	0.110737
SPAG5	4.16718	2.01899	12.6817	0.00164331	0.110868
SPAM1	3.95526	2.38179	12.2087	0.00164559	0.110868
FAM46A	2.38159	6.40502	12.1549	0.00167861	0.112677
EGFLAM	-3.04838	4.10521	12.0942	0.00171666	0.114808
NOS1	-4.0735	3.23872	12.0556	0.00174136	0.116036
CDC7	4.2531	2.92233	12.0415	0.00175052	0.116222
LTBP2	3.57062	4.06576	12.0263	0.0017604	0.116455
RNLS	-5.47401	2.85535	12.4482	0.00178146	0.117422
LOC100857637	4.59607	2.17915	12.4193	0.00179945	0.118181
MYL3	4.22978	2.50748	11.9472	0.00181287	0.118636
CREB5	4.37665	2.0882	12.3761	0.0018267	0.119114
CCNB3	4.06168	2.49525	11.9097	0.0018383	0.119407
LOC101750102	-5.39969	2.81209	12.3486	0.00184427	0.119407
VASH2	4.59604	2.16559	12.3281	0.0018575	0.119838
KCNK10	-3.04185	4.03855	11.8591	0.00187329	0.120112
ANKFN1	-6.29848	3.39439	12.3013	0.00187491	0.120112
C14ORF39	4.71076	2.25102	12.2269	0.00192426	0.122843
RNPEP	-3.86535	2.95103	11.7679	0.00193812	0.123297
LOC771972	-3.67107	3.63396	11.7544	0.00194794	0.123467
SIM1	4.70692	2.76568	11.7455	0.00195443	0.123467
ANLN	3.30561	2.98169	11.7364	0.00196108	0.123467
TMEM8A	-5.28134	2.74269	12.1489	0.00197755	0.124076
SDC2	3.01945	5.50425	11.7009	0.00198727	0.124259
TMEM200C	-3.30156	3.48644	11.6844	0.00199959	0.124516
CTC1	-5.36917	2.79426	12.1095	0.00200502	0.124516
LOC107053129	5.11357	3.09904	11.6588	0.00201892	0.124954
ADAM33	4.01747	3.2629	11.6066	0.00205886	0.125854
ELF5	4.61016	2.1663	12.0341	0.00205887	0.125854
NUSAP1	3.36502	2.69656	11.6022	0.00206225	0.125854
SFMBT1	-3.77299	3.75563	11.6019	0.00206245	0.125854
TNMD	4.14183	2.48995	11.5889	0.0020726	0.125854
ZDHHC18	-3.22233	3.42759	11.5704	0.00208703	0.125854
SERTM1	-5.2505	2.72165	11.9883	0.00209231	0.125854
LOXL4	4.80775	2.25632	11.9837	0.0020957	0.125854
CARD19	-2.88332	5.53311	11.5457	0.00210649	0.125854
CSTA	3.8169	3.84999	11.5452	0.00210687	0.125854
KRT7	2.94854	3.46795	11.5422	0.00210929	0.125854
COL4A1	2.60408	6.10724	11.4568	0.00217828	0.129548
ERICH3	-5.81954	3.07239	11.7439	0.00228133	0.135235
SLA	4.48794	2.62975	11.3148	0.00229841	0.135807
STK17B	2.80278	6.67142	11.2462	0.00235904	0.13894
FASTKD3	-5.14005	2.6638	11.6117	0.00239123	0.140296
CNTFR	-3.63229	3.47826	11.2037	0.00239744	0.140296
NHSL2	4.13549	2.49656	11.1873	0.00241243	0.140723
PLPP4	-5.06873	2.62066	11.5599	0.00243595	0.141642
PALM	-2.9013	4.289	11.1432	0.00245323	0.141813
STK31	4.22242	2.61302	11.1406	0.00245569	0.141813
GABRD	4.2302	2.0346	11.5299	0.00246219	0.141813
LOC121108832	4.46357	2.14125	11.5004	0.00248835	0.142869
LOC107051710	-5.16011	5.04569	11.0566	0.0025357	0.145131
CCN3	3.25927	2.86163	11.0139	0.00257738	0.145745
MLIP	4.74278	2.23127	11.4019	0.00257789	0.145745
ZIC2	3.74667	2.29465	11.005	0.00258625	0.145745
CKAP4	2.55617	4.59731	10.9981	0.00259305	0.145745
TSPO2	4.37115	2.80969	10.9959	0.00259528	0.145745
C4H4orf54	-4.99981	2.58915	11.382	0.0025964	0.145745
MAP3K9	-2.94093	4.33384	10.9757	0.00261537	0.145745
PSTPIP2	5.35461	2.5095	11.3524	0.00262421	0.145745
UNC13D	5.35461	2.5095	11.3524	0.00262421	0.145745
LOC121107463	-5.56837	2.91534	11.3502	0.00262625	0.145745
TBX20	-3.15051	3.42224	10.9377	0.00265373	0.146824
ZHX2	-3.94307	3.1566	10.9093	0.00268281	0.147984
TFPI	-4.88196	4.222	10.8936	0.00269902	0.14811
IFI27L2	-4.21937	5.28026	10.8914	0.00270131	0.14811
KIAA1841	-3.40212	5.95245	10.8731	0.00272038	0.148709
TMSB15B	2.52975	6.29847	10.8367	0.00275877	0.150357
LOC107053369	4.03151	1.97093	11.1662	0.00280676	0.152512
POMT2	-3.07566	4.0548	10.7779	0.00282194	0.152512
SENP2	-3.33935	3.08842	10.7766	0.00282337	0.152512
EBF2	4.30462	2.5676	10.7585	0.00284307	0.152599
S100A12	4.36481	2.07383	11.1236	0.00285038	0.152599
COL6A3	3.34278	6.07973	10.7503	0.0028521	0.152599
GALT	-3.74796	2.89081	10.7446	0.0028584	0.152599
TWIST1	4.20858	2.53292	10.7278	0.00287704	0.153146
EPB41L5	-2.47073	5.48047	10.6703	0.00294169	0.155916
NUF2	2.5479	3.79598	10.6663	0.00294617	0.155916
SGCD	2.47293	5.72811	10.6431	0.00297284	0.156873
SLC8A1	-3.04674	6.57547	10.6195	0.0030001	0.157856
MIS18A	-3.7569	2.89667	10.6064	0.00301536	0.15799
CHST9	-2.7726	5.54018	10.5913	0.00303307	0.15799
EXOC1	-2.48996	5.77104	10.5884	0.00303643	0.15799
RUNX2	2.83051	6.24204	10.5875	0.00303755	0.15799
RUFY4	4.19381	2.53268	10.5804	0.00304592	0.15799
ADAM8	5.19908	2.42724	10.9145	0.00307597	0.159097
CEBPD	3.61063	2.28299	10.5291	0.00310717	0.160156
ORC5	2.86576	4.61073	10.5229	0.00311471	0.160156
ENDOD1	4.29037	2.04587	10.8732	0.00312277	0.160156
NGB	-2.59051	4.68595	10.5006	0.00314186	0.16035
THAP4	-3.45146	3.16451	10.4987	0.00314411	0.16035
PITX3	-2.83597	4.24608	10.4896	0.00315523	0.160468
RNF180	-2.58619	4.85635	10.4797	0.00316748	0.160491
SLC4A11	-5.64955	2.96317	10.8227	0.00318106	0.160491
AAED1	-2.3118	5.84464	10.4677	0.0031823	0.160491
LOC121110790	3.64274	2.24487	10.4608	0.00319084	0.160491
ABCA4	3.87289	1.92219	10.7798	0.00323159	0.162094
CPLX1	-3.21338	3.66117	10.3604	0.00331831	0.165698
CRB1	-2.8701	4.0422	10.3561	0.00332386	0.165698
SLC46A3	-4.88628	2.52584	10.6925	0.00333701	0.165698
NPR2	3.87396	1.92541	10.689	0.0033413	0.165698
TMEM38B	-3.99878	3.26235	10.3291	0.00335912	0.165698
CNN2	3.16257	3.43284	10.3271	0.00336185	0.165698
LOC107052328	-3.75208	2.89338	10.3232	0.00336695	0.165698
CDKN3	4.16092	2.02061	10.6596	0.00337773	0.165781
CDK12	-2.92517	3.7777	10.2654	0.00344407	0.168096
AvBD7	3.95011	1.94702	10.6059	0.00344538	0.168096
LOC101749104	-2.9897	3.70691	10.2591	0.00345251	0.168096
PHOSPHO1	3.57184	5.04774	10.2429	0.00347456	0.168191
KDELC2	4.44109	2.1058	10.5821	0.00347586	0.168191
MRM2	-4.2338	3.17249	10.2261	0.00349755	0.168191
LOC101750051	-5.23644	2.71634	10.5516	0.00351531	0.168191
LOC107053772	-3.78141	3.12241	10.2129	0.0035157	0.168191
MDH1B	-3.42514	3.33678	10.2122	0.00351668	0.168191
LPAR3	3.31145	4.11106	10.2105	0.00351895	0.168191
VTN	-2.69531	4.25086	10.2016	0.00353128	0.16834
CACNA1H	-4.92117	2.54784	10.5194	0.00355748	0.1691
LOC121108875	-6.69716	3.68756	10.5131	0.00356575	0.1691
CD101	3.65876	3.59589	10.1406	0.00361701	0.170952
ERCC6L	3.74308	1.88841	10.4698	0.00362352	0.170952
GRM5	5.20981	2.41377	10.4457	0.00365618	0.171822
PIEZO1	5.02394	2.34144	10.4394	0.00366476	0.171822
ADAMTS17	3.06461	5.44882	10.1036	0.0036702	0.171822
COL4A3	-3.36132	4.32752	10.0884	0.0036922	0.17241
ZNF469	3.37971	3.33062	10.0536	0.0037433	0.174089
SNAI2	3.44933	3.83488	10.0509	0.00374723	0.174089
CENPQ	4.67357	2.20586	10.352	0.00378587	0.175437
REC8	4.04199	1.97763	10.3292	0.00381819	0.175753
LOC107050614	4.04186	1.97759	10.3289	0.0038187	0.175753
ITGB2	4.11757	1.99864	10.3269	0.00382156	0.175753
NMNAT2	-2.44755	4.23026	9.97488	0.00386158	0.177147
RAB34	3.07785	4.50671	9.94526	0.00390713	0.178577
KAZALD1	3.68698	2.56709	9.94193	0.0039123	0.178577
BMP5	4.33492	2.07112	10.238	0.00395065	0.179878
ALB	-7.89042	4.51925	10.2019	0.00400448	0.181875
RRAS	3.24292	3.91618	9.86348	0.00403599	0.182851
CHL1	-2.18138	7.56509	9.83972	0.00407429	0.183496
P3H2	-4.96505	2.57006	10.1543	0.00407658	0.183496
LOC107055141	-3.42001	3.14351	9.83448	0.00408279	0.183496
FBXO42	-5.0521	2.61858	10.1453	0.00409043	0.183496
CUX2	-2.64477	4.66283	9.81398	0.00411621	0.1842
FKBP15	-2.78602	5.50698	9.76775	0.00419272	0.187089
FANCI	2.82968	2.89215	9.76264	0.00420125	0.187089
LOC424491	3.68881	3.10784	9.7432	0.00423396	0.188087
LOC107052803	-5.19761	2.698	10.039	0.00425748	0.188672
SPATA7	-3.18841	3.67786	9.72065	0.00427223	0.188868
SPO11	-4.8991	2.53753	10.0119	0.00430121	0.189195
ORC3	-2.57906	4.61727	9.70245	0.00430339	0.189195
BIRC5	2.96889	3.39491	9.69819	0.00431073	0.189195
VPS11	-2.52687	4.65635	9.68867	0.00432715	0.189461
CHRM4	3.9093	1.93298	9.94584	0.00440999	0.191433
FAM64A	3.85362	2.41556	9.63657	0.00441829	0.191433
QPCT	-2.1481	5.20887	9.6355	0.00442017	0.191433
XRRA1	-4.27064	3.33907	9.63548	0.00442021	0.191433
FSHB	-4.07726	3.22063	9.62795	0.00443357	0.191433
CRISPLD2	2.69399	5.03042	9.62157	0.00444492	0.191433
CHAD	3.61356	3.41196	9.62119	0.00444559	0.191433
C1H3ORF52	4.82541	2.25188	9.89827	0.00449019	0.192898
SLC47A2	3.82016	1.91302	9.87507	0.00452987	0.194147
LNX1	-2.89656	5.80663	9.55815	0.00455942	0.194955
TBX1	4.49142	2.13157	9.83104	0.00460625	0.19584
PAK1	-2.5338	7.68818	9.52981	0.0046116	0.19584
LOC121113202	-2.89623	3.6536	9.52767	0.00461557	0.19584
UNC5D	-2.93798	4.33564	9.52366	0.00462302	0.19584
CCDC80	2.85449	4.60627	9.50663	0.00465478	0.196729
MYLK3	-2.88466	4.36921	9.49969	0.0046678	0.196739
SCUBE1	2.44337	5.03687	9.49503	0.00467656	0.196739
GREM1	3.91211	2.37521	9.46284	0.00473755	0.198846
VDR	3.50603	2.20051	9.43259	0.00479567	0.200824
PARP8	-2.7311	4.24006	9.42609	0.00480825	0.20089
GDF11	4.15007	2.00756	9.70988	0.00482384	0.201081
ANKDD1A	-2.95605	3.64838	9.39243	0.004874	0.202294
CLSPN	3.11827	4.53176	9.38801	0.00488272	0.202294
LOC427665	4.20827	2.02516	9.67628	0.00488616	0.202294
WBSCR27	3.44992	2.1562	9.37513	0.00490817	0.202605
ADAMTS7	3.51084	3.09314	9.37057	0.00491724	0.202605
UNC119	-4.90483	2.53779	9.65454	0.00492696	0.202605
ENTPD1	4.3088	2.53368	9.35608	0.00494611	0.20281
TBXA2R	3.85361	1.91878	9.63144	0.00497072	0.20281
GNA14	-4.75138	2.46281	9.63144	0.00497072	0.20281
TOM1L1	-2.64171	4.86095	9.341	0.00497638	0.20281
PODN	3.42472	3.40242	9.32442	0.00500988	0.20372
LIPC	4.05206	4.24072	9.30461	0.00505022	0.204719
KIFC2	3.5845	3.80565	9.30136	0.00505687	0.204719
LOC101751220	4.2617	2.89506	9.28771	0.00508492	0.205399
LRRC17	3.17127	5.00043	9.27571	0.00510971	0.205945
AQP4	3.47087	3.29454	9.24796	0.00516756	0.207687
TDO2	3.50689	2.90745	9.24409	0.00517567	0.207687
CHRNA10	3.75969	1.88668	9.49573	0.00523655	0.208957
UBL5	3.75969	1.88668	9.49573	0.00523655	0.208957
REM1	4.09201	1.99004	9.4932	0.00524167	0.208957
NEK2	3.77391	1.89719	9.48567	0.00525688	0.209107
TCP11L1	-2.43017	4.08556	9.19192	0.00528653	0.209292
COL9A2	3.20206	2.94518	9.18865	0.00529356	0.209292
TBXAS1	-2.64694	3.92254	9.18756	0.00529591	0.209292
LOC107050235	3.52152	1.82555	9.45102	0.00532753	0.210087
RASSF6	-4.9161	2.54383	9.44082	0.00534853	0.21046
FBXO39	-2.60172	4.46436	9.14345	0.00539185	0.211019
NAV1	-3.09063	3.9502	9.14175	0.0053956	0.211019
ARSH	3.73434	5.14637	9.14075	0.0053978	0.211019
NTNG1	-3.08508	4.63576	9.13567	0.00540896	0.211019
LOC107049117	-5.97107	3.17454	9.40158	0.00543017	0.211243
LOC121106795	3.63382	2.66617	9.12195	0.0054393	0.211243
C8orf48	-4.43412	2.31413	9.39241	0.00544942	0.211243
SLC4A1	2.35293	6.06225	9.10276	0.00548203	0.211525
CENPH	2.84681	2.86048	9.10054	0.005487	0.211525
SLC12A8	-2.52246	4.17502	9.09518	0.00549902	0.211525
STRIP2	3.89248	1.93161	9.36709	0.00550303	0.211525
SEZ6	-2.81138	3.60618	9.07318	0.00554861	0.212521
LOC426615	3.41384	3.43842	9.07159	0.00555222	0.212521
ZBTB40	3.45974	2.1789	9.0548	0.00559044	0.213536
LOC121108811	3.4825	2.187	9.04124	0.0056215	0.214274
TAC1	3.57997	1.84274	9.30625	0.00563424	0.214312
LOC107053557	2.72816	3.29282	9.0292	0.00564924	0.214436
HOPX	4.34845	2.0649	9.28803	0.00567418	0.214936
TNN	4.59666	2.15834	9.27193	0.00570975	0.215836
SCARA3	4.42503	2.08972	9.24557	0.00576851	0.216072
LOC101748992	4.75992	2.21292	9.24487	0.00577009	0.216072
SPARC	2.28458	5.32789	8.97216	0.00578272	0.216072
PLCH1	-4.39799	3.31445	8.97022	0.00578731	0.216072
EXFABP	3.06658	3.09885	8.96598	0.00579738	0.216072
ENKD1	-4.95767	2.56856	9.22617	0.00581216	0.216072
STAT5A	-5.17623	2.68366	9.21828	0.00583003	0.216072
COL13A1	3.90002	5.85135	8.95169	0.00583146	0.216072
ADGRG4	3.60841	1.85125	9.20622	0.00585746	0.216072
CENPA	3.60841	1.85125	9.20622	0.00585746	0.216072
OLFML3	2.66955	3.4905	8.93796	0.00586439	0.216072
SBK1	3.62581	2.28165	8.93693	0.00586686	0.216072
RAB3B	-2.67064	6.58217	8.93221	0.00587824	0.216072
SLC7A7	-4.68784	2.43131	9.19399	0.0058854	0.216072
PAQR8	-3.80387	2.92721	8.92588	0.00589352	0.216072
PDGFD	2.94959	6.03378	8.9103	0.00593136	0.216936
FHIP1B	2.69496	3.52301	8.90389	0.00594698	0.216936
TMPRSS6	-5.10495	2.64393	9.1648	0.00595273	0.216936
RTEL1	-3.38335	3.43488	8.88997	0.00598111	0.217536
TNNI3K	-5.00887	2.592	9.14058	0.00600922	0.218124
LOC107053542	-2.41066	4.85545	8.87084	0.00602834	0.218384
PI16	-3.59708	3.38537	8.8659	0.00604061	0.218395
GZF1	-2.60744	4.58097	8.85592	0.00606546	0.21886
TNFAIP2	3.18127	2.78215	8.83811	0.00611009	0.219749
HBA1	1.72134	10.4759	8.83649	0.00611418	0.219749
TNIP3	4.05959	2.63008	8.82984	0.00613094	0.219919
KEL	3.81154	2.33451	8.81525	0.00616791	0.220811
FOCAD	-2.57926	4.99327	8.79528	0.00621889	0.2222
PNPLA6	-4.64078	2.40831	9.03742	0.00625653	0.223109
LOC112531752	-4.50739	2.34629	9.0245	0.00628828	0.223804
LOC415787	-2.93689	4.60867	8.76064	0.00630843	0.224084
CSMD2	-5.1803	2.68524	9.00573	0.00633473	0.224582
C3orf30	3.58789	1.83855	8.95805	0.00645443	0.225351
KERA	3.58789	1.83855	8.95805	0.00645443	0.225351
LOC107053375	3.58789	1.83855	8.95805	0.00645443	0.225351
LOC121108364	3.58789	1.83855	8.95805	0.00645443	0.225351
MYOZ2	3.58789	1.83855	8.95805	0.00645443	0.225351
RASA4B	3.58789	1.83855	8.95805	0.00645443	0.225351
TRIM54	3.58789	1.83855	8.95805	0.00645443	0.225351
SPON1	3.1006	3.39397	8.70502	0.00645516	0.225351
LOC107050199	3.51389	2.20632	8.65548	0.00658897	0.229583
SKA3	3.66967	1.86976	8.89556	0.00661509	0.230054
PCDH20	3.96821	1.95292	8.84669	0.00674379	0.234084
CCDC27	-5.17416	2.6809	8.83726	0.00676895	0.23423
PLCD1	2.43878	4.83606	8.58887	0.00677366	0.23423
SGK1	2.36089	5.07415	8.58129	0.00679505	0.23435
SMPD3	2.76529	6.91865	8.57609	0.00680974	0.23435
NTS	-4.44205	2.31754	8.81986	0.00681562	0.23435
MGAT5B	-3.5546	4.07106	8.55243	0.00687708	0.236018
RANBP3L	4.08686	2.63487	8.53639	0.00692317	0.237154
RELT	2.70714	3.10305	8.52725	0.00694956	0.237613
DDIT4	2.39179	3.42222	8.50096	0.00702612	0.239781
SULT1E1	3.56591	2.26061	8.48914	0.00706081	0.239816
TCF20	-2.15547	6.12989	8.48836	0.00706312	0.239816
GRIK1	-4.80337	2.48862	8.72714	0.00707042	0.239816
C2orf40	2.45031	5.39453	8.48274	0.00707969	0.239816
LOC107049146	3.32463	2.40841	8.47166	0.0071125	0.23988
SYTL2	2.60267	7.00725	8.47088	0.00711481	0.23988
MCCC2L	-3.58141	2.7917	8.46881	0.00712098	0.23988
KCNC4	-4.85573	2.51574	8.69912	0.00714947	0.240396
GPR146	-3.7019	3.12125	8.4507	0.00717501	0.240811
AvBD6	3.44203	1.81205	8.67624	0.00721474	0.241651
KHDRBS3	-2.60859	3.94191	8.43358	0.00722651	0.241651
LRRC15	3.68214	2.29563	8.41828	0.0072729	0.242758
MKX	3.86034	1.92275	8.64929	0.00729243	0.242966
SLITRK6	-4.74837	2.45799	8.6317	0.00734367	0.244227
PTGR1	-2.30716	4.01185	8.38121	0.0073866	0.244986
VIT	3.51592	2.48138	8.37767	0.00739755	0.244986
CDH18	-2.60924	3.9805	8.37173	0.00741597	0.244986
CDC20	3.01219	2.5401	8.37039	0.00742015	0.244986
LOC422154	3.3227	2.45166	8.35081	0.00748128	0.245072
LOC101749734	-2.88388	4.52427	8.34586	0.00749683	0.245072
CYP2W2	-4.30143	2.25855	8.57084	0.00752398	0.245072
LOC121108842	3.46779	2.21146	8.33688	0.00752511	0.245072
PDK4	2.62891	3.01855	8.33198	0.00754058	0.245072
RASGRP1	-3.34354	3.80089	8.33135	0.00754258	0.245072
LOC121108812	3.11881	2.36564	8.33107	0.00754346	0.245072
LOC107052003	4.0342	1.9726	8.56376	0.00754528	0.245072
RARS2	-2.47097	4.29073	8.32679	0.00755702	0.245072
LGR4	2.74011	3.70085	8.32511	0.00756236	0.245072
SNORC	3.95533	3.16999	8.32257	0.00757042	0.245072
CACNA1I	-5.77513	3.03839	8.55087	0.00758419	0.245083
RIPK2	-4.48735	2.33723	8.54287	0.00760847	0.245434
MDFI	3.79588	1.90503	8.53276	0.00763927	0.245687
MIEF2	-4.51699	2.35079	8.53147	0.00764322	0.245687
OGG1	3.58919	1.84981	8.51581	0.00769121	0.246794
LOC121108794	3.29203	1.77415	8.51028	0.00770825	0.246907
RPUSD3	3.09345	2.30908	8.27241	0.00773163	0.247197
BMP4	3.55971	2.52819	8.26343	0.00776086	0.247197
HENMT1	-4.67009	2.42312	8.49318	0.00776118	0.247197
GAS2L2	-4.45253	2.32256	8.48988	0.00777144	0.247197
LOC121111657	2.86154	3.39438	8.25066	0.00780267	0.247759
CCDC169	-2.97683	3.36304	8.2422	0.0078305	0.247791
OLFML2B	3.11093	2.52781	8.23804	0.00784425	0.247791
SYCP2L	-2.53181	4.02411	8.23799	0.0078444	0.247791
FOXA1	3.92533	1.94057	8.45816	0.00787082	0.247926
TRIM2	-1.69937	8.03791	8.22849	0.00787584	0.247926
CD36	3.50322	5.04844	8.22017	0.00790351	0.247994
SGO1	2.80743	2.57871	8.21143	0.00793263	0.247994
SNCA	-2.09075	5.0863	8.20407	0.00795729	0.247994
JAG2	-2.25574	5.35855	8.19642	0.007983	0.247994
NTN4	-4.89896	2.53499	8.42142	0.00798768	0.247994
LATS1	-2.34806	5.11366	8.18087	0.00803553	0.247994
PDE5A	2.48262	6.64234	8.17265	0.00806344	0.247994
AOAH	-2.24537	5.04632	8.16925	0.00807503	0.247994
BEND4	-4.39043	2.29392	8.39214	0.00808219	0.247994
CYTL1	3.26588	2.62358	8.16636	0.00808489	0.247994
LOC107054313	-2.17664	5.28203	8.16466	0.00809069	0.247994
CROT	-2.32807	4.34144	8.16427	0.00809201	0.247994
GFI1B	3.2857	2.10904	8.16147	0.0081016	0.247994
GMPPB	2.11188	4.41229	8.16054	0.00810476	0.247994
NCKIPSD	-2.65048	3.48822	8.15724	0.00811607	0.247994
GYG2	-5.03912	2.61099	8.37904	0.00812485	0.247994
AQP3	2.78185	3.11436	8.15464	0.008125	0.247994
GNG11	2.04465	6.66211	8.15242	0.00813261	0.247994
LOC121108058	-2.86396	3.17937	8.15141	0.0081361	0.247994
AEBP1	3.44044	2.44933	8.14747	0.00814965	0.247994
CREB3L1	2.4515	5.38643	8.13689	0.00818615	0.24869
S100A6	2.01257	6.57045	8.13189	0.00820347	0.248802
LOC112533272	-3.30529	2.63838	8.1243	0.00822983	0.249188
TMEM2	-2.09396	5.54096	8.11136	0.00827501	0.250141
RBP4	-2.6888	3.34335	8.08989	0.00835051	0.251115
PAQR7	-2.61753	4.75235	8.08977	0.00835094	0.251115
DEAF1	-3.75519	2.89354	8.0886	0.00835507	0.251115
LOC121108333	3.38599	1.78842	8.30323	0.00837677	0.251115
KLF7	-2.60296	6.18691	8.07981	0.00838624	0.251115
IL11RA	2.9278	2.62229	8.07326	0.00840955	0.251115
FUBP3	-2.37179	6.20154	8.06619	0.00843477	0.251115
SPAG16	-3.04138	2.90712	8.06564	0.00843673	0.251115
XKR6	-1.83593	5.89867	8.06214	0.00844925	0.251115
ZNF521	1.89732	5.97181	8.06127	0.00845238	0.251115
ATVR1	1.92238	6.17499	8.05615	0.00847073	0.251115
VCPIP1	-4.30946	2.25884	8.27277	0.00848041	0.251115
LPIN1	-2.28506	6.23167	8.0519	0.00848602	0.251115
LOC107051761	3.38422	1.80011	8.2671	0.00849986	0.251117
MTMR8	-2.43346	3.42045	8.03531	0.00854595	0.251924
CCDC30	-2.57841	3.70264	8.03288	0.00855476	0.251924
FMOD	3.8408	2.63276	8.0231	0.00859032	0.252564
LOC423474	2.33672	4.33481	8.00578	0.00865371	0.254019
KIAA0556	-2.48426	5.32829	7.99874	0.00867966	0.254161
LOC107049174	3.27889	2.15152	7.99301	0.00870079	0.254161
MYLK	1.81737	6.90025	7.99183	0.00870516	0.254161
ANGPTL7	3.7923	2.5098	7.98625	0.00872585	0.254161
CALD1	2.21838	5.95128	7.98562	0.00872817	0.254161
HTR1F	-2.73497	3.22396	7.98085	0.00874587	0.254271
LOC121106822	-4.73991	2.45634	8.18714	0.00877937	0.254684
SLC16A12	-5.33	2.7731	8.18473	0.00878797	0.254684
KIF15	2.50951	2.71391	7.96258	0.0088141	0.255036
FHOD1	3.23941	2.12381	7.94915	0.00886462	0.25553
CDH23	3.33252	2.13158	7.94871	0.0088663	0.25553
ARHGAP8	-3.28914	2.63044	7.93666	0.00891189	0.25553
LOC101752163	3.39462	2.3977	7.93641	0.00891284	0.25553
CCDC152	2.25923	3.65092	7.93209	0.00892927	0.25553
FBXO16	-3.67541	2.99265	7.92852	0.00894284	0.25553
CAMKK1	-2.88835	3.5111	7.92705	0.00894842	0.25553
RPESL	-3.37641	2.67819	7.92544	0.00895459	0.25553
HELZ2	-3.74184	3.0283	7.92432	0.00895884	0.25553
LOC112530656	-2.54486	3.80396	7.92111	0.00897113	0.25553
PRDM16	-3.58192	2.79389	7.91333	0.00900092	0.25598
ADGRD1	2.56624	5.80852	7.89387	0.00907589	0.25771
ACOT9	-2.55464	4.5801	7.88064	0.00912727	0.258767
RNF217	-2.4549	3.95961	7.87474	0.00915029	0.258786
DUSP26	-4.44378	2.31793	8.08366	0.00915629	0.258786
TRIM13	-2.68785	3.29802	7.86397	0.00919247	0.259126
LAT2	3.64691	2.57998	7.86289	0.00919671	0.259126
LOC107054371	-2.74905	3.18079	7.84616	0.00926266	0.260352
FAM196B	-4.33647	2.27119	8.05369	0.00926876	0.260352
LOC415472	-3.23311	5.93739	7.82959	0.00932853	0.261107
TMEM240	-4.49373	2.34012	8.03773	0.00932924	0.261107
LOC416622	-4.62979	2.40136	8.0327	0.0093484	0.261107
RSPO2	4.32636	2.04651	8.02794	0.00936659	0.261107
HHATL	-3.14823	2.97343	7.81993	0.00936714	0.261107
ZNFY4	-3.3269	3.07982	7.81023	0.00940611	0.261794
VANGL1	-2.51826	4.00231	7.80396	0.00943137	0.262097
LOC430697	-2.64347	3.63163	7.80001	0.00944735	0.262143
FAM20A	2.99704	2.25874	7.78173	0.0095216	0.263802
LOC121106817	-4.64277	2.40605	7.98026	0.00955077	0.264099
LOC107051664	3.39067	2.22314	7.76677	0.0095828	0.264099
FYB2	-5.27718	2.73761	7.96567	0.00960795	0.264099
EMID1	3.24429	1.77699	7.96353	0.00961637	0.264099
LOC107055042	3.24429	1.77699	7.96353	0.00961637	0.264099
CRIP1	2.60081	3.01799	7.75795	0.00961913	0.264099
FRMD4B	2.46887	6.01712	7.74971	0.0096532	0.264637
ZNFY2	-3.17165	3.28312	7.73235	0.00972535	0.265833
TOX2	-2.20204	6.01195	7.73221	0.00972594	0.265833
SEMA5A	2.33147	7.80235	7.72622	0.009751	0.266119
CHST13	3.14782	3.99479	7.72095	0.00977308	0.266324
CTNND1	1.95224	6.64211	7.7142	0.00980144	0.266698
SLC8A3	2.69625	5.75504	7.7019	0.00985337	0.267683
KLHL26	-3.32377	2.83711	7.69748	0.00987213	0.267683
SMAD9	3.21979	4.1396	7.69525	0.0098816	0.267683
TLR3	-2.88388	3.31293	7.68399	0.00992953	0.268177
SLC25A43	-4.2218	2.22373	7.88231	0.00994182	0.268177
ELN	2.58401	5.89841	7.67979	0.00994752	0.268177
MTSS1L	3.11826	4.69389	7.67055	0.00998713	0.268177
HYAL2	3.27702	1.7857	7.86433	0.0100155	0.268177
STAB2	3.27702	1.7857	7.86433	0.0100155	0.268177
SVOPL	3.27702	1.7857	7.86433	0.0100155	0.268177
PAX1	3.52147	1.84255	7.86389	0.0100173	0.268177
TMC1	2.938	3.25948	7.66012	0.010032	0.268177
TBX3	-2.52358	4.58546	7.65595	0.0100501	0.268267
FTL	-2.47343	3.6871	7.64718	0.0100881	0.268888
C12orf75	-2.37287	4.42632	7.63035	0.0101615	0.270451
MCTP1	-2.36738	5.35882	7.61294	0.010238	0.272091
IMP3	3.14712	2.11525	7.60706	0.0102641	0.272386
PITX1	-2.09304	6.75893	7.5927	0.0103279	0.273681
LOC100857497	-4.38757	2.29264	7.78257	0.0103582	0.274088
SLC19A3	-2.96649	3.04203	7.58061	0.0103819	0.274261
IGFBP2	1.99506	5.27391	7.57773	0.0103948	0.274261
MATN3	3.32252	3.0505	7.57171	0.0104219	0.274578
BUB1B	3.31062	2.54846	7.55494	0.0104977	0.275034
EVA1C	-2.8509	2.95878	7.5487	0.010526	0.275034
LOC107056600	-4.9475	2.55991	7.74267	0.0105302	0.275034
CNTN6	-4.34306	2.27715	7.74209	0.0105327	0.275034
TAF5L	-4.17571	2.20726	7.73898	0.0105462	0.275034
LOC107053920	-2.71258	3.09022	7.54415	0.0105468	0.275034
CD99	2.5462	5.70203	7.53837	0.0105732	0.275034
REXO5	-3.65885	3.05129	7.5366	0.0105813	0.275034
ID2	2.24082	4.309	7.53653	0.0105816	0.275034
KDM4C	-1.98764	7.07528	7.53473	0.0105898	0.275034
LOC422320	-2.74855	3.39075	7.52983	0.0106123	0.275226
TUBE1	2.82673	2.6417	7.52124	0.0106518	0.2757
DIAPH3	2.62243	2.99957	7.5193	0.0106608	0.2757
RASD1	-2.15801	6.01623	7.51135	0.0106975	0.276243
LOC100857686	3.73208	1.8874	7.69788	0.010727	0.276243
TMOD2	-2.56569	3.29175	7.50123	0.0107445	0.276243
NRSN1	-2.18939	5.901	7.49469	0.010775	0.276243
LOC121107687	1.96926	7.34179	7.48909	0.0108012	0.276243
MYH15	-4.42751	2.31117	7.67082	0.0108478	0.276243
KLHL29	-2.27859	5.43138	7.4741	0.0108716	0.276243
PER3	-2.36856	6.49784	7.47181	0.0108824	0.276243
LOC770126	2.4566	4.12366	7.46912	0.0108951	0.276243
MVB12B	-2.27142	7.26714	7.46772	0.0109017	0.276243
AFAP1L1	-4.82908	2.50077	7.65477	0.0109202	0.276243
TRAPPC13	-2.12233	4.59415	7.46348	0.0109218	0.276243
ARHGAP22	-2.53807	6.19974	7.462	0.0109288	0.276243
CPNE2	-2.62511	3.66698	7.46188	0.0109294	0.276243
LOC419333	3.83284	2.50609	7.46166	0.0109304	0.276243
CRHR1	-4.18183	2.20653	7.65023	0.0109408	0.276243
S100B	3.99072	1.95849	7.6473	0.0109541	0.276243
UPK1B	3.99072	1.95849	7.6473	0.0109541	0.276243
MME	3.16331	2.31877	7.44877	0.0109917	0.27681
NGF	3.59519	1.8618	7.62896	0.0110377	0.276978
C11orf52	-2.07514	4.62014	7.43915	0.0110377	0.276978
ITGBL1	2.71927	3.47274	7.43786	0.0110439	0.276978
DMBX1	-2.13876	4.61746	7.42853	0.0110888	0.277554
CYP39A1	-5.13799	2.66365	7.616	0.0110973	0.277554
FKBP9	2.44573	4.26529	7.42259	0.0111174	0.277677
PLA2G6	-2.49941	4.11966	7.415	0.0111542	0.278214
RASA3	2.19502	3.37409	7.40463	0.0112045	0.278904
LOC101749116	4.12433	1.99467	7.58789	0.0112276	0.278904
LOC107051634	4.12433	1.99467	7.58789	0.0112276	0.278904
KCNH7	-2.33502	5.66186	7.39166	0.011268	0.279525
NCAPD3	3.40088	2.13782	7.37683	0.0113409	0.280016
FANCE	2.78334	2.95135	7.37495	0.0113502	0.280016
CATH2	3.3456	1.8045	7.56123	0.0113529	0.280016
WDR63	-4.66748	2.42007	7.56058	0.0113559	0.280016
DCN	2.28412	6.58585	7.37207	0.0113645	0.280016
FAT4	2.18337	3.96624	7.36424	0.0114033	0.280459
LDB3	-2.28664	4.98913	7.36225	0.0114131	0.280459
SELENBP1	-2.4093	4.29058	7.35894	0.0114296	0.280487
ITGB1	1.99129	5.82761	7.33937	0.0115275	0.282206
MRM1	-2.48633	5.32611	7.33636	0.0115426	0.282206
BLMH	2.23477	3.45011	7.33056	0.0115719	0.282206
C1QTNF5	3.1088	2.28034	7.32191	0.0116156	0.282206
DMXL2	-1.69667	7.86252	7.31543	0.0116485	0.282206
ZEB2	2.09252	5.0396	7.3092	0.0116802	0.282206
ARHGEF3	-3.02309	3.08464	7.30822	0.0116853	0.282206
IKZF4	3.14088	1.73615	7.48568	0.0117161	0.282206
JPH2	3.14088	1.73615	7.48568	0.0117161	0.282206
KIF19	3.14088	1.73615	7.48568	0.0117161	0.282206
LOC112530177	3.14088	1.73615	7.48568	0.0117161	0.282206
MARCO	3.14088	1.73615	7.48568	0.0117161	0.282206
TMEM268	3.14088	1.73615	7.48568	0.0117161	0.282206
TRPM2	3.14088	1.73615	7.48568	0.0117161	0.282206
GRIA2	-2.06691	6.44663	7.28956	0.0117808	0.283392
PRIMA1	-2.1765	3.8307	7.28494	0.0118047	0.283591
CERCAM	2.94842	3.2958	7.27831	0.0118389	0.28404
RNF157	-5.1094	2.64828	7.45666	0.011859	0.28415
TRAF1	-3.25389	2.75037	7.26004	0.0119339	0.285569
LOC430766	2.71253	4.25289	7.25418	0.0119645	0.285926
ANAPC10	-1.5483	9.3832	7.24511	0.0120121	0.286562
OGFOD2	-4.08411	2.16876	7.42395	0.0120225	0.286562
LOC101749216	-4.42539	2.31219	7.41283	0.0120786	0.287524
DNAI1	-2.36988	3.96965	7.21749	0.0121582	0.289043
WDR89	-2.41983	3.64313	7.21415	0.012176	0.28909
ADAMTS6	2.05663	4.77406	7.19725	0.0122666	0.290862
PMLL	-4.34135	2.27484	7.36192	0.0123392	0.292087
ASPM	2.25011	3.55501	7.18122	0.0123532	0.292087
LOC418114	3.123	2.05196	7.1788	0.0123662	0.292087
C15orf62	-4.1537	2.19662	7.343	0.0124377	0.293395
NEK6	1.93495	5.33083	7.16106	0.012463	0.293611
LOC112531056	-5.70242	3.0024	7.33392	0.0124853	0.293757
SHOX2	-2.17133	4.51173	7.15297	0.0125073	0.293898
ZNF516	-1.99455	5.20382	7.1479	0.0125352	0.294175
LOC121111451	3.53363	2.39062	7.14424	0.0125554	0.29427
RAB31	2.33315	3.98594	7.12303	0.012673	0.294608
HORMAD1	3.17509	1.75929	7.29412	0.012696	0.294608
IRX3	3.17509	1.75929	7.29412	0.012696	0.294608
DUSP5	3.00242	1.72045	7.29371	0.0126982	0.294608
EXO1	3.00242	1.72045	7.29371	0.0126982	0.294608
HBBA	1.64225	10.0361	7.11683	0.0127077	0.294608
EVI2A	3.41553	1.81579	7.29058	0.012715	0.294608
LOC112530184	3.41553	1.81579	7.29058	0.012715	0.294608
SELENOP2	3.41553	1.81579	7.29058	0.012715	0.294608
LOC101750975	-4.51256	2.3486	7.2842	0.0127492	0.295025
SPATA1	-4.25612	2.23813	7.27272	0.0128111	0.296081
KIFC1	2.97665	2.45393	7.09442	0.0128336	0.296228
SH3PXD2B	2.31967	4.64252	7.08485	0.0128878	0.297103
KCNA2	-2.32102	3.36495	7.07638	0.012936	0.297403
SIAH2	3.00387	2.07072	7.07589	0.0129388	0.297403
DAPP1	-3.21754	3.01427	7.07399	0.0129497	0.297403
APELA	3.48702	1.83369	7.23826	0.0129986	0.297777
SERPINB2	3.48702	1.83369	7.23826	0.0129986	0.297777
WNT5B	3.36055	2.46646	7.05318	0.013069	0.298681
ZDHHC2	-2.30916	4.04848	7.0446	0.0131186	0.298681
VWA9	-2.28578	4.17305	7.0438	0.0131232	0.298681
TRAIP	2.89588	1.97858	7.04304	0.0131276	0.298681
ARHGAP45	3.44881	2.4299	7.04146	0.0131368	0.298681
ITGA11	2.43481	4.44852	7.03947	0.0131483	0.298681
LOC121113263	-2.21965	3.54594	7.03874	0.0131526	0.298681
GPX7	2.71102	3.40594	7.0214	0.0132537	0.300603
SYNPO2	-4.98978	2.58624	7.18214	0.0133106	0.301486
VWA2	2.50259	5.31227	7.00914	0.0133256	0.301486
C1R	-4.02624	2.14595	7.17408	0.0133562	0.301803
GJC2	3.45884	2.68308	6.99781	0.0133925	0.301808
TFCP2L1	3.29634	2.10355	6.99737	0.0133952	0.301808
HAVCR1	-3.38829	2.68243	6.99554	0.013406	0.301808
HKDC1	-2.79978	4.82491	6.99067	0.0134349	0.301998
CD1B	3.0696	1.73805	7.15798	0.0134475	0.301998
THT2L	-3.21237	2.72781	6.98271	0.0134823	0.302407
EXOC6B	-2.01706	5.64765	6.97059	0.0135548	0.30366
SPEF2	-1.8796	7.70859	6.95948	0.0136216	0.304184
CPED1	2.00062	4.79719	6.95147	0.01367	0.304184
ZC3H7B	-1.82493	7.80201	6.95094	0.0136732	0.304184
LOC121108813	2.91269	2.27938	6.94764	0.0136932	0.304184
FAM110D	3.31515	1.79481	7.11495	0.0136951	0.304184
CSRNP3	-2.29684	5.44609	6.94571	0.0137049	0.304184
FAM208B	-2.34931	4.79574	6.94105	0.0137333	0.304184
LOC112530895	-2.55974	3.19738	6.93706	0.0137576	0.304184
LOC121108080	-2.55974	3.19738	6.93706	0.0137576	0.304184
LOC121108114	-2.55974	3.19738	6.93706	0.0137576	0.304184
LOC419545	2.30845	3.26746	6.93391	0.0137769	0.304184
ZCCHC24	1.93805	4.63258	6.93371	0.0137781	0.304184
CDC14B	-1.89019	5.65257	6.93046	0.0137979	0.304254
ESYT2	-1.84084	5.99045	6.91491	0.0138934	0.305367
LOC107054027	-2.75861	4.19802	6.90552	0.0139514	0.305367
NPRL3	-2.53789	2.99398	6.90309	0.0139665	0.305367
FAM83D	3.10096	1.74667	7.06634	0.013981	0.305367
GFI1	3.10096	1.74667	7.06634	0.013981	0.305367
GNGT2	3.10096	1.74667	7.06634	0.013981	0.305367
LOC101747910	3.10096	1.74667	7.06634	0.013981	0.305367
LOC121106920	3.51643	2.60728	6.89987	0.0139865	0.305367
LOC101750074	2.62951	3.30249	6.89736	0.0140021	0.305367
PEX26	-3.26377	2.82673	6.89381	0.0140241	0.305367
ARRDC3	-1.71247	6.04317	6.89249	0.0140324	0.305367
RGS6	-2.21323	5.28365	6.87823	0.0141215	0.306942
LOC107052642	2.7531	2.58747	6.87234	0.0141586	0.307017
SEMA3G	3.52067	1.84363	7.02934	0.014203	0.307017
SORL1	-1.88707	5.36284	6.86417	0.0142101	0.307017
GDF7	2.77235	2.23067	6.86364	0.0142135	0.307017
LOC107055527	3.71655	2.2438	6.86306	0.0142171	0.307017
LOC421690	-2.38597	3.76085	6.86167	0.0142259	0.307017
FAM162B	-1.95162	4.82432	6.85263	0.0142832	0.307889
IFNLR1	-3.29958	2.63642	6.82933	0.0144321	0.310732
THBS1	2.2493	3.41061	6.8248	0.0144612	0.310993
SCG2	-1.55382	9.30517	6.81919	0.0144974	0.311228
CCDC97	-4.0337	2.14998	6.97982	0.0145062	0.311228
GCOG8	-4.08013	2.16594	6.9763	0.0145281	0.311331
EVA1A	-4.70314	2.43961	6.973	0.0145486	0.311404
YPEL5	-2.00663	7.2042	6.80805	0.0145695	0.311488
NEMP2	2.54737	2.60719	6.80519	0.0145881	0.31152
LOC101750640	-2.18919	5.0462	6.79699	0.0146416	0.312297
LOC424473	-5.56927	2.91624	6.94361	0.0147325	0.313869
USH2A	2.99256	3.74925	6.77659	0.0147754	0.314416
SLC26A2	-2.30799	3.437	6.77166	0.0148079	0.314742
SPTSSB	2.946	3.0313	6.76187	0.0148729	0.315754
LOC121112823	-4.32757	2.2712	6.91253	0.0149298	0.316374
ALPL	2.53865	2.98571	6.7519	0.0149392	0.316374
LOC112533001	-3.85617	2.08255	6.90675	0.0149669	0.316374
FAM222A	-2.18443	6.72157	6.74475	0.014987	0.316374
MTCP1	-4.63526	2.405	6.90172	0.0149992	0.316374
DNAJC12	-2.41066	4.08682	6.74192	0.015006	0.316374
ESR2	-4.5587	2.36945	6.89769	0.0150251	0.316411
EPB41L4B	-2.06019	5.13436	6.73174	0.0150744	0.317084
ANAPC16	-1.76755	4.72851	6.72448	0.0151235	0.317433
PKP3	-4.10879	2.1766	6.88212	0.0151258	0.317433
SYTL5	-4.89425	2.53363	6.87277	0.0151866	0.318343
FGFR4	3.55484	2.18972	6.70674	0.0152439	0.319179
CEP41	-3.06783	2.51616	6.70115	0.0152822	0.319612
ZNF385B	2.48706	5.65221	6.69529	0.0153223	0.319664
MEGF9	-2.42932	3.18603	6.69365	0.0153336	0.319664
CD44	2.6271	7.21154	6.69313	0.0153371	0.319664
GUCY1A2	1.78523	4.27605	6.68296	0.0154072	0.320758
CSRP1	2.15938	4.70393	6.66624	0.0155231	0.322155
LOC112532107	-4.28639	2.25006	6.82172	0.0155234	0.322155
ARHGEF37	-3.45041	2.72011	6.66457	0.0155347	0.322155
[truncated: 17,378 more rows]

## Sheet: EdgeR 16L Comparison
Gene	logFC	logCPM	F	PValue	FDR
[truncated: 18,386 more rows]

## Sheet: EdgeR Adult Comparison
Gene	logFC	logCPM	F	PValue	FDR
[truncated: 19,062 more rows]

[truncated: 1 more sheets: EdgeR Juvenile Comparison]
