# Supplementary material for: Dissociating Mechanisms That Underlie Seasonal and Developmental Programs for the Neuroendocrine Control of Physiology in Birds
Source: eNeuro. 2024 Apr 8;11(4):ENEURO.0154-23.2023. doi: 10.1523/ENEURO.0154-23.2023 (PMC11007308; doi:10.1523/ENEURO.0154-23.2023)
Supplement: Table 2-2 — Functional pathway analyses comparing 8L birds with 16L birds using the Database for Annotation, Visualization and Integrated Discovery (DAVID, Sherman et al 2022). Categories and functional analysis terms have been reported alongside associated gene count, significance levels, and a total list of significantly differentially expressed genes within each category. Download Table 2-2, XLS file. [file eneuro-11-ENEURO.0154-23.2023-s002.xls]

## Sheet: Photoperiod Comparison
Category	Functional Annotation Term	Gene Count	P-Value	Bonferroni	Benjamini	Gene List
KEGG_PATHWAY	ECM-receptor interaction	8	0.000101443	0.00657246	0.00649238	THBS2,LAMB4, ITGA3,ITGA11, COL9A1, COL6A3,COL2A1,CHAD
UP_KW_CELLULAR_COMPONENT	Secreted	16	0.000283709	0.00509447	0.00510677	ACAN,ADAMTS20,ALB,ASIP,BMP6,CCK,CHGB,COL10A1,COL2A1,COL6A3,FBLN2,HAPLN1,MFAP2,NTS,PRL,TAC1
KEGG_PATHWAY	Focal Adhesion	9	0.00252733	0.151669	0.0808745	CHAD,COL2A1,COL6A3,COL9A1,ITGA11,ITGA3,LAMB4,PDGFB,THBS2
KEGG_PATHWAY	Neuroactive-ligand receptor interaction	12	0.00417548	0.238126	0.0890769	CCK,CHRNA10,FSHB,GLRA2,HTR1B,NMU,NTS,OPRL1,PGRMC2,PRL,TAC1,TSPO2
UP_KW_BIOLOGICAL_PROCESS	Symport	4	0.00979037	0.210319	0.234969	SLC1A6,SLC1A7,SLC6A2,SLC6A9
UP_KW_BIOLOGICAL_PROCESS	Behaviour	2	0.0298949	0.517329	0.354797	HTR1B,OPRL1
UP_KW_PTM	Disulphide Bond	22	0.0301866	0.263993	0.332052	ALB,CCBE1,CHGB,CHRNA10,CLEC3B,COL6A3,CPA6,FBLN2,FST,GPR37L1,HAPLN1,ITGA11,LOC107319153,MATN3,MEGF6,MFAP2,NRG2,OPN3,OPRL1,THBS2,TMPRSS12,VWA2
UP_KW_CELLULAR_COMPONENT	Extracellular Matrix	5	0.0310425	0.433128	0.279383	ACAN,ADAMTS20,COL2A1,COL6A3,FBLN2
UP_KW_BIOLOGICAL_PROCESS	Transcription Reglulation	8	0.0443497	0.663352	0.354797	LEF1,MAFB,SAP30,SIM1,TBX20,TBX4,TP73,VDR
