# Supplementary material for: Dissociating Mechanisms That Underlie Seasonal and Developmental Programs for the Neuroendocrine Control of Physiology in Birds
Source: eNeuro. 2024 Apr 8;11(4):ENEURO.0154-23.2023. doi: 10.1523/ENEURO.0154-23.2023 (PMC11007308; doi:10.1523/ENEURO.0154-23.2023)
Supplement: Table 2-3 — Functional pathway analyses comparing juvenile birds with adult birds using the Database for Annotation, Visualization and Integrated Discovery (DAVID, Sherman et al 2022). Categories and functional analysis terms have been reported alongside associated gene count, significance levels, and a total list of significantly differentially expressed genes within each category. Download Table 2-3, XLS file. [file eneuro-11-ENEURO.0154-23.2023-s003.xls]

## Sheet: Sheet1
Category	Functional Annotation Term	Gene Count	P-Value	Bonferroni	Benjamini	Gene List
UP_KW_CELLULAR_COMPONENT	Extracellular Matrix	29	1.0277e-12	2.87765e-11	2.87755e-11	ACAN,ADAMTS17,ADAMTS7,COL1A1,COL1A2,COL28A1,COL2A1,COL4A1,COL5A1,COL5A2,COL6A3,COL11A1,DCN,FBLN2,LTBP2,LUM,MMP2,MMP9,POSTN,SPARC,SPOCK1,SPON1,TGFBI,TNC,TNN,VCAN,WNT5B,WNT6,WNT7B
KEGG_PATHWAY	ECM-receptor Interaction	24	1.27168e-11	1.61504e-09	1.60232e-09	CD36,CHAD,COL1A1,COL1A2,COL2A1,COL4A1,COL4A3,COL4A4,COL6A1,COL6A2,COL6A3,COL9A1,COL9A3,COMP,DMP1,FN1,IBSP,ITGB1,ITGB3,SPP1,THBS2,TNC,TNN,VTN
UP_KW_CELLULAR_COMPONENT	Secreted	64	3.95885e-11	1.10848e-09	5.54239e-10	ACAN,ADAMTS17,ADAMTS7,ADAMTSL3,ADGRG1,ADIPOQ,BMP4,BMP5,BMP6,C1QTNF6,CARTPT,CCN3,CGA,COL10A1,COL11A1,COL12A1,COL1A1,COL1A2,COL28A1,COL2A1,COL4A1,COL5A1,COL5A2,COL6A3,COL8A1,DCN,DRAXIN,EGFLAM,FBLN2,GDF11,HAPLN1,IBSP,IGF,GFBP4,LIPC,LOC107310113,LOX,LOXL4,LTBP2,LUM,MMP2,MMP9,NTF3,NTN4,NTS,PENK,PLA2G10,PLA2G12A,POSTN,PXDN,RBP4,SNCA,SPARC,SPOCK1,SPON1,SPP1,TAC1,TGFBI,TNC,TNN,VCAN,WNT5B,WNT6,WNT7B
KEGG_PATHWAY	Focal adhesion	24	4.84297e-05	0.00613185	0.00305107	CAV1,CHAD,COL1A1,COL1A2,COL2A1,COL4A1,COL4A3,COL4A4,COL6A1,COL6A2,COL6A3,COL9A1,COL9A3,COMP,FN1,IBSP,ITGB1,ITGB3,PDGFD,SPP1,THBS2,TNC,TNN,VTN
UP_KW_MOLECULAR_FUNCTION	Metalloprotease	12	0.000863314	0.0496809	0.0509355	ADAMTS17,ADAMTS7,ATP23,CPEB3,ECEL1,IDE,KEL,LOC107308401,LOC107308406,MME,MMP2,MMP9,PHEX
UP_KW_BIOLOGICAL_PROCESS	Cell Cycle	18	0.00145987	0.0905914	0.0948915	ANAPC10,ANAPC16,CCNB3,CDC45,CDKN3,CKS2,INCENP,MCM5,MKI67,NCAPG,NDC80,NUF2,SGO1,SKA3,SMC2,SPC25,TPX2,UHRF1
KEGG_PATHWAY	Cell Cycle	15	0.00322181	0.336237	0.135316	ABL1,ANAPC10,ANAPC16,ATR,BUB1B,CCNB3,CDC14B,CDC20,CDC45,CDK1,E2F1,MAD2L2,MCM5,ORC3,PCNA
UP_KW_PTM	Disulphide Bond	82	0.00574011	0.108752	0.120542	ACR,CACNA1I,CARTPT,CCN3,CD36,CFD,CGA,CHRM4,CHRNA10,CLEC3B,COL28A1,COL26A1,COL6A3,COLEC12,COMP,DCN,ELAPOR2,EMID1,EPCAM,F5,FAP,FBLN2,FGFR4,FST,GALR2,GJA1,GREM2,HAPLN1,HEPH,HS3ST4,HTRA1,IGFBP2,IGFBP4,ITGB1,ITGB2,ITGB3,KAZALD1,KI,A1324L,LAMP2,LOC107308401,LOC107315396,LOX,LRIG1,LUM,MATN1,MATN3,MME,MUC2,MXRA8,NTF3,OLFML3,PAPPA2,PDGFD,PENK,PLTP,PLXNA4,POSTN,PRLR,PTGFR,PXDN,RBP4,SCARA5,SCARF2,SCN4A,SCN8…
UP_KW_CELLULAR_COMPONENT	Centromere	7	0.00751073	0.190302	0.0701002	ANAPC16,CENPH,CENPI,CENPQ,NDC80,SGO1,SPC25
UP_KW_BIOLOGICAL_PROCESS	Cell Adhesion	12	0.0119037	0.540852	0.38687	ADGRG1,COL28A1,COL6A3,COMP,CTNND2,FAP,FN1,ITGB2,POSTN,SPON1,TGFBI,THBS2
KEGG_PATHWAY	Phagosome	13	0.0211783	0.934028	0.560884	ATP6V0D2,C1R,CD36,COLEC12,COMP,ITGB1,ITGB2,ITGB3,LAMP2,MRC2,NOS1,THBS2,TUBB6
KEGG_PATHWAY	Wnt Signalling Pathway	15	0.0222573	0.942652	0.560884	APCDD1L,BAMBI,CTNND2,FZD1,FZD3,LEF1,LOC107308406,SENP2,RNF43,RSPO2,TLE1,VANGL1,WNT5B,WNT6,WNT7B
UP_KW_PTM	Hydroxylation	5	0.0302451	0.458947	0.317574	C1R,C1S,COL1A1,COL5A2,PTGR1
UP_KW_BIOLOGICAL_PROCESS	Ion Transport	24	0.0366167	0.9115	0.7376	ASIC2,ASIC4,ATP2C2,CLCN6,GRIA2,GRID1,GRIN2B,HEPH,KCNAB1,KCNH1,KCNK10,LOC107325055,P2RX7,PANX3,SCARA5,SLC13A3,SLC13A5,SLC24A5,SLC26A1,SLC4A11,SLC8A1,SLC8A3,SLC9A9,TMEM38B
KEGG_PATHWAY	TGF-beta Signalling Pathway	10	0.042261	0.995847	0.765814	BAMBI,BMP4,BMP5,BMP6,DCN,FST,GREM1,GREM2,ID1,ID2
